# Supplementary material for: Crystal structure of a 2:1 co-crystal of meloxicam with acetyl­endi­carb­oxy­lic acid
Source: Acta Crystallogr E Crystallogr Commun. 2016 Nov 29;72(Pt 12):1856–9. doi: 10.1107/S2056989016018909 (PMC5137627; doi:10.1107/S2056989016018909)
Supplement: Supplementary file 1 [file e-72-01856-sup1.cif]

##############################################################################
#                                                                            #
# This CIF contains the data in a paper accepted for publication in          #
# Acta Crystallographica Section E. It conforms to the requirements of       #
# Notes for Authors for Acta Crystallographica Section E, and has been       #
# peer reviewed under the auspices of the IUCr Commission on Journals.       #
#                                                                            #
# Full details of the Crystallographic Information File format               #
# are given in the paper "The Crystallographic Information File (CIF):       #
# a New Standard Archive File for Crystallography" by S. R. Hall, F. H.      #
# Allen and I. D. Brown [Acta Cryst. (1991), A47, 655-685].                  #
#                                                                            #
# The current version of the core CIF dictionary is obtainable from          #
# ftp://ftp.iucr.org/pub/cif_core.dic.                                       #
#                                                                            #
# Software is freely available for graphical display of the structure(s)     #
# in this CIF. For information consult the CIF software page                 #
# http://www.iucr.org/resources/cif/software.                                #
#                                                                            #
# This file may be used for bona fide research purposes within the           #
# scientific community so long as proper attribution is given to the journal # 
# article from which it was obtained.                                        #
#                                                                            #
##############################################################################
data_I
_audit_creation_method
;
Olex2 1.2
(compiled 2016.09.09 svn.r3337 for OlexSys, GUI svn.r5227)
;
_journal_date_recd_electronic     2016-11-08
_journal_date_accepted     2016-11-26
_journal_name_full     'Acta Crystallographica, Section E'
_journal_year     2016
_journal_volume     72
_journal_issue     12
_journal_page_first     1856
_journal_page_last     1859
_journal_paper_category     GO
_journal_paper_doi     10.1107/S2056989016018909
_journal_coeditor_code     LH5829
_publ_contact_author_name
               'Tantardini, Christian, Arkhipov, Sergey G., Boldyreva, Elena V.'
_publ_contact_author_address
;
Novosibirsk State University
Pirogova str. 2, Novosibirsk
630090
Russian Federation
;
_publ_contact_author_email
       'christiantantardini@ymail.com, arksegey@gmail.com, eboldyreva@yahoo.com'
_publ_contact_author_fax     ?
_publ_contact_author_phone     ?
_publ_section_title
;
Crystal structure of a 2:1 co-crystal of meloxicam with acetylendicarboxylic
acid
;
_publ_section_title_footnote     .
loop_
    _publ_author_name
    _publ_author_footnote
    _publ_author_address
    'Tantardini, Christian' .
;
Novosibirsk State University
Pirogova str. 2,
Novosibirsk
630090
Russian Federation
;
    'Arkhipov, Sergey G.' .
;
Novosibirsk State University
Pirogova str. 2,
Novosibirsk
630090
Russian Federation
Institute of Solid State Chemistry and Mechanochemistry SB RAS
Kutateladze str. 18, Novosibirsk
630128
Russian Federation
;
    'Cherkashina, Ksenya A.' .
;
Novosibirsk State University
Pirogova str. 2,
Novosibirsk
630090
Russian Federation
Institute of Solid State Chemistry and Mechanochemistry SB RAS
Kutateladze str. 18, Novosibirsk
630128
Russian Federation
;
    'Kil'met'ev, Alexander S.' .
;
Novosibirsk State University
Pirogova str. 2,
Novosibirsk
630090
Russian Federation
N.N. Vorozhtsov Novosibirsk Institute of Organic Chemistry
Lavrentiev str. 9,
Novosibirsk
630090
Russian Federation
;
    'Boldyreva, Elena V.' .
;
Institute of Solid State Chemistry and Mechanochemistry SB RAS
Kutateladze str. 18, Novosibirsk
630128
Russian Federation
;
_publ_section_synopsis
;
The crystal structure of a new 2:1 co-crystal of meloxicam and
acetylendicarboxylic acid is reported
;
_chemical_name_systematic
;\
4-Hydroxy-2-methyl-<i>N</i>-(5-methyl-1,3-thiazol-2-yl)-2<i>H</i>-\
1,2-benzothiazine-3-carboxamide--2-butynedioic acid (2/1)
;
_chemical_name_common     'Meloxicam acetylenedicarboxylic acid'
_chemical_formula_moiety     'C14 H13 N3 O4 S2, 0.5(C4 H2 O4)'
_chemical_formula_sum     'C16 H14 N3 O6 S2'
_chemical_formula_iupac     'C14 H13 N3 O4 S2, 0.5C4 H2 O4'
_chemical_formula_weight     408.42
_chemical_melting_point     ?
_shelx_space_group_comment
;
The symmetry employed for this shelxl refinement is uniquely defined
by the following loop, which should always be used as a source of
symmetry information in preference to the above space-group names.
They are only intended as comments.
;
_space_group_crystal_system     triclinic
_space_group_name_H-M_alt     'P -1'
_space_group_name_Hall     '-P 1'
loop_
    _space_group_symop_operation_xyz
    'x, y, z'
    '-x, -y, -z'
_cell_length_a     7.3861(3)
_cell_length_b     8.5629(3)
_cell_length_c     15.1619(6)
_cell_angle_alpha     75.839(3)
_cell_angle_beta     79.196(3)
_cell_angle_gamma     70.100(3)
_cell_volume     868.55(6)
_cell_formula_units_Z     2
_cell_measurement_reflns_used     4820
_cell_measurement_theta_min     2.5810
_cell_measurement_theta_max     28.0330
_cell_measurement_temperature     293
_exptl_crystal_description     prism
_exptl_crystal_colour     'clear light colourless'
_exptl_crystal_size_max     0.4
_exptl_crystal_size_mid     0.25
_exptl_crystal_size_min     0.1
_exptl_crystal_density_diffrn     1.562
_exptl_crystal_density_meas     ?
_exptl_crystal_density_method     ?
_exptl_crystal_F_000     422
_exptl_absorpt_coefficient_mu     0.348
_exptl_absorpt_correction_type     multi-scan
_exptl_absorpt_process_details
;
(CrysAlis PRO; Agilent, 2013)
;
_shelx_estimated_absorpt_T_min     ?
_shelx_estimated_absorpt_T_max     ?
_exptl_absorpt_correction_T_min     0.98226
_exptl_absorpt_correction_T_max     1.00000
_exptl_special_details
;
Suitable-quality crystals were selected using polarised light under the
microscope and mounted by means of MiTiGenMicroGrippers using MiTiGen LV Cryo
Oil (LVCO-1) onto an Agilent Xcalibur (Ruby, Gemini Ultra) diffractometer.
;
_diffrn_ambient_temperature     293
_diffrn_radiation_type     MoK\a
_diffrn_radiation_wavelength     0.71073
_diffrn_radiation_monochromator     graphite
_diffrn_measurement_device_type     'Agilent Xcalibur (Ruby, Gemini ultra)'
_diffrn_measurement_method     '\w scans'
_diffrn_detector_area_resol_mean     10.3457
_diffrn_reflns_number     10893
_diffrn_reflns_av_R_equivalents     0.0250
_diffrn_reflns_theta_min     2.580
_diffrn_reflns_theta_max     26.373
_diffrn_reflns_theta_full     25.242
_diffrn_measured_fraction_theta_max     1.000
_diffrn_measured_fraction_theta_full     1.000
_diffrn_reflns_limit_h_min     -9
_diffrn_reflns_limit_h_max     9
_diffrn_reflns_limit_k_min     -10
_diffrn_reflns_limit_k_max     10
_diffrn_reflns_limit_l_min     -18
_diffrn_reflns_limit_l_max     18
_refine_special_details     ?
_reflns_number_total     3564
_reflns_number_gt     2940
_reflns_threshold_expression     'I > 2\s(I)'
_refine_ls_structure_factor_coef     Fsqd
_refine_ls_matrix_type     full
_refine_ls_R_factor_all     0.0471
_refine_ls_R_factor_gt     0.0362
_refine_ls_wR_factor_gt     0.0914
_refine_ls_wR_factor_ref     0.0982
_refine_ls_goodness_of_fit_ref     1.045
_refine_ls_restrained_S_all     1.045
_refine_ls_number_reflns     3564
_refine_ls_number_parameters     248
_refine_ls_number_restraints     0
_refine_ls_hydrogen_treatment     constr
_refine_ls_weighting_scheme     calc
_refine_ls_weighting_details
              'w=1/[\s^2^(Fo^2^)+(0.0463P)^2^+0.2383P] where P=(Fo^2^+2Fc^2^)/3'
_atom_sites_solution_hydrogens     geom
_atom_sites_solution_primary     direct
_atom_sites_solution_secondary     ?
_refine_ls_shift/su_max     0.000
_refine_ls_shift/su_mean     0.000
_refine_diff_density_max     0.345
_refine_diff_density_min     -0.299
_refine_ls_extinction_method     none
_refine_ls_extinction_coef     .
loop_
    _atom_type_symbol
    _atom_type_description
    _atom_type_scat_dispersion_real
    _atom_type_scat_dispersion_imag
    _atom_type_scat_source
    'C' 'C' 0.0033 0.0016
                         'International Tables Vol C Tables 4.2.6.8 and 6.1.1.4'
    'H' 'H' 0.0000 0.0000
                         'International Tables Vol C Tables 4.2.6.8 and 6.1.1.4'
    'N' 'N' 0.0061 0.0033
                         'International Tables Vol C Tables 4.2.6.8 and 6.1.1.4'
    'O' 'O' 0.0106 0.0060
                         'International Tables Vol C Tables 4.2.6.8 and 6.1.1.4'
    'S' 'S' 0.1246 0.1234
                         'International Tables Vol C Tables 4.2.6.8 and 6.1.1.4'
_computing_data_collection
;
CrysAlis PRO (Agilent, 2013)
;
_computing_cell_refinement
;
CrysAlis PRO (Agilent, 2013)
;
_computing_data_reduction
;
CrysAlis PRO (Agilent, 2013)
;
_computing_structure_solution
;
SHELXS97 (Sheldrick, 2008)
;
_computing_structure_refinement
;
SHELXL2014 (Sheldrick, 2015)
;
_computing_molecular_graphics
;
<i>OLEX2</i> (Dolomanov <i>et al.</i>, 2009) and
Mercury (Macrae <i>et al.</i>,  2008
;
_computing_publication_material
;
<i>OLEX2</i> (Dolomanov <i>et al.</i>, 2009) and
publCIF (Westrip, 2010)
;
loop_
    _atom_site_type_symbol
    _atom_site_label
    _atom_site_fract_x
    _atom_site_fract_y
    _atom_site_fract_z
    _atom_site_U_iso_or_equiv
    _atom_site_adp_type
    _atom_site_calc_flag
    _atom_site_occupancy
    _atom_site_disorder_assembly
    _atom_site_disorder_group
    S S2 0.26125(7) 0.95843(6) 0.03447(3) 0.03606(14) Uani d 1 . .
    S S1 0.83244(8) 0.38866(6) 0.33477(3) 0.04072(15) Uani d 1 . .
    O O4 0.4415(2) 0.61781(17) 0.08344(9) 0.0447(4) Uani d 1 . .
    O O3 0.6628(2) 0.30130(18) 0.10423(10) 0.0463(4) Uani d 1 . .
    H H3 0.591499 0.389131 0.077100 0.069 Uiso calc 1 . .
    O O6 0.3828(2) 1.10848(17) 0.32189(10) 0.0439(4) Uani d 1 . .
    H H6 0.367153 1.088861 0.274023 0.066 Uiso calc 1 . .
    N N2 0.4321(2) 0.76888(19) 0.18889(11) 0.0350(4) Uani d 1 . .
    H H2 0.457747 0.764077 0.242714 0.042 Uiso calc 1 . .
    N N3 0.3138(2) 1.06452(19) 0.16821(11) 0.0353(4) Uani d 1 . .
    C C10 0.4825(3) 0.6209(2) 0.15831(13) 0.0336(4) Uani d 1 . .
    C C11 0.3423(3) 0.9263(2) 0.13860(12) 0.0308(4) Uani d 1 . .
    C C13 0.1832(3) 1.1746(2) 0.03060(13) 0.0339(4) Uani d 1 . .
    N N1 0.6110(2) 0.48326(19) 0.30707(10) 0.0375(4) Uani d 1 . .
    O O2 0.9585(2) 0.46318(19) 0.26770(11) 0.0517(4) Uani d 1 . .
    C C12 0.2232(3) 1.2058(2) 0.10662(13) 0.0372(4) Uani d 1 . .
    H H12 0.191841 1.315071 0.116962 0.045 Uiso calc 1 . .
    C C8 0.5911(3) 0.4690(2) 0.21752(12) 0.0334(4) Uani d 1 . .
    C C6 0.7971(3) 0.1699(2) 0.24281(13) 0.0320(4) Uani d 1 . .
    O O5 0.4837(2) 0.82648(18) 0.36346(10) 0.0529(4) Uani d 1 . .
    C C7 0.6775(3) 0.3215(2) 0.18691(13) 0.0331(4) Uani d 1 . .
    C C1 0.8718(3) 0.1834(2) 0.31771(13) 0.0337(4) Uani d 1 . .
    C C15 0.4507(3) 0.9670(2) 0.37751(13) 0.0355(4) Uani d 1 . .
    C C16 0.4862(3) 0.9913(2) 0.46450(13) 0.0379(4) Uani d 1 . .
    O O1 0.8318(3) 0.3844(2) 0.42935(10) 0.0621(5) Uani d 1 . .
    C C2 0.9717(3) 0.0418(3) 0.37611(14) 0.0423(5) Uani d 1 . .
    H H2A 1.018860 0.053179 0.426149 0.051 Uiso calc 1 . .
    C C5 0.8338(3) 0.0088(2) 0.22541(16) 0.0419(5) Uani d 1 . .
    H H5 0.791005 -0.003525 0.174357 0.050 Uiso calc 1 . .
    C C14 0.0890(3) 1.2967(3) -0.04937(14) 0.0443(5) Uani d 1 . .
    H H14A 0.153415 1.258732 -0.104979 0.066 Uiso calc 1 . .
    H H14B 0.098095 1.406802 -0.051516 0.066 Uiso calc 1 . .
    H H14C -0.044963 1.302810 -0.042813 0.066 Uiso calc 1 . .
    C C3 1.0008(3) -0.1169(3) 0.35939(16) 0.0506(6) Uani d 1 . .
    H H3A 1.065483 -0.213032 0.399023 0.061 Uiso calc 1 . .
    C C4 0.9342(3) -0.1333(3) 0.28424(17) 0.0492(6) Uani d 1 . .
    H H4 0.956697 -0.240531 0.272748 0.059 Uiso calc 1 . .
    C C9 0.4499(3) 0.4608(3) 0.37857(15) 0.0503(6) Uani d 1 . .
    H H9A 0.456712 0.343501 0.394250 0.075 Uiso calc 1 . .
    H H9B 0.328377 0.527269 0.355785 0.075 Uiso calc 1 . .
    H H9C 0.460436 0.497153 0.431969 0.075 Uiso calc 1 . .
loop_
    _atom_site_aniso_label
    _atom_site_aniso_U_11
    _atom_site_aniso_U_22
    _atom_site_aniso_U_33
    _atom_site_aniso_U_12
    _atom_site_aniso_U_13
    _atom_site_aniso_U_23
    S2 0.0495(3) 0.0272(3) 0.0303(3) -0.0048(2) -0.0144(2) -0.00641(19)
    S1 0.0582(3) 0.0324(3) 0.0323(3) -0.0072(2) -0.0181(2) -0.0080(2)
    O4 0.0633(9) 0.0325(7) 0.0356(8) -0.0010(6) -0.0228(7) -0.0089(6)
    O3 0.0660(10) 0.0363(8) 0.0350(8) 0.0000(7) -0.0215(7) -0.0148(6)
    O6 0.0624(9) 0.0372(8) 0.0364(8) -0.0121(7) -0.0180(7) -0.0106(6)
    N2 0.0472(9) 0.0265(8) 0.0282(8) -0.0024(7) -0.0135(7) -0.0055(6)
    N3 0.0457(9) 0.0275(8) 0.0322(9) -0.0066(7) -0.0112(7) -0.0066(7)
    C10 0.0408(10) 0.0284(10) 0.0299(10) -0.0046(8) -0.0096(8) -0.0071(8)
    C11 0.0357(10) 0.0264(9) 0.0285(10) -0.0046(7) -0.0073(8) -0.0067(7)
    C13 0.0396(10) 0.0265(9) 0.0321(10) -0.0052(8) -0.0080(8) -0.0036(8)
    N1 0.0532(10) 0.0279(8) 0.0258(8) -0.0002(7) -0.0103(7) -0.0086(6)
    O2 0.0613(10) 0.0429(9) 0.0583(10) -0.0217(7) -0.0158(8) -0.0085(7)
    C12 0.0489(11) 0.0239(9) 0.0365(11) -0.0056(8) -0.0104(9) -0.0054(8)
    C8 0.0432(10) 0.0270(9) 0.0275(10) -0.0040(8) -0.0097(8) -0.0065(7)
    C6 0.0355(10) 0.0252(9) 0.0323(10) -0.0057(7) -0.0031(8) -0.0060(7)
    O5 0.0811(11) 0.0372(9) 0.0457(9) -0.0123(8) -0.0245(8) -0.0130(7)
    C7 0.0420(10) 0.0295(10) 0.0289(10) -0.0082(8) -0.0095(8) -0.0075(7)
    C1 0.0382(10) 0.0279(10) 0.0296(10) -0.0049(8) -0.0042(8) -0.0035(7)
    C15 0.0373(10) 0.0382(11) 0.0335(11) -0.0104(8) -0.0060(8) -0.0117(8)
    C16 0.0454(11) 0.0360(11) 0.0353(10) -0.0126(9) -0.0092(9) -0.0085(9)
    O1 0.0908(13) 0.0541(10) 0.0382(9) -0.0004(9) -0.0318(8) -0.0160(7)
    C2 0.0427(11) 0.0398(12) 0.0330(11) -0.0022(9) -0.0064(9) 0.0002(9)
    C5 0.0437(11) 0.0300(10) 0.0509(13) -0.0066(8) -0.0056(9) -0.0131(9)
    C14 0.0556(13) 0.0324(11) 0.0392(12) -0.0047(9) -0.0152(10) -0.0020(9)
    C3 0.0471(12) 0.0329(11) 0.0521(14) 0.0017(9) -0.0045(10) 0.0064(10)
    C4 0.0489(12) 0.0241(10) 0.0668(16) -0.0041(9) -0.0028(11) -0.0078(10)
    C9 0.0668(15) 0.0407(12) 0.0338(12) -0.0061(10) 0.0005(10) -0.0099(9)
_geom_special_details
;
 All esds (except the esd in the dihedral angle between two l.s. planes)
 are estimated using the full covariance matrix.  The cell esds are taken
 into account individually in the estimation of esds in distances, angles
 and torsion angles; correlations between esds in cell parameters are only
 used when they are defined by crystal symmetry.  An approximate (isotropic)
 treatment of cell esds is used for estimating esds involving l.s. planes.
;
loop_
    _geom_bond_atom_site_label_1
    _geom_bond_atom_site_label_2
    _geom_bond_site_symmetry_2
    _geom_bond_distance
    _geom_bond_publ_flag
    S2 C11 . 1.7196(18) ?
    S2 C13 . 1.7306(18) ?
    S1 N1 . 1.6422(17) ?
    S1 O2 . 1.4284(16) ?
    S1 C1 . 1.7567(19) ?
    S1 O1 . 1.4246(15) ?
    O4 C10 . 1.237(2) ?
    O3 H3 . 0.8200 ?
    O3 C7 . 1.335(2) ?
    O6 H6 . 0.8200 ?
    O6 C15 . 1.294(2) ?
    N2 H2 . 0.8600 ?
    N2 C10 . 1.364(2) ?
    N2 C11 . 1.384(2) ?
    N3 C11 . 1.304(2) ?
    N3 C12 . 1.383(2) ?
    C10 C8 . 1.459(2) ?
    C13 C12 . 1.349(3) ?
    C13 C14 . 1.500(3) ?
    N1 C8 . 1.431(2) ?
    N1 C9 . 1.482(3) ?
    C12 H12 . 0.9300 ?
    C8 C7 . 1.359(2) ?
    C6 C7 . 1.464(3) ?
    C6 C1 . 1.397(3) ?
    C6 C5 . 1.394(3) ?
    O5 C15 . 1.208(2) ?
    C1 C2 . 1.382(3) ?
    C15 C16 . 1.467(3) ?
    C16 C16 2_676 1.185(4) ?
    C2 H2A . 0.9300 ?
    C2 C3 . 1.381(3) ?
    C5 H5 . 0.9300 ?
    C5 C4 . 1.389(3) ?
    C14 H14A . 0.9600 ?
    C14 H14B . 0.9600 ?
    C14 H14C . 0.9600 ?
    C3 H3A . 0.9300 ?
    C3 C4 . 1.376(3) ?
    C4 H4 . 0.9300 ?
    C9 H9A . 0.9600 ?
    C9 H9B . 0.9600 ?
    C9 H9C . 0.9600 ?
loop_
    _geom_angle_atom_site_label_1
    _geom_angle_atom_site_label_2
    _geom_angle_atom_site_label_3
    _geom_angle_site_symmetry_1
    _geom_angle_site_symmetry_3
    _geom_angle
    _geom_angle_publ_flag
    C11 S2 C13 . . 89.50(9) ?
    N1 S1 C1 . . 100.92(9) ?
    O2 S1 N1 . . 107.52(9) ?
    O2 S1 C1 . . 108.23(9) ?
    O1 S1 N1 . . 108.86(9) ?
    O1 S1 O2 . . 119.90(11) ?
    O1 S1 C1 . . 109.73(10) ?
    C7 O3 H3 . . 109.5 ?
    C15 O6 H6 . . 109.5 ?
    C10 N2 H2 . . 118.0 ?
    C10 N2 C11 . . 124.02(16) ?
    C11 N2 H2 . . 118.0 ?
    C11 N3 C12 . . 110.79(16) ?
    O4 C10 N2 . . 121.31(16) ?
    O4 C10 C8 . . 122.38(16) ?
    N2 C10 C8 . . 116.29(16) ?
    N2 C11 S2 . . 124.41(13) ?
    N3 C11 S2 . . 114.56(13) ?
    N3 C11 N2 . . 121.03(16) ?
    C12 C13 S2 . . 109.53(14) ?
    C12 C13 C14 . . 129.41(17) ?
    C14 C13 S2 . . 121.06(14) ?
    C8 N1 S1 . . 112.79(12) ?
    C8 N1 C9 . . 115.41(17) ?
    C9 N1 S1 . . 117.11(14) ?
    N3 C12 H12 . . 122.2 ?
    C13 C12 N3 . . 115.61(17) ?
    C13 C12 H12 . . 122.2 ?
    N1 C8 C10 . . 117.67(15) ?
    C7 C8 C10 . . 120.92(16) ?
    C7 C8 N1 . . 121.34(16) ?
    C1 C6 C7 . . 120.26(16) ?
    C5 C6 C7 . . 121.56(18) ?
    C5 C6 C1 . . 118.14(17) ?
    O3 C7 C8 . . 123.70(17) ?
    O3 C7 C6 . . 114.19(16) ?
    C8 C7 C6 . . 122.11(17) ?
    C6 C1 S1 . . 117.03(14) ?
    C2 C1 S1 . . 121.39(16) ?
    C2 C1 C6 . . 121.57(18) ?
    O6 C15 C16 . . 112.85(17) ?
    O5 C15 O6 . . 126.38(18) ?
    O5 C15 C16 . . 120.77(18) ?
    C16 C16 C15 2_676 . 178.9(3) ?
    C1 C2 H2A . . 120.4 ?
    C3 C2 C1 . . 119.3(2) ?
    C3 C2 H2A . . 120.4 ?
    C6 C5 H5 . . 120.0 ?
    C4 C5 C6 . . 120.1(2) ?
    C4 C5 H5 . . 120.0 ?
    C13 C14 H14A . . 109.5 ?
    C13 C14 H14B . . 109.5 ?
    C13 C14 H14C . . 109.5 ?
    H14A C14 H14B . . 109.5 ?
    H14A C14 H14C . . 109.5 ?
    H14B C14 H14C . . 109.5 ?
    C2 C3 H3A . . 119.9 ?
    C4 C3 C2 . . 120.20(19) ?
    C4 C3 H3A . . 119.9 ?
    C5 C4 H4 . . 119.7 ?
    C3 C4 C5 . . 120.6(2) ?
    C3 C4 H4 . . 119.7 ?
    N1 C9 H9A . . 109.5 ?
    N1 C9 H9B . . 109.5 ?
    N1 C9 H9C . . 109.5 ?
    H9A C9 H9B . . 109.5 ?
    H9A C9 H9C . . 109.5 ?
    H9B C9 H9C . . 109.5 ?
loop_
    _geom_torsion_atom_site_label_1
    _geom_torsion_atom_site_label_2
    _geom_torsion_atom_site_label_3
    _geom_torsion_atom_site_label_4
    _geom_torsion_site_symmetry_1
    _geom_torsion_site_symmetry_2
    _geom_torsion_site_symmetry_3
    _geom_torsion_site_symmetry_4
    _geom_torsion
    _geom_torsion_publ_flag
    S2 C13 C12 N3 . . . . 0.0(2) ?
    S1 N1 C8 C10 . . . . -135.40(16) ?
    S1 N1 C8 C7 . . . . 41.7(2) ?
    S1 C1 C2 C3 . . . . -179.35(15) ?
    O4 C10 C8 N1 . . . . -172.87(18) ?
    O4 C10 C8 C7 . . . . 10.0(3) ?
    N2 C10 C8 N1 . . . . 8.8(3) ?
    N2 C10 C8 C7 . . . . -168.30(18) ?
    C10 N2 C11 S2 . . . . 6.0(3) ?
    C10 N2 C11 N3 . . . . -173.71(17) ?
    C10 C8 C7 O3 . . . . -3.3(3) ?
    C10 C8 C7 C6 . . . . 176.22(18) ?
    C11 S2 C13 C12 . . . . -0.05(15) ?
    C11 S2 C13 C14 . . . . 179.40(17) ?
    C11 N2 C10 O4 . . . . -3.5(3) ?
    C11 N2 C10 C8 . . . . 174.84(17) ?
    C11 N3 C12 C13 . . . . 0.0(3) ?
    C13 S2 C11 N2 . . . . -179.64(17) ?
    C13 S2 C11 N3 . . . . 0.07(15) ?
    N1 S1 C1 C6 . . . . 38.29(16) ?
    N1 S1 C1 C2 . . . . -141.46(17) ?
    N1 C8 C7 O3 . . . . 179.69(18) ?
    N1 C8 C7 C6 . . . . -0.8(3) ?
    O2 S1 N1 C8 . . . . 58.34(15) ?
    O2 S1 N1 C9 . . . . -164.09(14) ?
    O2 S1 C1 C6 . . . . -74.44(16) ?
    O2 S1 C1 C2 . . . . 105.81(18) ?
    C12 N3 C11 S2 . . . . -0.1(2) ?
    C12 N3 C11 N2 . . . . 179.66(17) ?
    C6 C1 C2 C3 . . . . 0.9(3) ?
    C6 C5 C4 C3 . . . . -0.9(3) ?
    C7 C6 C1 S1 . . . . -5.1(2) ?
    C7 C6 C1 C2 . . . . 174.63(18) ?
    C7 C6 C5 C4 . . . . -174.64(18) ?
    C1 S1 N1 C8 . . . . -54.93(15) ?
    C1 S1 N1 C9 . . . . 82.64(15) ?
    C1 C6 C7 O3 . . . . 161.27(17) ?
    C1 C6 C7 C8 . . . . -18.3(3) ?
    C1 C6 C5 C4 . . . . 3.0(3) ?
    C1 C2 C3 C4 . . . . 1.3(3) ?
    O1 S1 N1 C8 . . . . -170.34(14) ?
    O1 S1 N1 C9 . . . . -32.77(17) ?
    O1 S1 C1 C6 . . . . 153.05(15) ?
    O1 S1 C1 C2 . . . . -26.7(2) ?
    C2 C3 C4 C5 . . . . -1.3(3) ?
    C5 C6 C7 O3 . . . . -21.1(3) ?
    C5 C6 C7 C8 . . . . 159.28(19) ?
    C5 C6 C1 S1 . . . . 177.20(15) ?
    C5 C6 C1 C2 . . . . -3.0(3) ?
    C14 C13 C12 N3 . . . . -179.36(19) ?
    C9 N1 C8 C10 . . . . 86.3(2) ?
    C9 N1 C8 C7 . . . . -96.7(2) ?
loop_
    _geom_hbond_atom_site_label_D
    _geom_hbond_atom_site_label_H
    _geom_hbond_atom_site_label_A
    _geom_hbond_site_symmetry_A
    _geom_hbond_distance_DH
    _geom_hbond_distance_HA
    _geom_hbond_distance_DA
    _geom_hbond_angle_DHA
    _geom_hbond_publ_flag
    O3 H3 O4 . 0.82 1.91 2.6221(18) 145 yes
    O6 H6 N3 . 0.82 1.80 2.615(2) 174 yes
    N2 H2 O5 . 0.86 2.09 2.922(2) 164 yes
    O3 H3 O4 2_665 0.82 2.51 2.944(2) 114 yes
_shelx_hkl_file
;
   0   0  -2 41443.8 211.478   4
   0   0   2 40788.4 291.772   7
   0   0  -2 39868.6 265.544   8
   0   0   2 41815.2 271.914   8
   0   0  -3 73166.9 349.462   4
   0   0  -3 71405.2 437.498   8
   0   0   3 71948.8 479.517   7
   0   0  -4 28662.3 249.182   4
   0   0  -4 27377.7 316.608   8
   0   0   4 27448.9 343.238   7
   0   0  -5 70.6326 30.4952   8
   0   0   5 63.6341 30.2650   7
   0   0   6 8797.59 237.978   7
   0   0  -6 8283.16 214.378   8
   0   0   7 7509.61 238.072   7
   0   0  -7 7757.08 224.301   8
   0   0  -7 7613.80 209.271   2
   0   0  -8 3464.22 151.841   2
   0   0   8 3603.85 178.498   7
   0   0  -8 3461.95 163.564   8
   0   0  -9 976.398 94.6077   8
   0   0  -9 921.391 85.9498   2
   0   0   9 904.480 99.5934   7
   0   0  10 2301.37 161.780   7
   0   0 -10 2543.54 160.916   8
   0   0  11 284.794 68.0863   7
   0   0 -11 145.763 42.6482   2
   0   0 -11 149.901 49.2650   8
   0   0 -12 262.621 57.3034   2
   0   0 -12 390.267 73.7507   8
   0   0  12 249.467 64.3356   7
   0   0 -13 1119.27 125.362   8
   0   0  13 1578.34 158.774   7
   0   0 -13 1282.88 122.727   2
   0   0 -14 5880.56 272.241   2
   0   0  14 6085.56 319.851   7
   0   0 -14 5867.11 293.069   8
   0   0 -15 2354.03 180.335   2
   0   0 -15 2409.27 196.244   8
   0   0  15 2409.35 212.711   7
   0   0 -16 264.075 74.8211   8
   0   0  16 435.891 99.0942   7
   0   0 -16 547.785 93.4587   2
   0   0 -17 2475.87 217.002   8
   0   0  17 2371.98 230.703   7
   0   0  18 86.9988 59.0045   7
   0  -1  18 1489.74 198.957   7
   0   1 -17 106.692 53.2248   8
   0  -1  17 393.504 102.216   7
   0  -1  16-6.52445 42.9083   7
   0   1 -16 20.7757 45.0155   8
   0   1 -16-26.2867 36.4828   2
   0   1 -15 5213.34 278.151   2
   0   1 -15 5199.86 302.389   8
   0  -1  15 5363.69 315.119   7
   0   1 -14 2553.06 202.933   8
   0  -1  14 2557.89 212.692   7
   0   1 -14 2129.27 173.946   2
   0  -1  13 3960.86 249.792   7
   0   1 -13 4204.71 249.714   8
   0   1 -13 4028.05 224.571   2
   0   1 -12 6298.06 290.958   8
   0  -1  12 5754.31 285.467   7
   0   1 -12 5802.33 257.089   2
   0  -1  11 1009.52 118.447   7
   0   1 -11 1014.63 117.228   8
   0   1 -10 2058.65 153.891   8
   0  -1  10 2464.32 169.333   7
   0  -1   9 10616.3 329.188   7
   0   1  -9 9924.70 314.069   8
   0   1  -8 8.96748 25.5476   8
   0  -1   8 36.0430 29.7455   7
   0  -1   7 2.10176 22.3948   7
   0   1  -7 6.09255 27.9245   8
   0   1  -6 237.814 44.5489   8
   0  -1   6 291.395 49.4014   7
   0   1  -5 7579.23 211.466   8
   0  -1   5 7237.63 200.693   7
   0   1  -4 4283.64 146.743   8
   0   1  -4 4731.09 90.6576   6
   0  -1   4 4337.66 139.834   7
   0   1  -3 0.58040 12.4163   6
   0  -1   3 5.61209 19.2080   7
   0   1  -3 29.3759 24.4253   8
   0  -1   2 1194.78 53.6065   7
   0   1  -2 1258.68 65.1214   8
   0   1  -2 1158.33 51.7388   7
   0  -1   1 32326.3 196.444   7
   0   1  -1 33721.9 198.596   7
   0   1  -1 32408.0 286.258   8
   0  -1   1 32254.0 269.480   9
   0  -1   1 32385.5 247.897   5
   0   1   0 14550.9 166.349   8
   0   1   0 14842.7 170.619   2
   0  -1   0 14896.8 161.845   9
   0   1   1 3572.24 79.4876   2
   0  -1  -1 3524.09 81.0016   9
   0  -1  -1 3515.98 77.9373   8
   0   1   1 3459.00 76.4066   8
   0   1   1 3776.72 83.2241   3
   0  -1  -2 33518.1 267.994   3
   0   1   2 34103.0 269.629   3
   0   1   2 34406.1 259.700   2
   0  -1  -2 33896.7 252.909   7
   0   1   2 33095.5 253.173   7
   0   1   2 33141.4 202.787   4
   0  -1  -2 33251.7 258.247   2
   0   1   2 34157.6 251.169   8
   0   1   3 3790.58 106.849   7
   0  -1  -3 3681.45 95.9627   2
   0  -1  -3 3915.60 102.848   3
   0  -1  -3 3835.19 65.8020   4
   0   1   3 3833.96 95.1182   8
   0  -1  -3 3851.16 96.8251   8
   0   1   3 3858.37 65.6584   4
   0   1   4 65.5895 12.1269   4
   0  -1  -4 82.6138 13.4875   4
   0  -1  -4 71.4757 19.0201   2
   0   1   4 50.0612 23.1457   7
   0  -1  -4 52.6963 21.1103   8
   0  -1  -5 20497.2 286.144   8
   0  -1  -5 21134.4 283.161   2
   0  -1  -5 21911.2 187.123   4
   0   1   5 21125.4 330.546   7
   0   1   5 21304.2 184.441   4
   0   1   6 45431.2 302.497   4
   0  -1  -6 46295.8 457.719   2
   0  -1  -6 48423.1 309.054   4
   0   1   6 46726.4 537.501   7
   0  -1  -6 45131.3 467.871   8
   0  -1  -7 88.6066 18.7581   4
   0   1   7 59.0564 15.3757   4
   0   1   7 37.8603 25.3891   7
   0  -1  -7 46.7519 25.4812   8
   0  -1  -7 26.3538 22.1554   2
   0   1   8 27573.6 484.849   7
   0  -1  -8 25996.5 419.178   8
   0  -1  -8 26378.0 405.874   2
   0  -1  -9 112.615 38.9253   8
   0  -1  -9 63.0628 30.7766   2
   0   1   9 87.2896 44.0678   7
   0  -1 -10 28569.5 501.360   8
   0   1  10 29431.4 567.792   7
   0   1  11 73.4474 47.3713   7
   0  -1 -11 82.6816 43.7217   8
   0  -1 -12 9595.29 324.954   8
   0   1  12 9830.92 367.505   7
   0  -1 -12 9788.20 311.275   2
   0  -1 -13 5011.23 234.065   2
   0  -1 -13 5310.23 253.757   8
   0   1  13 5437.84 285.543   7
   0  -1 -14 1339.69 138.256   8
   0  -1 -14 1466.46 135.639   2
   0   1  14 1315.50 154.249   7
   0   1  15 668.363 111.434   7
   0  -1 -15 576.477 90.3785   2
   0  -1 -15 489.454 86.5414   8
   0  -1 -16 322.286 84.8283   8
   0  -1 -16 343.004 74.1656   2
   0   1  16 305.286 83.9645   7
   0   1  17 15.8907 47.5278   7
   0   1  18 922.856 154.122   7
   0   2 -18 46.3992 62.8653   8
   0  -2  17 593.014 119.805   7
   0   2 -17 353.093 93.3271   8
   0  -2  16 1409.43 174.031   7
   0   2 -16 1258.18 165.390   8
   0   2 -16 1035.52 136.817   2
   0  -2  15 627.502 113.747   7
   0   2 -15 465.285 89.1385   2
   0   2 -15 777.236 130.839   8
   0   2 -14 1930.95 188.505   8
   0  -2  14 2296.06 201.938   7
   0   2 -13 3247.59 231.391   8
   0  -2  13 3387.25 231.302   7
   0  -2  12 10985.0 395.735   7
   0   2 -12 10413.5 397.797   8
   0  -2  11 2119.86 168.012   7
   0   2 -11 2092.25 173.895   8
   0  -2  10 5421.71 253.717   7
   0   2 -10 6126.43 280.498   8
   0   2  -9 5757.84 259.282   8
   0  -2   9 5309.16 238.228   7
   0  -2   8 1707.74 128.273   7
   0   2  -8 1648.57 134.655   8
   0   2  -7 141.504 44.9663   8
   0  -2   7 149.729 43.1285   7
   0  -2   6 7.38895 22.8114   7
   0   2  -6 8.57329 30.8770   8
   0  -2   5 13248.3 275.210   7
   0   2  -5 13456.5 317.103   8
   0   2  -4 4704.86 177.091   8
   0  -2   4 4675.16 148.280   7
   0   2  -3 2246.98 116.791   8
   0  -2   3 2249.07 90.0914   7
   0  -2   2 31472.6 276.185   7
   0   2  -2 32399.3 275.144   7
   0  -2   2 31765.8 380.910   9
   0  -2   2 32105.4 354.207   5
   0   2  -2 30859.0 395.878   8
   0  -2   1 58887.4 481.172   9
   0  -2   1 59633.5 461.668   5
   0   2  -1 59351.4 510.367   8
   0  -2   1 61056.2 280.969   7
   0  -2   0 40897.8 384.099   9
   0   2   0 41120.0 398.566   8
   0   2   1 170.815 31.3442   8
   0  -2  -1 178.022 29.9305   9
   0   2   2 64179.3 331.727   7
   0  -2  -2 62308.2 484.325   9
   0   2   2 62446.9 455.375   8
   0  -2  -2 61980.2 477.465   2
   0  -2  -2 61529.2 478.611   3
   0   2   3 22453.6 250.404   7
   0  -2  -3 22305.7 289.994   2
   0  -2  -3 22171.9 297.771   3
   0   2   4 3014.51 109.624   7
   0  -2  -4 3098.99 118.733   3
   0  -2  -4 3139.51 113.712   2
   0   2   4 3147.07 88.1027   4
   0   2   5 64.9163 23.8636   7
   0  -2  -5 94.5169 27.5840   3
   0  -2  -5 108.841 29.4726   2
   0   2   5 58.0314 14.1344   4
   0   2   6 4692.62 100.549   4
   0   2   6 4871.72 172.971   7
   0  -2  -6 4863.97 157.096   2
   0  -2  -6 4650.35 161.274   3
   0  -2  -6 4974.99 155.261   8
   0   2   7 836.259 79.6602   7
   0  -2  -7 838.361 71.9169   2
   0  -2  -7 823.945 71.6203   8
   0   2   7 803.268 42.7464   4
   0  -2  -7 841.405 75.5458   3
   0  -2  -8 53.1453 28.6553   3
   0   2   8 45.7573 12.7697   4
   0  -2  -8 54.9126 25.6453   2
   0  -2  -8 28.9049 11.4843   4
   0   2   8-2.38378 21.9491   7
   0  -2  -8 37.9755 25.8970   8
   0  -2  -9 10.7662 18.0380   2
   0   2   9 7.71486 9.26078   4
   0  -2  -9 20.0375 26.1247   3
   0   2   9 20.1645 28.6357   7
   0  -2  -9 7.42241 10.1371   4
   0  -2  -9 34.2256 29.1991   8
   0  -2 -10 416.974 65.0771   3
   0   2  10 471.544 76.1171   7
   0  -2 -10 338.895 58.4052   8
   0  -2 -11 1110.83 105.560   3
   0  -2 -11 1170.22 105.691   8
   0   2  11 1306.85 127.164   7
   0  -2 -12 685.740 83.9583   2
   0  -2 -12 615.351 84.6670   8
   0   2  12 584.943 92.2857   7
   0  -2 -12 622.548 83.2483   3
   0  -2 -13 64.2551 41.8629   8
   0   2  13 181.890 63.1245   7
   0  -2 -13 61.8225 37.2592   3
   0  -2 -13 78.4484 38.5899   2
   0   2  14 2932.59 219.801   7
   0  -2 -14 2911.23 193.798   3
   0  -2 -14 3105.72 198.681   8
   0  -2 -14 3064.51 191.235   2
   0  -2 -15 19.5482 34.8292   2
   0   2  15 27.4230 56.1455   7
   0  -2 -15 50.0712 52.3720   8
   0  -2 -15 8.98411 30.4743   3
   0  -2 -16 495.127 87.7505   2
   0   2  16 413.050 95.1657   7
   0  -2 -16 554.836 100.597   3
   0  -2 -17 2088.30 184.050   3
   0   2  17 2307.88 223.742   7
   0   2  18 67.6705 62.5310   7
   0  -3  17 53.3402 56.9088   7
   0   3 -17 64.4031 62.0295   8
   0   3 -17 44.5004 63.0025   2
   0  -3  16 337.108 93.1138   7
   0   3 -16 260.553 90.2053   8
   0   3 -15 203.295 76.5110   8
   0  -3  15 163.046 62.3959   7
   0   3 -14 2541.39 227.441   8
   0  -3  14 2587.62 215.101   7
   0   3 -13 39.7919 60.4805   8
   0  -3  13 150.009 58.2734   7
   0  -3  12 10.6852 38.1026   7
   0   3 -12-33.4850 41.4040   8
   0  -3  11 3010.70 200.649   7
   0   3 -11 3303.08 231.321   8
   0   3 -10 588.704 97.5797   8
   0  -3  10 610.307 91.0241   7
   0   3  -9 3252.23 208.316   8
   0  -3   9 3531.86 194.220   7
   0  -3   8 6403.27 245.789   7
   0   3  -8 6211.94 278.712   8
   0   3  -7 957.393 109.358   8
   0  -3   7 1130.20 98.2979   7
   0  -3   6 329.232 51.5368   7
   0   3  -6 434.261 75.1943   8
   0  -3   5 25.9934 20.0486   7
   0   3  -5 26.2167 35.2326   8
   0  -3   4 9829.56 215.412   7
   0  -3   4 9525.48 275.550   9
   0   3  -4 9655.51 286.439   8
   0  -3   4 9798.60 252.413   5
   0  -3   3 45153.3 521.679   5
   0   3  -3 44404.3 582.735   8
   0  -3   3 44253.1 554.147   9
   0  -3   3 44230.5 400.910   7
   0   3  -2 1.82500 28.2487   8
   0  -3   2 30.3803 27.0054   9
   0  -3   2-2.29315 20.1217   5
   0  -3   2-4.37125 11.5981   7
   0  -3   1 50008.5 256.229   7
   0  -3   1 51604.7 527.786   5
   0  -3   1 52178.5 547.444   9
   0   3  -1 51172.8 572.926   8
   0   3   0 2217.80 115.880   8
   0  -3   0 2186.06 110.586   9
   0   3   1 101.926 31.3247   8
   0  -3  -1 99.3275 30.3199   9
   0  -3  -1 52.2185 24.8038   2
   0   3   2 167014. 493.608   7
   0  -3  -2 167725. 961.349   2
   0   3   2 165672. 930.889   8
   0  -3  -2 163809. 942.686   9
   0  -3  -2 166717. 949.443   3
   0   3   2 167227. 501.356   7
   0   3   3 111.804 19.3399   7
   0  -3  -3 67.5883 28.2156   9
   0   3   3 66.2683 25.1996   8
   0  -3  -3 110.858 31.4859   2
   0  -3  -3 85.6048 33.5538   3
   0  -3  -4 18.2292 23.2603   2
   0   3   4 29.8721 18.7334   7
   0  -3  -4 40.7282 24.2439   3
   0   3   4 32.3048 22.7085   8
   0  -3  -5 14788.7 305.149   3
   0   3   5 13703.0 259.036   7
   0  -3  -5 13909.8 287.026   2
   0   3   5 14625.3 239.387   4
   0  -3  -6 544.079 63.5443   3
   0   3   6 539.197 57.6083   7
   0  -3  -6 470.110 58.1587   2
   0   3   6 504.745 45.4712   4
   0  -3  -7 9444.45 263.440   3
   0   3   7 9535.53 175.572   4
   0   3   7 9297.11 256.060   7
   0  -3  -7 9271.26 248.708   2
   0  -3  -8 19.8911 27.3367   3
   0  -3  -8-10.9950 20.7652   2
   0   3   8 7.14062 21.0334   7
   0   3   8 0.87482 10.1585   4
   0   3   9 4329.16 219.088   1
   0   3   9 4624.46 114.823   4
   0  -3  -9 3944.86 184.823   3
   0   3   9 4236.08 201.187   7
   0  -3 -10 3002.75 169.967   3
   0   3  10 2914.24 178.372   7
   0   3  10 3384.01 203.591   1
   0   3  10 3209.19 90.7460   4
   0  -3 -11 4761.27 207.316   8
   0   3  11 4536.37 235.885   7
   0  -3 -11 4321.09 211.184   3
   0  -3 -11 4827.91 211.971   2
   0  -3 -12 404.231 71.5940   2
   0  -3 -12 418.786 72.7813   3
   0   3  12 474.743 85.6783   7
   0  -3 -12 435.020 72.4235   8
   0  -3 -13 2081.49 160.250   3
   0  -3 -13 2331.23 160.816   2
   0   3  13 2125.07 179.380   7
   0  -3 -13 2046.37 152.225   8
   0   3  14 94.6050 44.0576   7
   0  -3 -14 167.542 56.7182   2
   0  -3 -14 21.4631 36.7032   8
   0  -3 -14 68.1189 36.6372   3
   0  -3 -15 448.843 82.2968   2
   0  -3 -15 345.743 78.1061   3
   0   3  15 601.161 107.368   7
   0   3  16 3216.10 250.263   7
   0  -3 -16 3700.67 239.055   3
   0  -3 -17 214.609 80.3739   3
   0   3  17 60.8591 51.8379   7
   0   3  18 54.7431 60.6881   7
   0   4 -16-5.34014 54.6238   8
   0  -4  16-14.0477 42.2196   7
   0  -4  15 198.767 72.0322   7
   0   4 -15 184.875 77.8226   8
   0  -4  14 338.062 88.0730   7
   0   4 -14 186.883 82.1532   8
   0  -4  13 1.21960 40.9757   7
   0   4 -13 134.654 66.4648   8
   0   4 -12 4082.32 282.208   8
   0  -4  12 4103.88 247.728   7
   0  -4  11 286.424 70.3656   7
   0   4 -11 231.120 78.9877   8
   0   4 -10 1627.14 170.735   8
   0  -4  10 1742.78 147.287   7
   0  -4   9 11712.3 354.850   7
   0   4  -9 11825.0 428.855   8
   0  -4   8 135.034 45.0568   5
   0  -4   8 170.737 44.7480   7
   0   4  -8 70.2249 49.1935   8
   0  -4   7 1507.80 125.260   5
   0  -4   7 1751.10 150.253   9
   0  -4   7 1769.86 122.334   7
   0   4  -7 1670.94 151.503   8
   0  -4   6 5916.38 235.479   5
   0   4  -6 5724.45 269.194   8
   0  -4   6 6102.97 264.217   9
   0  -4   6 6109.63 207.816   7
   0  -4   5 1146.40 112.197   9
   0  -4   5 1089.20 81.8306   7
   0   4  -5 1165.33 115.157   8
   0  -4   5 1133.83 101.763   5
   0  -4   4 220.791 34.9079   7
   0   4  -4 300.528 61.7142   8
   0  -4   4 378.693 67.1976   9
   0  -4   4 323.102 58.3183   5
   0   4  -3 7779.04 276.190   8
   0  -4   3 7464.81 241.494   5
   0  -4   3 7289.74 253.833   9
   0  -4   3 7766.21 165.418   7
   0   4  -2 1739.00 125.841   8
   0  -4   2 1759.67 63.7644   7
   0  -4   2 1720.76 120.762   9
   0  -4   2 1755.13 117.191   5
   0  -4   1 174.149 43.1426   9
   0   4  -1 167.213 41.6230   8
   0   4   0 891.376 87.4855   8
   0  -4   0 856.576 84.0254   9
   0  -4  -1 10321.1 286.568   2
   0  -4  -1 9872.80 266.952   9
   0   4   1 10201.6 276.856   8
   0  -4  -2-1.91734 22.1041   2
   0  -4  -2-4.55982 30.4318   9
   0   4   2 3.73735 23.2629   8
   0   4   3 4967.05 106.362   7
   0   4   3 4720.49 181.785   8
   0  -4  -3 4834.12 193.182   2
   0  -4  -3 4751.76 189.098   3
   0  -4  -3 4783.78 189.982   9
   0   4   3 4736.35 101.724   7
   0   4   4 61222.7 642.846   8
   0   4   4 60847.8 451.184   7
   0  -4  -4 60365.9 677.664   2
   0  -4  -4 60429.3 677.718   3
   0  -4  -5 44720.9 595.625   3
   0   4   5 46229.3 457.108   7
   0   4   5 45593.6 558.027   8
   0  -4  -5 44276.0 588.223   2
   0  -4  -6 737.634 80.1470   2
   0   4   6 795.859 68.6224   7
   0  -4  -6 774.212 81.6479   3
   0   4   6 804.016 67.6325   4
   0   4   6 740.602 74.2176   8
   0   4   7 1575.37 89.6772   4
   0   4   7 1647.49 107.199   7
   0  -4  -7 1349.06 110.225   3
   0   4   7 1538.94 127.831   1
   0   4   7 1557.53 107.858   8
   0   4   8 12497.3 318.234   7
   0  -4  -8 13084.6 350.082   3
   0   4   8 12661.2 377.882   1
   0   4   8 13564.9 251.655   4
   0  -4  -9 1045.88 105.496   3
   0   4   9 963.063 96.6028   7
   0   4   9 1144.05 69.8748   4
   0   4   9 936.060 109.058   1
   0   4  10 22404.1 541.098   1
   0  -4 -10 23914.7 478.448   2
   0  -4 -10 22967.6 495.205   3
   0   4  10 22739.3 490.994   7
   0  -4 -11 738.098 90.9501   2
   0   4  11 907.076 107.985   7
   0  -4 -11 612.174 87.6981   3
   0   4  11 626.789 102.014   1
   0  -4 -12 19726.5 465.199   2
   0   4  12 19598.3 551.348   1
   0   4  12 19650.8 504.497   7
   0  -4 -12 20173.7 494.770   3
   0  -4 -13 81.6470 43.3535   2
   0  -4 -13 103.038 36.7946   3
   0   4  13 87.2945 48.9934   7
   0  -4 -14 1464.11 146.511   3
   0  -4 -14 1574.67 144.660   2
   0   4  14 1213.15 140.022   7
   0  -4 -15 1706.06 154.742   2
   0   4  15 1690.44 172.889   7
   0  -4 -15 1729.58 161.946   3
   0   4  16 670.322 115.561   7
   0  -4 -16 532.832 103.730   3
   0   4  17 0.25832 56.1894   7
   0  -4 -17 81.4052 45.6402   3
   0   4  18 2426.33 236.453   7
   0  -5  14 185.719 76.9678   9
   0   5 -14 121.823 89.5500   8
   0   5 -13 1116.59 170.993   8
   0  -5  13 978.776 151.853   9
   0  -5  12 141.948 71.5693   9
   0  -5  12 127.584 60.3096   5
   0   5 -12 228.554 86.9445   8
   0  -5  11 209.376 66.9529   5
   0   5 -11 206.730 78.3012   8
   0  -5  11 180.422 70.1395   9
   0  -5  10 8590.00 388.922   9
   0   5 -10 8177.86 400.087   8
   0  -5  10 8951.32 356.825   5
   0  -5   9 201.494 70.5746   9
   0  -5   9 189.285 57.6653   5
   0   5  -9 188.441 78.3906   8
   0  -5   8 1047.90 101.900   7
   0  -5   8 1181.48 123.782   5
   0   5  -8 913.465 135.094   8
   0  -5   8 920.510 125.291   9
   0   5  -7 11516.0 425.422   8
   0  -5   7 11376.8 399.933   9
   0  -5   7 12431.5 321.466   7
   0  -5   7 11401.8 365.983   5
   0  -5   6 560.466 83.0212   5
   0   5  -6 662.734 105.010   8
   0  -5   6 594.407 94.7373   9
   0  -5   6 653.137 69.9585   7
   0  -5   5 723.639 66.2144   7
   0  -5   5 781.351 103.642   9
   0   5  -5 579.713 93.7704   8
   0  -5   5 698.324 89.9638   5
   0  -5   4 1244.72 115.718   5
   0  -5   4 1274.19 125.654   9
   0   5  -4 1075.70 120.616   8
   0  -5   4 1281.79 76.4109   7
   0  -5   3 163.502 47.0821   5
   0   5  -3 97.6235 42.8948   8
   0  -5   3 119.854 48.1540   9
   0  -5   3 98.6662 21.0126   7
   0   5  -2 37.8357 43.1896   8
   0  -5   2-4.73037 32.2458   9
   0  -5   2 1.35304 5.43026   7
   0   5  -1 149.396 50.2691   8
   0  -5   1 159.692 46.5300   9
   0   5   0 6592.47 259.499   8
   0  -5   0 6084.37 240.527   9
   0  -5   0 6141.37 256.559   2
   0  -5  -1 2572.63 162.503   2
   0   5   1 2460.27 154.894   8
   0  -5  -1 2362.57 149.250   9
   0   5   2 5946.51 234.313   8
   0  -5  -2 5845.59 242.182   2
   0  -5  -2 6013.72 237.742   9
   0  -5  -3 5600.26 230.083   9
   0   5   3 5688.89 225.211   8
   0   5   4 139.833 21.9048   7
   0  -5  -4 159.608 45.6332   9
   0   5   4 132.111 33.5765   8
   0  -5  -4 129.040 49.0708   3
   0   5   5 8485.25 270.588   8
   0  -5  -5 8210.61 282.483   3
   0  -5  -5 8211.16 281.943   2
   0   5   5 8502.42 185.162   7
   0  -5  -6 2851.77 171.452   3
   0  -5  -6 2625.05 162.159   2
   0   5   6 2661.20 175.300   1
   0   5   6 2836.96 156.871   8
   0   5   6 2781.63 121.648   7
   0  -5  -7 2276.96 153.139   2
   0   5   7 2199.21 163.208   1
   0   5   7 2253.15 125.697   4
   0  -5  -7 2325.72 155.988   3
   0   5   7 2388.06 125.823   7
   0   5   7 2442.76 147.005   8
   0  -5  -8 484.817 76.2859   2
   0   5   8 382.763 51.7329   4
   0   5   8 438.086 80.3400   1
   0   5   8 426.629 64.1312   8
   0   5   8 478.357 64.6629   7
   0  -5  -8 394.273 67.8231   3
   0  -5  -9 6341.40 259.617   2
   0  -5  -9 6280.05 266.964   3
   0   5   9 5982.19 287.303   1
   0   5   9 6649.54 200.165   4
   0   5   9 6369.01 239.244   7
   0   5   9 6441.57 244.287   8
   0   5  10 2504.99 157.935   8
   0  -5 -10 2469.57 173.615   3
   0   5  10 2431.17 158.584   7
   0  -5 -10 2734.80 175.137   2
   0   5  10 2501.58 194.274   1
   0   5  11 217.137 57.3059   7
   0  -5 -11 198.766 55.0561   2
   0  -5 -11 226.951 64.7448   3
   0   5  11 152.096 51.1769   1
   0  -5 -12 3597.62 220.556   3
   0   5  12 3599.12 247.384   1
   0   5  12 3732.74 220.137   7
   0  -5 -12 3790.85 215.063   2
   0  -5 -13 992.268 124.186   3
   0   5  13 847.639 126.295   1
   0  -5 -13 736.272 103.393   2
   0   5  13 963.035 122.721   7
   0   5  14 2040.55 204.573   1
   0  -5 -14 2059.65 178.424   3
   0   5  14 2358.00 194.636   7
   0  -5 -14 2199.64 175.454   2
   0  -5 -15 669.884 107.813   3
   0   5  15 689.623 110.310   7
   0  -5 -16 302.984 80.2415   3
   0   5  16 317.042 86.8766   7
   0   5  17 227.497 80.0546   7
   0   5  18 40.3532 47.5269   7
   0  -6  12 601.539 122.563   9
   0   6 -12 743.117 138.014   8
   0  -6  11 1438.29 179.844   9
   0   6 -11 1453.60 190.556   8
   0  -6  10 147.212 71.4758   9
   0  -6  10 169.264 60.1581   5
   0   6 -10 125.127 86.6826   8
   0  -6   9 175.050 60.5994   5
   0  -6   9 97.5308 58.6897   9
   0   6  -9 176.859 77.1923   8
   0  -6   8 483.755 95.4945   9
   0   6  -8 562.562 117.295   8
   0  -6   8 539.654 93.9837   5
   0   6  -7 198.069 77.6971   8
   0  -6   7 198.929 64.0245   5
   0  -6   7 211.695 69.6967   9
   0   6  -6 2919.28 226.500   8
   0  -6   6 3265.75 208.542   5
   0  -6   6 2767.24 209.547   9
   0  -6   5 1443.99 136.926   5
   0   6  -5 1397.28 154.304   8
   0  -6   5 1560.77 156.512   9
   0   6  -4 2064.94 181.656   8
   0  -6   4 1811.11 162.384   9
   0  -6   4 2079.12 160.971   5
   0  -6   3-20.7946 35.3267   9
   0   6  -3-5.87453 36.7339   8
   0  -6   2 5883.56 276.231   9
   0   6  -2 6019.33 288.032   8
   0  -6   1 831.776 106.189   9
   0   6  -1 825.496 110.514   8
   0  -6   0 912.941 105.612   9
   0  -6   0 1075.08 121.074   2
   0   6   0 961.732 111.249   8
   0  -6  -1 262.494 64.7168   9
   0  -6  -1 263.688 63.5855   2
   0   6   1 368.725 69.1588   8
   0  -6  -2 5424.61 260.781   2
   0  -6  -2 5991.10 263.333   9
   0   6   2 5847.35 258.994   8
   0  -6  -3 866.172 106.840   2
   0  -6  -3 885.580 107.064   9
   0   6   3 968.342 106.599   8
   0   6   4 2893.25 178.517   8
   0  -6  -4 3008.75 191.818   2
   0  -6  -4 2971.82 187.431   9
   0  -6  -5 3562.53 208.045   2
   0   6   5 3982.65 207.644   8
   0  -6  -5 3500.27 204.565   3
   0  -6  -6 18.1616 27.6940   2
   0   6   6-2.79756 24.7495   8
   0  -6  -6 26.3810 42.6643   3
   0   6   7 450.925 72.0810   8
   0  -6  -7 340.255 69.2351   2
   0  -6  -7 419.527 74.3799   3
   0   6   7 275.696 70.9407   1
   0   6   7 612.293 78.1503   4
   0  -6  -8 5388.28 258.312   2
   0   6   8 5386.02 198.364   7
   0   6   8 5465.92 240.987   8
   0   6   8 5592.71 218.878   4
   0   6   8 4989.96 271.160   1
   0  -6  -8 4867.22 249.350   3
   0   6   9 355.301 82.4320   1
   0   6   9 329.484 58.1855   7
   0  -6  -9 340.251 72.4918   2
   0   6   9 455.157 74.7177   8
   0  -6  -9 376.231 79.3574   3
   0   6  10-2.24548 30.0004   8
   0  -6 -10 29.5620 39.0099   3
   0   6  10 89.8605 53.6754   1
   0   6  10 50.7211 32.5529   7
   0  -6 -10 76.3565 38.2588   2
   0  -6 -11 5699.74 277.463   2
   0   6  11 5999.42 323.351   1
   0  -6 -11 5773.28 288.002   3
   0   6  11 6011.16 260.384   7
   0   6  12 1958.31 190.661   1
   0  -6 -12 2089.78 180.369   3
   0   6  12 2094.69 163.741   7
   0  -6 -12 1899.02 163.155   2
   0  -6 -13 417.538 82.6744   3
   0   6  13 371.483 79.9266   7
   0   6  13 270.873 85.3126   1
   0  -6 -13 501.667 90.1410   2
   0   6  14 663.471 119.758   1
   0  -6 -14 780.825 111.522   2
   0   6  14 661.014 106.882   7
   0  -6 -14 519.431 99.6823   3
   0   6  15 1436.44 184.769   1
   0  -6 -15 1700.52 177.347   3
   0   6  15 1926.90 184.643   7
   0  -6 -16 93.4754 59.6417   3
   0   6  16 242.157 74.0543   7
   0   6  17 560.311 111.998   7
   0   6  18 1971.10 210.357   7
   0  -7  10 1928.73 213.438   9
   0   7 -10 2282.63 242.741   8
   0  -7   9 630.739 122.246   9
   0   7  -9 668.882 135.652   8
   0  -7   8-9.35531 48.2057   9
   0  -7   8 168.906 63.2288   5
   0   7  -8 214.684 88.5063   8
   0   7  -7 5234.33 333.730   8
   0  -7   7 4999.85 281.780   5
   0  -7   7 5229.89 315.519   9
   0  -7   6 1969.37 175.888   5
   0   7  -6 2007.43 203.468   8
   0  -7   6 1719.18 181.938   9
   0  -7   5-15.4348 39.6234   9
   0   7  -5 49.9124 45.2530   8
   0   7  -4 423.911 92.9111   8
   0  -7   4 387.461 91.2937   9
   0  -7   3 753.408 116.014   9
   0   7  -3 672.723 111.786   8
   0  -7   2 4210.10 254.477   9
   0   7  -2 4215.59 262.276   8
   0   7  -1 258.014 73.5153   8
   0  -7   1 231.966 61.9441   9
   0   7   0 847.496 119.298   8
   0  -7   0 784.957 110.578   9
   0  -7  -1 4161.95 256.516   2
   0   7   1 4372.06 252.006   8
   0  -7  -1 4432.23 251.206   9
   0  -7  -2 4047.74 237.457   9
   0  -7  -2 3601.57 236.371   2
   0   7   2 3911.24 234.168   8
   0  -7  -3 4615.51 255.272   9
   0   7   3 4519.96 248.561   8
   0  -7  -3 4473.85 259.024   2
   0  -7  -4 6948.64 319.180   2
   0  -7  -4 7628.58 327.750   9
   0   7   4 7593.63 312.706   8
   0   7   5 246.915 65.7803   8
   0  -7  -5 169.739 58.7146   2
   0  -7  -6 8.58607 32.2858   2
   0   7   6 35.4689 35.8788   8
   0   7   7 2935.36 192.875   8
   0  -7  -7 2967.28 208.458   2
   0  -7  -7 2706.29 199.417   3
   0   7   7 2576.42 207.342   1
   0  -7  -8 974.079 123.100   3
   0   7   8 949.222 111.442   8
   0   7   8 774.460 115.744   1
   0  -7  -8 870.254 114.917   2
   0   7   8 1006.93 107.353   4
   0   7   9 2605.01 215.535   1
   0  -7  -9 2991.95 215.860   3
   0  -7  -9 2954.40 211.390   2
   0   7   9 2867.66 193.707   8
   0  -7 -10 3467.99 235.888   3
   0   7  10 3371.79 250.253   1
   0  -7 -10 3368.42 228.566   2
   0  -7 -11 170.825 63.9605   2
   0   7  11 237.914 75.7088   1
   0  -7 -11 153.529 55.8012   3
   0  -7 -12 109.158 57.1967   3
   0   7  12 69.5240 55.9891   1
   0  -7 -12 30.6092 36.4843   2
   0   7  13 42.6774 54.4445   1
   0  -7 -13 86.6880 55.4486   3
   0  -7 -13 164.738 55.1291   2
   0  -7 -14 1006.36 138.390   3
   0   7  14 999.796 154.644   1
   0  -7 -15 71.2187 49.4370   3
   0   7  15 208.414 86.6799   1
   0  -7 -16-21.2005 44.9189   3
   0   8  -8 2105.27 236.993   8
   0  -8   8 1806.76 207.486   9
   0   8  -7 423.356 112.673   8
   0  -8   7 319.084 103.438   9
   0  -8   6 113.259 62.5049   9
   0   8  -6 29.1897 55.2417   8
   0   8  -5 3128.87 264.897   8
   0  -8   5 3011.03 247.580   9
   0   8  -4 833.642 134.595   8
   0  -8   4 957.334 139.482   9
   0  -8   3 71.3044 48.3021   9
   0   8  -3 32.0864 46.1766   8
   0   8  -2 1714.62 183.283   8
   0  -8   2 1716.70 178.134   9
   0  -8   1 4124.83 269.295   9
   0   8  -1 3954.69 270.712   8
   0  -8   0 68.2877 53.3870   9
   0   8   0 48.4039 43.5369   8
   0   8   1 1668.17 169.852   8
   0  -8  -1 1715.60 171.219   9
   0  -8  -2 458.437 95.7811   9
   0   8   2 646.836 107.482   8
   0  -8  -2 336.894 85.7304   2
   0  -8  -3 782.213 117.794   9
   0   8   3 826.010 122.444   8
   0  -8  -3 727.002 117.954   2
   0  -8  -4 656.149 110.817   2
   0  -8  -4 627.218 106.977   9
   0   8   4 596.981 104.850   8
   0   8   5 73.0467 47.8474   8
   0  -8  -5 16.8666 39.9897   2
   0  -8  -5 89.5677 44.8905   9
   0   8   6 1179.01 135.909   8
   0  -8  -6 1101.15 141.767   2
   0   8   7-24.8994 33.1211   8
   0  -8  -7 65.1038 48.5000   2
   0   8   7 57.6173 54.2891   1
   0   8   8 18.9828 55.0631   1
   0  -8  -8 21.0039 36.2438   2
   0   8   8 10.2340 34.6553   8
   0  -8  -9 2495.31 211.441   3
   0  -8  -9 2657.35 216.983   2
   0   8   9 2217.16 215.199   1
   0   8  10 191.021 74.1680   1
   0  -8 -10 142.454 61.0233   3
   0  -8 -10 145.044 60.6249   2
   0  -8 -11 2065.23 195.702   3
   0  -8 -11 1891.09 184.774   2
   0   8  11 1849.60 199.825   1
   0  -8 -12 1320.19 162.354   3
   0   8  12 1246.66 175.158   1
   0  -8 -12 1153.62 148.163   2
   0  -8 -13 40.8274 46.7753   2
   0  -8 -13 45.1484 55.4474   3
   0   8  13 157.117 75.8685   1
   0  -8 -14 2560.72 228.572   3
   0  -8 -15 707.155 124.504   3
   0  -8 -16-0.27601 46.2279   3
   0  -9   5 97.3631 62.8625   9
   0   9  -5 22.4382 60.4363   8
   0   9  -4 238.797 88.2728   8
   0  -9   4-6.91337 47.9099   9
   0  -9   3 3879.16 288.803   9
   0   9  -3 3962.73 300.586   8
   0  -9   2 1399.48 175.842   9
   0   9  -2 1483.42 186.548   8
   0   9  -1 1108.92 156.220   8
   0  -9   1 1186.54 162.574   9
   0   9   0 3553.90 269.628   8
   0  -9   0 3392.46 261.816   9
   0  -9  -1 40.0280 49.3849   9
   0   9   1 86.9058 75.6618   8
   0  -9  -2-26.5790 45.5837   9
   0   9   2 25.0057 46.7665   8
   0   9   3 550.362 101.180   8
   0  -9  -3 459.453 101.743   9
   0  -9  -3 654.864 125.628   2
   0   9   4 1332.14 161.248   8
   0  -9  -4 1257.19 164.159   2
   0  -9  -4 1030.17 143.060   9
   0  -9  -5 129.082 63.6201   2
   0   9   5 257.520 71.6565   8
   0   9   6 393.502 87.2219   8
   0  -9  -6 397.120 99.3839   2
   0   9   7 429.762 100.044   1
   0  -9  -7 937.956 150.302   2
   0  -9  -8 418.768 100.272   2
   0   9   8 503.457 110.065   1
   0   9   9-109.298 67.6217   1
   0  -9  -9-24.2210 46.7906   2
   0   9  10 1458.85 189.123   1
   0  -9 -10 1527.50 178.939   2
   0   9  11 2218.49 233.497   1
   0  -9 -11 2099.88 211.076   2
   0  -9 -11 2172.07 212.360   3
   0  -9 -12 52.4253 47.8137   2
   0  -9 -12 293.350 87.6886   3
   0  -9 -13 2213.44 224.104   3
   0  10  -1 1937.46 221.899   8
   0  10   0 199.444 82.0197   8
   0 -10   0 131.607 76.6963   9
   0 -10  -1 225.654 84.8185   9
   0  10   1 177.456 69.0953   8
   0  10   2 2165.20 225.045   8
   0 -10  -2 1993.47 216.533   9
   0 -10  -3 259.522 85.3217   9
   0  10   3 218.627 88.8603   8
   0  10   4 44.9645 53.3003   8
   0 -10  -4 131.891 74.5446   9
   0  10   5 536.605 110.157   8
   0 -10  -5 307.328 92.4676   2
   0 -10  -6 594.748 123.495   2
   0 -10  -7 377.581 108.291   2
   0 -10  -8-58.0425 58.9474   2
   0 -10  -9 2792.72 265.075   2
   0 -10 -10 903.910 148.608   2
  -1  10   5 925.125 154.864   4
  -1  10   4 183.983 72.0036   4
   1 -10  -3 42.1220 53.2242   9
   1 -10  -2 765.407 135.966   9
   1 -10  -1 592.298 127.084   9
  -1  10   1 663.242 127.919   8
  -1  10   0 50.1466 56.5265   8
   1  -9 -11 54.2567 55.8690   2
   1  -9 -10 1125.77 164.403   2
  -1   9   9 1078.51 166.989   1
   1  -9  -9 975.741 154.147   2
   1  -9  -8 282.166 87.7984   2
  -1   9   8 263.570 98.4962   1
   1  -9  -7 18.1862 44.5127   2
  -1   9   7 29.0714 44.3829   1
   1  -9  -6 2586.35 245.878   2
  -1   9   6 2999.38 241.897   4
  -1   9   5 3169.64 253.597   4
   1  -9  -5 3222.04 270.932   2
   1  -9  -4-34.4586 50.4416   2
   1  -9  -4-5.37491 54.5730   9
   1  -9  -3 2577.04 248.125   2
   1  -9  -3 2502.20 225.575   9
  -1   9   3 2366.81 211.345   8
   1  -9  -2 5380.79 352.308   2
  -1   9   2 4968.53 309.334   8
   1  -9  -2 5556.15 332.956   9
   1  -9  -1 154.739 66.7291   9
  -1   9   1 86.5828 62.9955   8
   1  -9   0 841.129 130.962   9
  -1   9   0 717.406 131.691   8
  -1   9  -1 554.472 120.496   8
   1  -9   1 824.593 135.984   9
  -1   9  -2 1342.11 180.795   8
   1  -9   2 1138.79 157.312   9
  -1   9  -3-49.0212 53.1734   8
   1  -9   3 46.4868 52.2099   9
   1  -9   4 2185.49 223.687   9
  -1   9  -4 2396.87 245.258   8
   1  -8 -14 607.458 119.066   2
   1  -8 -13-55.0959 46.6694   3
   1  -8 -13-60.8270 49.5859   2
   1  -8 -12-189.477 76.1909   2
  -1   8  12-97.4562 64.8967   1
   1  -8 -12 45.7013 47.2786   3
  -1   8  11 312.372 93.6597   1
   1  -8 -11 338.350 94.0056   2
   1  -8 -10 733.344 125.189   2
  -1   8  10 713.706 129.246   1
  -1   8   9 2293.05 224.319   1
   1  -8  -9 1998.92 200.125   2
  -1   8   8 366.567 100.668   1
   1  -8  -8 232.778 73.2929   2
  -1   8   7 818.319 120.169   4
   1  -8  -7 763.981 127.727   2
  -1   8   7 649.511 123.154   1
   1  -8  -6 1412.67 168.669   2
  -1   8   6 1402.19 155.058   4
   1  -8  -5 1365.20 168.404   2
  -1   8   5 1612.09 156.854   8
  -1   8   5 1610.68 166.674   4
   1  -8  -4 1229.81 145.856   9
  -1   8   4 1183.72 137.175   8
   1  -8  -4 1195.09 157.338   2
   1  -8  -3 3137.87 248.948   2
   1  -8  -3 3103.74 228.413   9
  -1   8   3 3115.81 222.441   8
  -1   8   2 251.055 82.1712   8
   1  -8  -2 199.355 67.2338   9
   1  -8  -2 356.942 89.4132   2
  -1   8   1 5587.29 309.006   8
   1  -8  -1 5965.24 317.741   9
   1  -8  -1 5802.59 342.617   2
   1  -8   0 2118.55 195.109   9
  -1   8   0 2096.74 197.188   8
  -1   8  -1 466.600 101.352   8
   1  -8   1 553.696 107.169   9
  -1   8  -2 5000.78 314.838   8
   1  -8   2 4708.06 292.163   9
  -1   8  -3-72.9733 60.0244   8
   1  -8   3 14.1957 32.9370   9
   1  -8   4 104.675 51.4212   9
  -1   8  -4 187.000 73.9659   8
   1  -8   5 38.0456 51.0745   9
  -1   8  -5 59.8576 54.9291   8
   1  -8   6 951.207 145.815   9
  -1   8  -6 890.688 148.662   8
  -1   8  -7 797.056 150.415   8
   1  -8   7 724.203 134.347   9
   1  -8   8 187.860 83.8406   9
   1  -7 -15 1602.90 184.410   2
   1  -7 -14 571.374 110.771   2
  -1   7  14 952.333 160.069   1
   1  -7 -13 90.5338 54.1225   3
   1  -7 -13 140.681 63.9424   2
  -1   7  13-6.87631 45.5120   1
   1  -7 -12 622.323 108.928   2
  -1   7  12 695.963 133.489   1
   1  -7 -12 641.790 111.109   3
   1  -7 -11 127.816 63.7658   2
   1  -7 -11 320.351 81.3314   3
  -1   7  11 182.607 90.7085   1
   1  -7 -10 48.5228 41.7691   2
  -1   7  10-6.16359 58.3769   1
   1  -7 -10 37.6794 41.3326   3
   1  -7  -9 2392.65 205.412   2
   1  -7  -9 2436.33 196.027   3
  -1   7   9 2582.68 222.229   1
  -1   7   8 2046.35 162.502   4
   1  -7  -8 1920.52 182.636   2
  -1   7   8 1894.15 190.031   1
  -1   7   7 883.457 134.047   1
  -1   7   7 1055.50 122.108   4
   1  -7  -7 956.766 127.781   2
  -1   7   6 145.196 48.3879   8
  -1   7   6 106.927 52.3916   1
  -1   7   6 186.468 60.3900   4
   1  -7  -6 80.7577 47.6424   2
   1  -7  -5 680.023 110.537   2
  -1   7   5 564.303 96.6518   4
  -1   7   5 578.696 87.1236   8
   1  -7  -4 3141.54 212.127   9
  -1   7   4 3026.03 198.818   8
   1  -7  -4 3010.38 223.912   2
   1  -7  -3 432.035 82.0973   9
  -1   7   3 428.332 82.5611   8
   1  -7  -3 471.858 98.5761   2
  -1   7   2 1342.83 137.376   8
   1  -7  -2 1340.48 148.999   2
   1  -7  -2 1092.81 125.569   9
  -1   7   1 1470.69 145.922   8
   1  -7  -1 1351.06 152.125   2
   1  -7  -1 1478.40 148.133   9
   1  -7   0 26.7160 48.8375   2
   1  -7   0 0.18055 36.6708   9
  -1   7   0 78.4554 48.5671   8
  -1   7  -1 236.883 72.5294   8
   1  -7   1 327.671 77.4059   9
  -1   7  -2 366.006 80.9654   8
   1  -7   2 318.104 80.2889   9
   1  -7   3-107.343 52.8791   9
  -1   7  -3 44.3679 43.4761   8
  -1   7  -4 492.844 104.702   8
   1  -7   4 527.225 101.066   9
  -1   7  -5 10.2921 43.0057   8
   1  -7   5 13.3071 41.5760   9
   1  -7   6 673.181 118.262   9
  -1   7  -6 590.599 117.637   8
   1  -7   6 555.747 103.880   5
  -1   7  -7 590.518 120.084   8
   1  -7   7 526.565 107.262   5
   1  -7   7 550.182 109.938   9
  -1   7  -8 8.08370 51.1433   8
   1  -7   8 38.7962 57.7456   9
   1  -7   9 1273.53 172.372   9
  -1   7  -9 1361.40 187.332   8
   1  -7   9 1527.53 180.757   5
   1  -7  10 276.636 83.2473   5
   1  -7  10 396.401 114.518   9
  -1   6  15 218.048 85.2056   1
   1  -6 -15 317.352 87.5224   2
   1  -6 -14 394.188 93.7526   2
  -1   6  14 406.650 112.553   1
   1  -6 -14 755.006 115.899   3
   1  -6 -13 638.696 104.194   3
   1  -6 -13 646.563 108.216   2
  -1   6  13 982.958 150.522   1
   1  -6 -12 1509.99 160.472   2
  -1   6  12 1527.00 180.983   1
   1  -6 -12 1758.78 164.434   3
   1  -6 -11 227.592 65.0442   2
  -1   6  11 216.090 76.1788   1
   1  -6 -11 338.246 75.3375   3
   1  -6 -10 3896.29 231.229   3
   1  -6 -10 3627.18 237.189   2
  -1   6  10 3545.17 251.356   1
   1  -6  -9 42.9019 44.3440   3
  -1   6   9 139.311 63.4604   1
   1  -6  -9 149.586 53.7732   2
   1  -6  -8 2388.27 175.906   3
  -1   6   8 2920.26 176.283   4
  -1   6   8 2177.15 187.588   1
   1  -6  -8 2541.68 194.138   2
   1  -6  -7 181.237 51.4623   2
  -1   6   7 170.494 48.7460   8
  -1   6   7 243.435 59.1477   4
   1  -6  -7 198.844 59.9597   3
  -1   6   7 215.360 68.2729   1
  -1   6   6 4270.77 250.530   1
  -1   6   6 4781.78 216.999   8
  -1   6   6 5229.46 244.168   4
   1  -6  -6 4426.62 248.356   2
  -1   6   5 522.968 73.7534   8
   1  -6  -5 662.270 97.5867   2
  -1   6   5 614.058 89.1380   4
  -1   6   4 25.0744 35.2118   8
   1  -6  -4-7.88103 30.8471   2
   1  -6  -4-17.4095 43.0978   9
   1  -6  -3 16511.4 475.859   2
   1  -6  -3 16759.0 445.982   9
  -1   6   3 16998.3 426.609   8
   1  -6  -2 2834.24 184.584   9
  -1   6   2 3235.69 192.741   8
   1  -6  -2 3083.73 208.494   2
   1  -6  -1 11501.5 403.412   2
  -1   6   1 10991.7 361.006   8
   1  -6  -1 11307.7 366.786   9
   1  -6   0 7305.68 326.831   2
   1  -6   0 6973.08 290.499   9
  -1   6   0 7423.91 305.091   8
   1  -6   1 35758.0 730.075   2
   1  -6   1 36307.6 671.185   9
  -1   6  -1 36231.1 689.600   8
   1  -6   2 1063.01 121.607   9
  -1   6  -2 1109.74 131.755   8
   1  -6   3 7382.40 317.951   9
  -1   6  -3 7221.95 328.928   8
   1  -6   4 135.335 51.5123   9
   1  -6   4 146.313 54.6339   5
  -1   6  -4 165.028 62.4685   8
   1  -6   5 2201.64 182.037   5
   1  -6   5 2116.00 181.882   9
  -1   6  -5 2348.12 200.714   8
   1  -6   6 389.739 84.7424   5
   1  -6   6 295.699 74.5899   9
  -1   6  -6 555.665 109.901   8
   1  -6   7 1580.29 164.799   9
  -1   6  -7 1462.83 172.199   8
   1  -6   7 1292.61 145.959   5
  -1   6  -8 27.7697 45.3429   8
   1  -6   8 50.9462 51.1638   9
   1  -6   8 55.4540 47.2853   5
  -1   6  -9 627.183 129.304   8
   1  -6   9 574.263 112.444   9
   1  -6   9 514.288 104.974   5
  -1   6 -10 980.626 156.036   8
   1  -6  10 808.974 128.877   5
   1  -6  10 1098.21 154.839   9
   1  -6  11 1013.02 151.005   9
  -1   6 -11 1045.57 168.202   8
   1  -6  11 849.870 139.033   5
   1  -6  12 57.0166 57.3540   5
  -1   6 -12 144.722 71.2375   8
  -1   5  18 449.357 105.265   7
  -1   5  17 52.8103 55.4354   7
  -1   5  16-53.1904 50.6416   7
   1  -5 -16-35.9014 43.1125   2
   1  -5 -15 469.808 93.6107   2
  -1   5  15 612.822 112.882   7
   1  -5 -14 960.196 120.119   3
  -1   5  14 767.819 134.547   1
   1  -5 -14 638.600 109.036   2
  -1   5  14 899.634 132.101   7
   1  -5 -13 224.561 68.4471   2
  -1   5  13 170.586 74.4797   1
  -1   5  13 234.959 71.7194   7
   1  -5 -13 314.259 75.4625   3
   1  -5 -12 10574.1 395.132   2
  -1   5  12 10241.6 428.305   1
   1  -5 -12 10337.2 368.025   3
  -1   5  12 10597.5 382.264   7
   1  -5 -11 1113.43 126.428   2
   1  -5 -11 1134.81 120.617   3
  -1   5  11 1156.78 144.290   1
  -1   5  11 1163.62 122.862   7
  -1   5  10 280.398 62.1130   7
   1  -5 -10 285.330 66.8308   2
   1  -5 -10 197.897 55.3563   3
  -1   5  10 142.400 58.1007   1
   1  -5  -9 4850.14 250.515   2
   1  -5  -9 4733.36 230.966   3
  -1   5   9 5105.54 275.436   1
  -1   5   9 5376.38 210.056   4
  -1   5   9 5308.20 230.877   7
   1  -5  -8 550.002 80.6661   3
  -1   5   8 645.332 73.4256   8
  -1   5   8 584.557 92.1442   1
   1  -5  -8 463.468 80.6366   2
  -1   5   8 497.034 68.5451   7
  -1   5   8 663.159 78.1710   4
  -1   5   7 235.902 52.0386   4
   1  -5  -7 177.747 53.9406   2
   1  -5  -7 165.643 52.4525   3
  -1   5   7 91.0950 48.2632   1
  -1   5   7 206.584 44.9772   8
  -1   5   7 177.758 41.2876   7
  -1   5   6 2022.79 126.283   8
  -1   5   6 1911.41 157.669   1
  -1   5   6 2137.47 115.934   7
   1  -5  -6 1855.21 140.156   3
  -1   5   6 2257.61 145.776   4
   1  -5  -6 1964.22 152.366   2
  -1   5   5 28.8181 28.6999   8
   1  -5  -5 26.1824 27.6471   2
  -1   5   5 15.5252 15.2594   7
  -1   5   5 26.3358 34.7373   4
  -1   5   4 946.583 90.1552   8
   1  -5  -4 827.853 91.9911   9
   1  -5  -4 908.140 102.046   2
  -1   5   4 1037.34 64.8384   7
   1  -5  -3 1845.38 134.495   9
  -1   5   3 2019.24 75.9575   7
   1  -5  -3 1868.21 146.133   2
  -1   5   3 1896.30 127.752   8
  -1   5   2 8.26623 7.33439   7
   1  -5  -2 7.93820 26.8545   2
  -1   5   2 31.7346 29.6239   8
   1  -5  -2 33.6697 29.0237   9
  -1   5   1 12997.5 352.107   8
   1  -5  -1 13350.5 392.084   2
   1  -5  -1 12576.8 348.688   9
   1  -5   0 407.335 75.0194   2
   1  -5   0 509.887 72.7027   9
  -1   5   0 346.477 66.3749   8
   1  -5   1 1404.76 131.155   2
   1  -5   1 1500.55 126.131   9
  -1   5  -1 1419.57 127.468   8
   1  -5   2 33112.9 591.253   9
  -1   5  -2 33480.8 619.539   8
   1  -5   2 32988.4 641.290   2
   1  -5   3 5308.28 244.456   9
   1  -5   3 5483.04 255.696   5
  -1   5  -3 5555.59 264.736   8
   1  -5   4 4901.12 245.532   5
  -1   5  -4 5110.84 263.536   8
   1  -5   4 4893.24 242.975   9
   1  -5   5 5378.30 261.135   5
   1  -5   5 5036.40 253.802   9
  -1   5  -5 5131.37 273.965   8
   1  -5   6 21.7833 38.2779   9
  -1   5  -6 61.4585 50.3962   8
   1  -5   6 22.0169 42.4508   5
   1  -5   7 227.936 64.6596   5
  -1   5  -7 131.273 58.0179   8
   1  -5   7 196.602 65.0173   9
  -1   5  -8 1232.52 151.225   8
   1  -5   8 1294.72 141.744   5
   1  -5   8 1045.25 134.482   9
   1  -5   9 5971.13 304.053   5
   1  -5   9 5871.83 312.487   9
  -1   5  -9 6109.98 343.835   8
  -1   5 -10 1411.37 170.386   8
   1  -5  10 1188.42 150.495   9
   1  -5  10 1074.67 136.656   5
  -1   5 -11 2260.63 223.412   8
   1  -5  11 2181.00 208.821   9
   1  -5  11 2335.18 205.159   5
   1  -5  12 2841.84 245.497   9
   1  -5  12 2471.63 217.076   5
  -1   5 -12 3261.92 274.397   8
  -1   5 -13 253.449 105.985   8
   1  -5  13 465.272 112.407   9
   1  -5  13 184.834 69.4370   5
   1  -5  14 835.306 144.517   5
  -1   4  18 625.575 127.180   7
  -1   4  17 92.9628 51.9467   7
   1  -4 -16 106.231 57.0871   2
  -1   4  16 174.206 67.1919   7
  -1   4  15 138.681 65.8552   7
   1  -4 -15 225.609 70.0432   2
   1  -4 -14 314.343 73.2056   3
   1  -4 -14 192.498 60.3287   2
  -1   4  14 281.861 74.8634   7
  -1   4  13 13452.6 489.454   1
   1  -4 -13 13668.6 411.415   3
  -1   4  13 13846.1 461.692   7
   1  -4 -13 13399.0 437.405   2
   1  -4 -12 27159.1 602.289   2
   1  -4 -12 28401.6 572.450   3
  -1   4  12 27349.0 617.370   7
  -1   4  12 26693.0 665.846   1
  -1   4  11 3500.34 234.678   1
   1  -4 -11 3496.63 195.301   3
  -1   4  11 3392.62 208.142   7
   1  -4 -11 3325.82 205.055   2
   1  -4 -10 218.158 56.6487   3
  -1   4  10 97.9289 44.8307   1
  -1   4  10 60.1875 36.6792   7
   1  -4 -10 149.372 52.5888   2
  -1   4   9 65.7816 28.5221   4
  -1   4   9 79.6372 44.0775   1
   1  -4  -9 47.9257 27.2273   3
  -1   4   9 77.0828 29.5803   8
  -1   4   9 21.7774 28.3041   7
   1  -4  -9 22.3558 31.4847   2
  -1   4   8 677.643 98.3894   1
  -1   4   8 585.597 62.7622   8
  -1   4   8 661.316 79.6120   7
  -1   4   8 726.254 73.8237   4
   1  -4  -8 703.808 82.5862   3
   1  -4  -8 614.961 82.9722   2
  -1   4   7 6670.07 228.711   7
  -1   4   7 6312.81 269.030   1
  -1   4   7 6550.38 214.413   4
   1  -4  -7 6327.55 236.171   3
   1  -4  -7 6426.92 254.374   2
  -1   4   7 6567.73 200.109   8
  -1   4   6 4.97230 31.4947   1
   1  -4  -6 29.6673 32.4240   2
  -1   4   6 28.8979 24.6772   8
  -1   4   6 4.42822 20.5597   7
  -1   4   6 2.99907 26.2279   4
   1  -4  -6 29.8684 28.2931   3
  -1   4   5 2123.40 127.599   4
  -1   4   5 2007.85 144.318   1
   1  -4  -5 2107.87 132.311   3
  -1   4   5 2246.80 116.364   8
  -1   4   5 2238.58 110.920   7
  -1   4   4 3044.06 155.324   4
  -1   4   4 2744.57 129.760   8
  -1   4   4 2775.20 112.658   7
   1  -4  -4 2864.16 152.593   3
   1  -4  -3 28.5138 26.4483   9
  -1   4   3 45.9484 28.7823   8
  -1   4   2 15290.9 325.086   8
   1  -4  -2 15815.9 344.736   9
  -1   4   1 2388.13 67.3222   7
   1  -4  -1 2607.60 142.554   9
  -1   4   1 2682.31 143.957   8
   1  -4   0 6539.45 222.661   9
   1  -4   0 6170.68 106.178   7
  -1   4   0 5895.42 102.547   7
  -1   4   0 6594.20 230.941   8
  -1   4  -1 12287.0 325.702   8
   1  -4   1 12048.0 309.773   9
   1  -4   1 12632.7 166.720   7
   1  -4   1 12283.2 342.450   2
  -1   4  -1 11821.6 161.497   7
   1  -4   2 4667.65 115.933   7
   1  -4   2 4412.42 209.726   2
   1  -4   2 4603.47 207.725   5
  -1   4  -2 4484.84 206.127   8
   1  -4   2 4345.29 192.215   9
   1  -4   3 3555.02 186.585   5
  -1   4  -3 3796.81 200.278   8
   1  -4   3 3630.31 182.562   9
   1  -4   3 3677.47 118.368   7
   1  -4   4 3615.19 188.681   9
   1  -4   4 3713.90 135.725   7
  -1   4  -4 3580.49 202.519   8
   1  -4   4 3749.82 195.351   5
  -1   4  -5 1114.08 120.317   8
   1  -4   5 1264.00 117.315   5
   1  -4   5 1260.21 87.7183   7
   1  -4   5 1112.05 110.860   9
   1  -4   6 1352.26 99.4835   7
   1  -4   6 1402.11 130.033   5
  -1   4  -6 1292.60 133.952   8
   1  -4   6 1377.59 127.134   9
   1  -4   7 5489.38 263.726   9
   1  -4   7 5589.62 259.266   5
   1  -4   7 5743.83 219.297   7
  -1   4  -7 4840.08 265.569   8
  -1   4  -8 150.189 64.5791   8
   1  -4   8 71.0216 38.8685   5
   1  -4   8 54.1082 58.5939   9
   1  -4   8 93.1456 39.1938   7
   1  -4   9 632.241 87.4459   7
   1  -4   9 557.023 93.1017   5
  -1   4  -9 616.707 108.006   8
   1  -4  10 1657.08 158.874   5
  -1   4 -10 1656.23 172.591   8
   1  -4  10 1681.37 144.055   7
   1  -4  11 1867.56 160.242   7
  -1   4 -11 1847.06 192.159   8
  -1   4 -12 116.855 63.8533   8
   1  -4  12 277.156 74.9191   7
  -1   4 -13 102.089 65.6613   8
   1  -4  13 30.1657 39.3506   7
  -1   4 -14 5079.38 346.704   8
   1  -4  14 5022.13 298.437   7
  -1   4 -15 1089.92 172.599   8
  -1   3  18 183.772 79.1427   7
  -1   3  17 2372.10 228.884   7
   1  -3 -17 2125.77 195.551   2
  -1   3  16 727.339 129.149   7
   1  -3 -16 980.324 129.908   2
  -1   3  15 330.554 88.9935   7
   1  -3 -15 305.142 74.0018   2
   1  -3 -14 2691.88 183.838   3
   1  -3 -14 2424.40 187.707   2
  -1   3  14 2631.13 213.411   7
  -1   3  13 653.875 107.737   7
   1  -3 -13 509.276 85.3849   2
   1  -3 -13 574.282 83.1971   3
   1  -3 -12 1144.06 121.875   2
  -1   3  12 1042.63 124.425   7
   1  -3 -12 1313.95 120.519   3
   1  -3 -11 3317.75 194.669   2
  -1   3  11 3287.30 218.597   1
   1  -3 -11 3520.98 185.270   3
  -1   3  11 3224.99 204.786   7
   1  -3 -10 1619.79 122.392   3
  -1   3  10 1701.49 143.712   7
   1  -3 -10 1667.48 136.417   2
  -1   3  10 1628.82 147.982   1
  -1   3  10 1909.63 104.981   4
  -1   3   9 40.0653 26.2365   4
  -1   3   9 18.8715 25.2995   7
   1  -3  -9 28.6551 27.7460   3
  -1   3   9 10.6598 30.6087   1
   1  -3  -9 37.9195 28.8496   2
   1  -3  -8 2551.76 155.073   2
  -1   3   8 2319.72 146.646   7
  -1   3   8 2675.84 122.728   4
  -1   3   8 2527.27 167.884   1
   1  -3  -8 2362.16 134.518   3
  -1   3   7 80.3003 28.3915   4
   1  -3  -7 71.1405 31.4438   3
  -1   3   7 61.2219 36.0136   1
  -1   3   7 28.8584 25.8938   7
  -1   3   6 4444.17 158.418   4
  -1   3   6 4591.22 143.584   8
  -1   3   6 4381.13 173.095   7
   1  -3  -6 4682.25 177.430   3
  -1   3   6 4465.45 201.247   1
  -1   3   5 10394.1 242.356   7
   1  -3  -5 11138.2 264.522   3
  -1   3   5 11173.4 253.736   4
  -1   3   5 10891.6 216.356   8
   1  -3  -5 10715.0 286.661   2
  -1   3   5 10780.0 297.829   1
  -1   3   4 645.739 55.0518   8
  -1   3   4 687.795 75.9929   1
  -1   3   4 644.501 65.7460   4
   1  -3  -4 637.377 71.1199   2
   1  -3  -4 650.447 64.4497   3
   1  -3  -3 29669.2 417.503   3
   1  -3  -3 30074.4 460.943   2
  -1   3   3 30589.6 435.854   4
  -1   3   3 30651.1 372.181   8
   1  -3  -2 18073.6 319.068   9
  -1   3   2 17806.2 294.558   8
   1  -3  -1 12474.3 173.545   7
  -1   3   1 12757.3 262.313   8
  -1   3   1 13047.5 172.319   7
   1  -3  -1 12637.4 263.862   9
  -1   3   0 19303.2 339.969   8
   1  -3   0 19188.2 327.793   9
  -1   3   0 19763.7 199.635   7
   1  -3   0 19248.6 205.364   7
   1  -3   1 3091.38 86.5722   7
   1  -3   1 3134.55 151.811   5
   1  -3   1 2861.31 132.142   9
  -1   3  -1 3265.38 87.9252   7
  -1   3  -1 3186.72 147.053   8
   1  -3   1 3023.96 149.141   2
   1  -3   2 4556.51 117.816   7
   1  -3   2 4479.21 183.771   5
   1  -3   2 4887.43 193.288   2
   1  -3   2 4413.78 170.477   9
  -1   3  -2 4147.16 176.601   8
   1  -3   3 13267.3 304.712   9
  -1   3  -3 13660.4 338.044   8
   1  -3   3 13384.5 227.567   7
   1  -3   3 13463.8 325.116   5
   1  -3   4 1376.49 83.7958   7
  -1   3  -4 1454.30 119.652   8
   1  -3   4 1343.62 107.520   5
   1  -3   4 1389.26 108.183   9
   1  -3   5 974.068 78.0163   7
   1  -3   5 996.542 98.1004   5
  -1   3  -5 1002.13 103.392   8
  -1   3  -6 41.8132 36.6659   8
   1  -3   6 43.0122 29.1663   7
  -1   3  -7 6693.98 288.067   8
   1  -3   7 7043.64 241.247   7
  -1   3  -8 4834.13 254.896   8
   1  -3   8 4509.79 205.838   7
  -1   3  -9 384.105 80.2443   8
   1  -3   9 372.809 65.8092   7
  -1   3 -10 2409.68 193.473   8
   1  -3  10 2329.31 167.203   7
  -1   3 -11 1047.41 137.589   8
   1  -3  11 1166.27 125.791   7
  -1   3 -12 531.891 106.941   8
   1  -3  12 343.630 79.0154   7
   1  -3  13 1909.98 174.133   7
  -1   3 -13 2006.65 201.971   8
   1  -3  14 227.431 106.302   7
  -1   3 -14 98.0481 75.8342   8
   1  -3  15 20.6422 42.4845   7
  -1   3 -15 41.4178 48.9022   8
   1  -3  16 2954.83 247.391   7
  -1   3 -16 3009.78 269.040   8
   1  -3  17 156.939 68.4345   7
  -1   2  18 497.573 117.343   7
  -1   2  17 533.880 115.537   7
   1  -2 -17 197.758 65.8745   2
  -1   2  16 53.8247 54.9219   7
   1  -2 -16-89.3687 47.6521   2
   1  -2 -15 1290.28 142.868   2
  -1   2  15 1624.58 177.960   7
   1  -2 -14 31.0825 37.3145   2
   1  -2 -14-15.2081 29.8219   3
  -1   2  14 11.3922 40.0717   7
  -1   2  13 351.895 83.7025   7
   1  -2 -13 428.674 85.2965   2
   1  -2 -13 400.850 68.7251   3
  -1   2  12 12160.9 418.613   7
   1  -2 -12 12874.9 351.456   3
   1  -2 -12 12247.0 380.715   2
   1  -2 -12 13567.3 339.557   8
  -1   2  11 201.677 64.0408   7
   1  -2 -11 124.208 45.9064   2
   1  -2 -11 233.174 44.4189   8
   1  -2 -11 178.190 44.4100   3
  -1   2  10 1216.49 80.2067   4
  -1   2  10 1261.55 125.291   7
   1  -2 -10 1232.38 102.017   3
   1  -2 -10 1197.01 90.3642   8
   1  -2 -10 1219.80 113.097   2
   1  -2  -9 6203.70 210.788   3
  -1   2   9 5991.60 251.369   7
   1  -2  -9 6471.65 192.036   8
  -1   2   9 6205.82 176.042   4
  -1   2   8 42.2904 30.3236   7
  -1   2   8 68.3983 38.8604   1
  -1   2   8 24.3568 17.2277   4
   1  -2  -8 53.2076 25.6027   8
   1  -2  -8 64.4894 28.1909   3
   1  -2  -7 4609.19 164.456   3
  -1   2   7 4505.07 199.034   1
   1  -2  -7 4564.67 187.226   2
  -1   2   7 4550.74 146.256   4
  -1   2   7 4363.54 188.495   7
   1  -2  -6 914.992 71.3182   3
   1  -2  -6 854.923 77.2907   2
  -1   2   6 832.446 78.2143   7
  -1   2   6 752.119 79.1893   1
  -1   2   6 873.503 65.0225   4
  -1   2   5 534.877 52.0849   4
   1  -2  -5 623.171 55.8529   3
  -1   2   5 645.851 69.7799   1
   1  -2  -5 610.550 65.0206   2
  -1   2   4 83.2301 19.9936   8
   1  -2  -4 72.9888 33.9030   2
  -1   2   4 55.5221 26.9912   1
   1  -2  -4 54.9272 19.9002   3
  -1   2   4 55.2097 22.5111   4
  -1   2   3 1916.57 95.4271   4
   1  -2  -3 1968.72 91.1101   3
  -1   2   3 1813.59 103.586   1
  -1   2   3 1854.84 70.8110   8
  -1   2   2 6843.93 141.119   8
   1  -2  -2 6934.11 148.572   7
  -1   2   2 6608.08 176.937   4
   1  -2  -2 6975.38 165.534   9
   1  -2  -1 1018.07 51.8937   7
   1  -2  -1 1033.99 62.8321   9
  -1   2   1 1103.34 53.9772   7
  -1   2   1 878.112 55.9768   8
  -1   2   0 11543.8 157.472   7
   1  -2   0 11421.2 242.799   5
  -1   2   0 11141.7 212.042   8
   1  -2   0 11198.8 205.596   9
   1  -2   0 11272.8 158.933   7
   1  -2   1 12317.7 225.364   9
  -1   2  -1 11832.3 237.923   8
  -1   2  -1 12525.4 171.900   7
   1  -2   1 11925.4 168.837   7
   1  -2   1 11819.4 248.798   2
   1  -2   1 12209.0 253.770   5
   1  -2   2 25773.0 379.299   5
   1  -2   2 26043.4 377.746   2
  -1   2  -2 25892.5 383.595   8
   1  -2   2 26394.2 278.477   7
   1  -2   2 24885.8 339.338   9
   1  -2   3 5419.65 183.790   5
  -1   2  -3 5493.48 190.164   8
   1  -2   3 5805.15 149.084   7
   1  -2   4 33365.4 402.501   7
  -1   2  -4 34854.3 508.639   8
   1  -2   5 547.144 60.0435   7
  -1   2  -5 620.576 77.1897   8
   1  -2   6 4738.14 181.775   7
  -1   2  -6 4653.69 208.549   8
   1  -2   7 9791.72 280.019   7
  -1   2  -7 10208.7 326.310   8
  -1   2  -8 9758.42 336.092   8
   1  -2   8 10071.2 302.746   7
   1  -2   9 2383.67 158.695   7
  -1   2  -9 2597.62 183.944   8
  -1   2 -10 240.793 65.3327   8
   1  -2  10 140.479 50.7925   7
  -1   2 -11 15166.3 478.180   8
   1  -2  11 16191.4 451.879   7
   1  -2  12 4766.35 259.082   7
  -1   2 -12 4554.64 273.030   8
  -1   2 -13 11058.1 441.747   8
   1  -2  13 11921.9 427.309   7
   1  -2  14 96.9573 52.4742   7
  -1   2 -14 121.463 59.1365   8
   1  -2  15 74.6869 51.9562   7
  -1   2 -15 52.4450 61.5424   8
   1  -2  16 123.164 57.2464   7
  -1   2 -16 168.398 79.8891   8
   1  -2  17 591.034 119.760   7
  -1   2 -17 548.402 118.305   8
  -1   2 -18 1338.54 189.972   8
  -1   1  18 237.750 91.1042   7
  -1   1  17 495.814 111.663   7
   1  -1 -17 502.958 102.995   2
  -1   1  16 349.558 93.9905   7
   1  -1 -16 136.958 55.2664   2
  -1   1  15 3071.67 242.510   7
   1  -1 -15 2854.67 207.771   2
   1  -1 -14 92.1803 48.1628   3
   1  -1 -14 58.7666 30.3019   2
  -1   1  14 109.939 62.8643   7
   1  -1 -13 5168.10 232.995   8
   1  -1 -13 5146.42 231.668   3
   1  -1 -13 4501.39 244.122   2
  -1   1  13 5253.95 288.355   7
  -1   1  12 527.787 98.8597   7
   1  -1 -12 379.465 71.8982   2
   1  -1 -12 516.466 71.9893   8
   1  -1 -12 521.298 74.1949   3
   1  -1 -11 1632.34 135.098   2
   1  -1 -11 1434.41 112.007   3
   1  -1 -11 1715.10 119.887   8
  -1   1  11 1814.03 159.080   7
  -1   1  11 1653.55 100.174   4
  -1   1  10 22258.0 352.689   4
   1  -1 -10 21088.0 451.157   2
  -1   1  10 21388.4 504.701   7
   1  -1 -10 22377.7 405.728   8
   1  -1 -10 21945.9 404.444   3
   1  -1  -9 1753.26 109.213   3
  -1   1   9 1678.19 136.954   7
  -1   1   9 1565.95 91.0364   4
   1  -1  -9 1608.72 103.145   8
  -1   1   8 12426.9 339.692   7
   1  -1  -8 13049.5 271.881   3
  -1   1   8 12887.7 248.074   4
   1  -1  -8 12885.9 261.433   8
  -1   1   7 15327.9 351.700   7
  -1   1   7 16542.3 270.923   4
   1  -1  -7 15797.0 262.344   8
   1  -1  -7 15398.1 332.228   2
   1  -1  -7 15644.4 277.390   3
   1  -1  -6 3301.88 106.735   8
   1  -1  -6 3170.03 115.485   3
  -1   1   6 3136.14 149.123   7
  -1   1   6 3283.21 153.448   1
   1  -1  -6 3071.77 140.867   2
  -1   1   6 3078.42 114.196   4
  -1   1   5 3097.09 138.814   1
   1  -1  -5 2873.80 101.078   3
   1  -1  -5 2823.27 125.860   2
   1  -1  -5 2823.28 86.1955   8
  -1   1   5 3029.03 86.5701   8
  -1   1   5 2918.48 105.914   4
  -1   1   4 17580.1 171.780   8
   1  -1  -4 16817.7 172.414   8
  -1   1   4 16924.1 292.660   1
   1  -1  -4 16878.7 222.613   3
   1  -1  -4 16501.0 283.966   2
  -1   1   4 16274.8 241.189   4
   1  -1  -3 9046.35 150.666   3
  -1   1   3 9238.44 198.488   1
  -1   1   3 8989.63 175.169   4
   1  -1  -2 4827.68 125.688   7
  -1   1   2 5136.96 108.833   3
  -1   1   2 4751.64 128.210   1
   1  -1  -2 4833.05 105.154   3
  -1   1   2 4767.69 125.707   4
   1  -1  -1 51849.4 281.407   8
  -1   1   1 48262.6 400.590   4
   1  -1  -1 49062.8 311.617   9
  -1   1   1 51636.3 363.660   7
  -1   1   1 49148.2 270.166   8
  -1   1   1 50850.2 339.691   3
  -1   1   1 52686.5 315.559   9
   1  -1  -1 48886.0 354.573   7
   1  -1   0 19460.1 208.525   7
   1  -1   0 20395.4 214.892   8
  -1   1   0 20767.5 194.999   9
   1  -1   0 19201.0 256.287   5
  -1   1   0 20104.2 209.334   7
  -1   1   0 19141.5 258.770   4
  -1   1   0 19263.8 210.980   8
   1  -1   0 19816.3 193.510   9
  -1   1  -1 47.6280 20.4826   8
   1  -1   1 47.2105 15.4717   7
  -1   1  -1 62.2921 15.9496   7
   1  -1   1 91.7387 25.7001   5
   1  -1   1 63.6928 20.3536   2
   1  -1   1 65.3425 16.8615   9
  -1   1  -2-4.70590 19.8357   8
   1  -1   2 18.3837 16.2672   7
   1  -1   2 17.3505 20.4159   2
   1  -1   3 8509.31 177.703   7
  -1   1  -3 8796.26 209.512   8
   1  -1   4 22449.5 321.969   7
  -1   1  -4 22420.6 361.012   8
   1  -1   5 460.438 53.9586   7
  -1   1  -5 693.357 73.0174   8
  -1   1  -6 3253.88 159.831   8
   1  -1   6 3091.10 143.802   7
  -1   1  -7 27117.3 489.286   8
   1  -1   7 27226.5 458.161   7
   1  -1   8 2097.09 138.514   7
  -1   1  -8 2063.98 145.831   8
  -1   1  -8 1761.71 51.7114   6
  -1   1  -9 6921.32 277.692   8
   1  -1   9 7483.07 273.207   7
   1  -1  10 547.682 80.7220   7
  -1   1 -10 616.680 92.0165   8
  -1   1 -11 651.410 97.8625   8
   1  -1  11 537.206 88.2988   7
   1  -1  12 5440.57 273.681   7
  -1   1 -12 5181.47 277.097   8
  -1   1 -13 1370.39 151.634   8
   1  -1  13 1299.52 143.856   7
   1  -1  14 3417.38 239.431   7
  -1   1 -14 3387.89 242.569   8
  -1   1 -14 3299.22 202.683   2
  -1   1 -15 1010.23 146.291   8
   1  -1  15 1134.93 146.264   7
  -1   1 -15 958.645 116.720   2
   1  -1  16 192.854 74.6912   7
  -1   1 -16 189.158 71.2809   8
   1  -1  17 2008.04 210.128   7
  -1   1 -17 1604.67 193.850   8
  -1   1 -18 239.174 79.6927   8
   1  -1  18 496.270 116.722   7
  -1   1 -19 486.596 113.684   8
   1   0 -18-32.5240 46.1481   2
   1   0 -17 37.7357 38.8591   2
  -1   0  17 24.5929 65.1626   7
   1   0 -16 170.730 59.9055   2
  -1   0  16 258.569 81.7800   7
  -1   0  15 309.527 91.1118   7
   1   0 -15 262.360 72.5779   2
   1   0 -14 1053.38 127.396   2
   1   0 -14 1231.66 129.749   8
  -1   0  14 1156.58 148.501   7
   1   0 -13 2920.28 198.067   2
   1   0 -13 3160.48 194.501   8
  -1   0  13 2793.80 216.154   7
   1   0 -12 1516.25 138.179   2
  -1   0  12 1771.31 163.791   7
   1   0 -12 1588.51 132.887   8
   1   0 -11 742.970 93.9348   2
  -1   0  11 800.829 107.922   7
   1   0 -11 978.029 99.8951   8
  -1   0  10 5830.34 266.307   7
   1   0 -10 5530.38 234.699   2
   1   0 -10 5788.40 220.625   8
   1   0  -9 10552.7 279.401   8
  -1   0   9 9965.42 329.367   7
  -1   0   9 10265.2 250.330   4
  -1   0   8 24358.4 368.396   4
  -1   0   8 23610.7 474.378   7
   1   0  -8 23657.2 385.921   8
  -1   0   7 10686.9 298.235   7
  -1   0   7 11119.3 238.014   4
   1   0  -7 10991.3 241.858   8
   1   0  -7 11233.0 284.982   2
   1   0  -6 150.663 38.1895   2
  -1   0   6 174.725 42.9304   7
  -1   0   6 153.444 32.0149   4
   1   0  -6 115.806 31.3387   8
   1   0  -5 1531.66 73.7099   8
  -1   0   5 1595.38 82.3091   4
   1   0  -5 1461.15 91.1455   2
  -1   0   4 28861.8 323.235   4
  -1   0   4 30355.0 277.104   8
   1   0  -4 29395.3 275.500   8
   1   0  -3 136640. 482.353   8
  -1   0   3 136097. 656.493   4
   1   0  -2 33984.3 335.490   7
  -1   0   2 33822.6 307.650   4
   1   0  -1 41534.9 330.457   7
   1   0  -1 44306.0 266.045   1
  -1   0   1 41049.2 313.652   4
  -1   0   1 42179.4 260.557   1
  -1   0   1 42956.8 316.003   2
  -1   0   0 23510.6 201.526   2
  -1   0   0 24471.5 200.442   5
   1   0   0 22638.2 192.837   5
   1   0   0 22803.8 198.486   2
  -1   0   0 22134.6 221.396   4
   1   0   0 23443.7 169.573   8
  -1   0   0 22921.0 169.027   8
   1   0   0 22741.7 223.218   7
  -1   0  -1 9338.99 140.109   4
   1   0   1 9144.85 141.834   7
   1   0   1 9638.24 115.031   2
   1   0   1 9408.04 138.988   8
  -1   0  -1 9416.03 139.541   8
  -1   0  -1 10088.2 116.861   2
   1   0   1 10150.3 147.596   4
  -1   0  -2 45859.6 315.425   4
   1   0   2 44572.4 348.411   7
   1   0   2 46516.9 257.383   2
  -1   0  -2 45578.4 364.194   8
  -1   0  -3 269.318 34.7691   8
   1   0   3 261.781 34.5915   7
  -1   0  -3 215.840 22.9659   2
   1   0   4 18460.2 285.353   7
  -1   0  -4 18194.8 293.447   8
   1   0   5 1040.93 76.8631   7
  -1   0  -5 1123.42 83.0442   8
   1   0   6 26252.8 409.374   7
  -1   0  -6 26835.9 423.419   8
   1   0   7 12.9780 25.2503   7
  -1   0  -7 10.5387 28.8958   8
  -1   0  -8 16169.8 375.797   8
   1   0   8 16090.3 371.911   7
   1   0   9 8158.98 281.372   7
  -1   0  -9 8056.17 281.160   8
   1   0  10 781.090 95.0567   7
  -1   0 -10 873.674 102.383   8
   1   0  11 13807.2 407.968   7
  -1   0 -11 14165.0 414.530   8
   1   0  12 13.4766 31.9165   7
  -1   0 -12 21.1624 49.2596   8
  -1   0 -12-10.9552 30.5710   2
  -1   0 -13 3620.78 194.746   2
   1   0  13 4159.46 250.552   7
  -1   0 -13 3955.47 243.185   8
  -1   0 -14 719.329 94.2786   2
   1   0  14 684.054 111.748   7
  -1   0 -14 714.145 112.241   8
   1   0  15 263.405 72.2568   7
  -1   0 -15 287.616 86.4702   8
  -1   0 -15 277.078 65.3642   2
  -1   0 -16 14.7020 42.1561   8
   1   0  16-28.9612 45.0795   7
  -1   0 -17-81.7038 58.9632   8
   1   0  17 54.6576 46.7493   7
  -1   0 -18 1618.82 192.460   8
   1   0  18 1921.05 213.414   7
  -1   0 -19 582.833 122.342   8
   1   1 -18 747.417 124.105   2
  -1  -1  17 283.294 92.8151   7
   1   1 -17 334.750 82.7037   2
  -1  -1  16 672.259 126.703   7
   1   1 -16 697.580 118.615   2
  -1  -1  15 545.476 108.613   7
   1   1 -15 428.574 95.0722   8
   1   1 -15 453.247 91.5087   2
  -1  -1  14-17.8268 36.2358   7
   1   1 -14-42.8997 41.0692   2
   1   1 -14 78.5891 48.8809   8
   1   1 -13 4135.71 244.038   2
   1   1 -13 4067.13 233.879   8
  -1  -1  13 4084.93 260.751   7
  -1  -1  12 2313.71 189.116   7
   1   1 -12 2032.59 160.828   8
   1   1 -12 2200.11 171.934   2
   1   1 -11 390.513 72.2400   8
   1   1 -11 448.152 72.7680   2
  -1  -1  11 522.622 92.1056   7
  -1  -1  10 12884.8 397.841   7
   1   1 -10 12859.1 368.827   2
   1   1 -10 13002.1 360.900   8
   1   1  -9 4982.29 218.766   2
   1   1  -9 4923.04 210.288   8
  -1  -1   9 4852.06 119.334   6
  -1  -1   9 5108.70 238.731   7
  -1  -1   8 221.503 27.3833   6
   1   1  -8 197.537 44.8175   8
  -1  -1   8 227.014 53.4288   7
  -1  -1   7 8973.34 165.837   6
  -1  -1   7 8477.56 268.245   7
   1   1  -7 8409.28 241.427   8
   1   1  -6 118.941 32.1546   8
  -1  -1   6 57.0235 27.4070   7
  -1  -1   6 82.0070 28.8821   4
   1   1  -5 119.498 33.5906   8
  -1  -1   5 115.837 29.7406   4
   1   1  -4 209.121 36.1650   8
  -1  -1   4 274.481 39.7198   4
   1   1  -3 15077.7 229.142   8
  -1  -1   3 14963.8 242.876   4
   1   1  -2 16092.7 234.478   7
   1   1  -2 16547.8 217.550   8
  -1  -1   2 15963.5 232.873   4
   1   1  -1 92630.8 349.481   3
   1   1  -1 89259.4 465.826   8
   1   1  -1 88979.4 486.217   7
  -1  -1   1 93235.4 479.856   8
  -1  -1   1 90463.2 440.658   9
  -1  -1   0 49379.0 326.359   7
  -1  -1   0 49460.4 265.895   3
   1   1   0 48088.8 323.101   7
   1   1   0 50760.6 289.760   9
  -1  -1   0 48912.8 283.962   9
  -1  -1   0 46840.9 331.407   4
   1   1   0 48071.8 334.519   8
   1   1   0 50398.2 268.576   3
  -1  -1  -1 79980.5 386.298   3
   1   1   1 78197.9 403.041   7
   1   1   1 81604.4 394.123   4
   1   1   1 82983.3 382.766   9
  -1  -1  -1 78930.5 385.580   4
  -1  -1  -1 79139.9 374.791   9
  -1  -1  -2 20027.3 186.150   1
  -1  -1  -2 18615.4 237.684   8
   1   1   2 19261.5 185.646   1
   1   1   2 18549.6 217.962   7
  -1  -1  -2 19098.8 163.593   4
   1   1   2 19189.5 166.273   4
  -1  -1  -3 30225.8 251.704   6
   1   1   3 29988.8 317.597   7
  -1  -1  -3 30664.2 334.409   8
   1   1   3 30459.1 287.449   1
  -1  -1  -4 20709.3 171.456   2
   1   1   4 19916.3 290.652   7
  -1  -1  -4 20315.3 201.623   6
  -1  -1  -4 20237.6 298.378   8
  -1  -1  -5 17448.0 182.780   6
  -1  -1  -5 17520.2 302.748   8
  -1  -1  -5 17792.7 196.539   2
   1   1   5 17592.8 301.282   7
   1   1   6 11726.1 268.318   7
  -1  -1  -6 11307.4 264.151   8
  -1  -1  -6 11359.1 184.361   2
   1   1   7 82169.6 769.733   7
  -1  -1  -7 82413.9 761.896   8
  -1  -1  -7 83518.5 372.101   4
  -1  -1  -7 82900.0 563.564   2
  -1  -1  -8 5209.59 206.259   8
  -1  -1  -8 5381.35 105.590   4
  -1  -1  -8 5237.17 156.964   2
   1   1   8 5368.89 211.727   7
  -1  -1  -9 110.000 30.6283   2
  -1  -1  -9 92.9578 17.3345   4
   1   1   9 91.4954 42.4183   7
  -1  -1  -9 110.445 39.2831   8
  -1  -1 -10 896.954 99.3466   8
  -1  -1 -10 917.399 78.7700   2
   1   1  10 945.634 103.958   7
  -1  -1 -11 752.933 94.1371   8
  -1  -1 -11 703.463 74.1126   2
   1   1  11 779.823 99.3396   7
  -1  -1 -12 1146.05 122.057   8
   1   1  12 935.209 114.496   7
   1   1  13 1015.50 124.970   7
  -1  -1 -13 785.994 107.221   8
  -1  -1 -13 791.663 88.5689   2
   1   1  14 502.151 97.1541   7
  -1  -1 -14 595.016 81.0747   2
  -1  -1 -14 498.627 91.5275   8
  -1  -1 -15 1104.82 140.254   8
   1   1  15 1126.62 144.416   7
  -1  -1 -16 56.7208 43.7650   8
   1   1  16 47.4655 36.9675   7
   1   1  17 103.168 67.1724   7
  -1  -1 -17 0.71063 38.7429   8
  -1  -1 -18 205.695 73.7836   8
   1   1  18 77.5245 65.6204   7
   1   2 -18 729.594 129.535   2
  -1  -2  17 354.983 96.4100   7
   1   2 -17 41.9188 47.7475   2
   1   2 -16 29.2637 40.1254   2
  -1  -2  16-8.57721 55.7452   7
   1   2 -16-72.2141 61.2581   8
   1   2 -15 2421.46 206.994   2
  -1  -2  15 2638.89 234.238   7
   1   2 -15 2486.07 215.558   8
  -1  -2  14 743.099 122.418   7
   1   2 -14 439.793 90.8325   2
   1   2 -14 738.571 118.765   8
   1   2 -13 614.232 102.703   8
  -1  -2  13 605.107 105.778   7
   1   2 -13 611.191 100.339   2
  -1  -2  12 719.397 109.206   7
   1   2 -12 454.427 89.2052   8
  -1  -2  11 6843.19 309.468   7
   1   2 -11 6288.37 285.359   8
  -1  -2  10 161.481 55.6744   7
   1   2 -10 79.9130 43.1072   8
   1   2  -9 386.586 69.7569   8
  -1  -2   9 261.188 65.6973   7
  -1  -2   8 25188.9 503.134   7
   1   2  -8 24694.9 491.550   8
  -1  -2   7 16.1459 15.7276   6
  -1  -2   7 50.1388 30.9225   7
   1   2  -7 53.9642 32.5594   8
   1   2  -6 2529.43 142.005   8
  -1  -2   6 2545.36 103.393   6
  -1  -2   6 2363.77 135.568   7
   1   2  -5 13073.5 300.975   8
  -1  -2   5 13462.9 233.295   6
  -1  -2   5 12755.8 286.133   7
   1   2  -4 3592.42 148.473   8
  -1  -2   4 3804.09 123.928   6
   1   2  -3 5319.00 170.414   8
  -1  -2   3 5296.08 145.148   6
  -1  -2   2 3630.92 128.555   9
  -1  -2   2 3726.95 91.2123   5
   1   2  -2 3698.08 135.606   8
  -1  -2   2 3701.36 120.659   6
  -1  -2   1 400.111 42.9836   6
  -1  -2   1 394.283 42.4484   9
   1   2  -1 376.550 33.7708   7
   1   2  -1 398.547 27.7880   5
  -1  -2   1 413.676 29.6253   5
   1   2  -1 345.141 42.3692   8
  -1  -2   0 67018.4 484.257   9
   1   2   0 68734.1 383.152   7
  -1  -2   0 68096.9 505.237   6
   1   2   0 67280.9 528.148   8
  -1  -2   0 69208.1 460.932   3
  -1  -2   0 70959.0 388.080   7
  -1  -2  -1 17823.5 186.219   7
  -1  -2  -1 16979.1 241.935   9
  -1  -2  -1 16903.3 251.358   6
   1   2   1 17315.3 263.667   8
   1   2   1 17515.0 187.717   7
  -1  -2  -1 17317.2 240.411   3
   1   2   2 15982.4 195.045   7
  -1  -2  -2 16651.3 199.321   7
   1   2   2 16534.9 198.515   2
  -1  -2  -2 15957.5 242.687   9
  -1  -2  -2 15905.8 198.666   2
  -1  -2  -2 15789.3 242.897   6
   1   2   3 50399.0 434.760   1
  -1  -2  -3 50207.1 337.316   2
   1   2   3 52479.1 318.468   4
   1   2   3 49911.9 394.428   7
  -1  -2  -4 11504.5 163.875   2
   1   2   4 11815.7 164.565   2
   1   2   4 11293.0 223.720   1
   1   2   4 11266.5 213.995   7
   1   2   4 11969.4 126.843   4
  -1  -2  -5 6854.28 194.075   8
   1   2   5 6754.52 182.746   7
  -1  -2  -5 6867.55 136.009   2
  -1  -2  -5 6859.52 191.412   3
   1   2   5 6935.84 192.232   1
  -1  -2  -6 54890.5 577.849   3
  -1  -2  -6 56538.6 423.747   2
   1   2   6 56239.6 579.008   7
  -1  -2  -6 55510.8 590.237   8
   1   2   6 55941.2 590.128   1
   1   2   7 614.412 68.8192   7
  -1  -2  -7 647.322 70.9613   8
  -1  -2  -7 651.559 51.6909   2
   1   2   7 683.836 75.5787   1
  -1  -2  -8 2552.67 143.842   8
   1   2   8 2590.43 145.217   7
  -1  -2  -8 2634.27 110.299   2
  -1  -2  -9 39373.1 455.822   2
   1   2   9 40340.4 608.711   7
  -1  -2  -9 39918.7 589.601   8
  -1  -2 -10 416.653 70.4545   8
   1   2  10 514.013 77.0379   7
  -1  -2 -10 473.033 57.7452   2
   1   2  11 4221.11 223.328   7
  -1  -2 -11 4606.95 223.520   8
  -1  -2 -11 4448.74 175.602   2
   1   2  12 4404.66 240.634   7
  -1  -2 -12 3727.83 212.120   8
   1   2  13 98.6753 47.5662   7
  -1  -2 -13 78.5704 45.0154   8
   1   2  14-17.6194 37.5754   7
  -1  -2 -14 12.7241 27.7738   2
  -1  -2 -14 16.8924 42.0285   8
   1   2  15 1549.54 166.182   7
  -1  -2 -15 1285.30 145.923   8
   1   2  16 2467.04 216.321   7
  -1  -2 -16 2580.71 210.990   8
  -1  -2 -17 2.24937 37.9713   8
   1   2  17-28.3433 42.4017   7
  -1  -2 -17-21.0276 44.1963   3
   1   2  18 277.485 91.0940   7
  -1  -2 -18 308.372 72.5500   3
  -1  -2 -19 370.766 94.5508   3
   1   3 -17 544.196 119.089   2
  -1  -3  17 351.000 99.5223   7
   1   3 -16 51.9513 46.0369   2
  -1  -3  16-14.6496 67.9965   7
   1   3 -16-14.5981 50.8302   8
   1   3 -15 45.0821 48.7326   8
  -1  -3  15 38.0560 47.4706   7
  -1  -3  14 705.079 118.094   7
   1   3 -14 764.985 126.009   8
  -1  -3  13 1049.63 140.839   7
   1   3 -13 770.212 118.103   8
  -1  -3  12 2691.27 206.379   7
   1   3 -12 2394.67 198.533   8
  -1  -3  11 7245.49 318.412   7
   1   3 -11 7345.78 331.171   8
   1   3 -10 1359.17 137.418   8
  -1  -3  10 1403.09 136.370   7
   1   3  -9 10987.5 372.807   8
  -1  -3   9 11199.8 357.911   7
  -1  -3   8 3034.50 178.292   7
   1   3  -8 3015.41 189.812   8
  -1  -3   7 4957.28 213.023   7
   1   3  -7 5018.75 231.227   8
   1   3  -6 55.0238 33.1713   8
  -1  -3   6 46.8661 30.3813   7
   1   3  -5 17874.4 398.228   8
  -1  -3   5 17587.7 343.191   7
  -1  -3   4 335.202 48.1875   7
  -1  -3   4 441.187 64.0124   9
   1   3  -4 385.545 60.1183   8
  -1  -3   4 467.455 50.3551   5
  -1  -3   3 32351.7 467.426   9
  -1  -3   3 31678.8 365.329   5
   1   3  -3 31893.4 489.027   8
  -1  -3   2 7620.67 218.082   9
  -1  -3   2 7599.03 171.260   5
   1   3  -2 7026.29 221.872   8
   1   3  -1 1659.44 105.578   8
  -1  -3   1 1539.24 96.0220   9
   1   3   0 13217.4 284.547   8
  -1  -3   0 13847.3 167.155   7
   1   3   0 13329.1 167.400   7
  -1  -3   0 13513.0 268.816   9
  -1  -3  -1 418.887 28.0500   7
  -1  -3  -1 354.177 47.0238   9
  -1  -3  -1 466.828 52.3364   3
   1   3   1 425.367 29.6850   7
   1   3   1 400.777 52.9817   8
   1   3   2 1616.71 60.0547   7
   1   3   2 1550.20 97.2769   8
  -1  -3  -2 1530.72 85.2142   2
  -1  -3  -2 1590.11 94.4759   9
  -1  -3  -2 1638.32 61.0300   7
   1   3   3 25256.5 384.585   8
  -1  -3  -3 25513.8 377.577   9
   1   3   3 23970.5 267.324   7
  -1  -3  -3 24395.9 323.101   2
   1   3   4 14619.3 292.923   1
   1   3   4 14921.3 239.049   7
  -1  -3  -4 14902.8 248.783   2
   1   3   5 765.666 73.8931   1
  -1  -3  -5 887.424 63.5215   2
  -1  -3  -5 754.624 73.4934   3
   1   3   5 811.688 64.1148   7
  -1  -3  -6 4364.13 138.810   2
  -1  -3  -6 4237.95 173.215   3
   1   3   6 4589.53 183.927   1
   1   3   6 4452.34 160.864   7
   1   3   7 2328.10 126.733   7
   1   3   7 2237.20 137.479   1
   1   3   7 1972.35 49.4637   4
  -1  -3  -7 2128.88 130.374   3
  -1  -3  -7 2209.69 104.285   2
   1   3   7 1977.68 49.7887   4
  -1  -3  -8 13332.4 264.140   2
   1   3   8 12915.0 319.651   7
  -1  -3  -8 12266.6 321.244   3
   1   3   9 156.410 46.3385   7
  -1  -3  -9 114.982 30.1531   2
  -1  -3  -9 185.409 51.2271   3
   1   3   9 94.8624 40.9846   1
  -1  -3  -9 118.619 43.9921   8
   1   3  10 3096.40 178.420   7
  -1  -3 -10 2768.90 167.563   3
   1   3  10 2811.49 178.847   1
  -1  -3 -10 3027.82 140.859   2
  -1  -3 -10 3037.59 173.426   8
  -1  -3 -11 7093.27 276.207   8
  -1  -3 -11 6929.38 273.836   3
   1   3  11 7290.22 289.861   7
  -1  -3 -11 7386.12 230.555   2
   1   3  12 79.3442 40.8370   7
  -1  -3 -12 2.89153 29.9137   8
  -1  -3 -12 69.3173 47.1842   3
   1   3  13 2523.64 191.272   7
  -1  -3 -13 2225.59 171.847   3
  -1  -3 -13 2576.02 182.197   8
  -1  -3 -14-0.85096 30.6500   2
  -1  -3 -14-2.05168 33.1866   3
   1   3  14-19.3649 45.3759   7
  -1  -3 -14 2.40006 31.1569   8
   1   3  15 705.308 117.007   7
  -1  -3 -15 609.818 101.081   3
  -1  -3 -15 672.934 105.987   8
   1   3  16 699.756 121.654   7
  -1  -3 -16 687.968 111.422   3
  -1  -3 -16 709.437 109.963   8
   1   3  17 486.500 105.976   7
  -1  -3 -17 701.104 121.298   3
   1   3  18 623.318 118.959   7
  -1  -3 -18 552.777 106.637   3
  -1  -3 -19-80.0498 61.7203   3
   1   3  19 15.7945 61.3773   7
  -1  -4  16 76.6382 55.1243   7
   1   4 -16-23.0259 42.9905   2
   1   4 -16 54.8913 54.3162   8
  -1  -4  15 409.845 94.7682   7
   1   4 -15 716.886 135.227   8
   1   4 -14 276.211 87.3839   8
  -1  -4  14 109.083 58.8900   7
   1   4 -13 655.322 122.926   8
  -1  -4  13 669.299 111.351   7
   1   4 -12 582.387 110.579   8
  -1  -4  12 651.293 106.271   7
  -1  -4  11 34.5335 33.9910   7
   1   4 -11 52.7957 38.2286   8
  -1  -4  10 199.537 63.3683   7
   1   4 -10 207.214 67.4878   8
   1   4  -9 18.3685 42.5679   8
  -1  -4   9 91.0386 43.3796   7
  -1  -4   8 2755.43 171.040   7
   1   4  -8 2931.29 204.944   8
  -1  -4   7 547.848 89.9119   9
  -1  -4   7 498.122 67.3066   5
  -1  -4   7 546.919 76.2062   7
   1   4  -7 433.857 80.0833   8
  -1  -4   6 314.459 65.3589   9
  -1  -4   6 358.076 61.0754   7
  -1  -4   6 321.808 53.0854   5
   1   4  -6 364.466 74.0392   8
  -1  -4   5 49.7678 26.7394   7
  -1  -4   5 62.3496 40.2554   9
  -1  -4   5 72.5220 29.0274   5
   1   4  -5 64.3245 35.1066   8
  -1  -4   4 2257.18 120.464   5
  -1  -4   4 2097.70 143.432   9
   1   4  -4 2427.11 157.950   8
  -1  -4   4 2210.03 115.198   7
   1   4  -3 842.432 94.6587   8
  -1  -4   3 824.207 63.2530   7
  -1  -4   3 841.856 73.5667   5
  -1  -4   3 798.509 88.5513   9
   1   4  -2 3451.45 178.308   8
  -1  -4   2 3535.74 171.486   9
  -1  -4   2 3260.51 135.980   5
  -1  -4   2 3289.51 108.180   7
  -1  -4   1 24699.6 435.549   9
   1   4  -1 25173.0 460.395   8
  -1  -4   1 26128.1 259.636   7
  -1  -4   0 346.958 25.4082   7
   1   4   0 371.271 60.5257   8
  -1  -4   0 374.529 57.4374   9
   1   4   1 81207.5 797.535   8
  -1  -4  -1 81962.6 743.235   3
  -1  -4  -1 79962.8 751.956   9
  -1  -4  -1 80698.5 342.386   7
   1   4   2 60890.9 682.138   8
   1   4   2 59197.8 340.538   7
  -1  -4  -2 60913.2 656.703   9
  -1  -4  -2 59731.8 630.619   2
  -1  -4  -2 60644.7 341.742   7
   1   4   3 9675.62 160.076   7
  -1  -4  -3 9491.73 265.018   9
  -1  -4  -3 9319.70 245.288   2
   1   4   3 9726.04 269.890   8
   1   4   4 892.611 57.7527   7
   1   4   4 931.969 87.5217   8
  -1  -4  -4 921.769 78.0859   2
  -1  -4  -5 280.817 45.5532   2
   1   4   5 200.247 45.5337   8
   1   4   5 225.378 51.0070   1
   1   4   5 227.949 35.1395   7
   1   4   6 11997.1 262.092   7
  -1  -4  -6 11977.9 318.815   3
  -1  -4  -6 12708.0 280.588   2
  -1  -4  -7 11.2320 18.1246   2
  -1  -4  -7-0.11080 24.6042   3
   1   4   7 14.2543 25.1692   7
   1   4   8 2332.69 135.128   7
  -1  -4  -8 2407.31 126.009   2
   1   4   8 2366.53 81.2532   4
   1   4   8 2454.43 160.947   1
  -1  -4  -8 2191.85 147.480   3
  -1  -4  -9 8538.22 245.263   2
   1   4   9 8349.95 306.516   1
   1   4   9 8564.09 123.550   4
  -1  -4  -9 8677.95 299.523   3
   1   4   9 8529.96 275.153   7
   1   4  10 659.112 93.9635   1
   1   4  10 739.784 88.0817   7
  -1  -4 -10 662.066 88.3102   3
  -1  -4 -10 772.690 78.0480   2
   1   4  11 52.7237 42.6218   7
   1   4  11-5.98379 30.7300   1
   1   4  12 2752.26 186.375   7
  -1  -4 -12 2609.99 183.713   3
   1   4  12 2848.66 205.209   1
  -1  -4 -13 324.843 71.7450   3
  -1  -4 -13 318.674 55.0680   2
   1   4  13 399.419 77.7620   7
   1   4  14 0.57642 37.0816   7
  -1  -4 -14 47.1827 44.0300   3
  -1  -4 -15 2288.49 193.343   3
   1   4  15 2276.64 197.093   7
   1   4  16 2607.75 219.808   7
  -1  -4 -16 2269.86 198.694   3
   1   4  17 452.245 101.350   7
  -1  -4 -17 363.246 86.7433   3
   1   4  18 689.659 124.758   7
  -1  -4 -18 607.513 114.064   3
   1   4  19 537.237 130.008   7
  -1  -4 -19 466.516 111.941   3
   1   5 -15 777.426 141.979   8
   1   5 -14 375.372 100.651   8
  -1  -5  14 382.398 107.625   9
  -1  -5  13 1253.92 177.939   9
   1   5 -13 1216.39 171.628   8
   1   5 -12 110.103 69.3188   8
  -1  -5  12 136.818 75.1046   9
  -1  -5  11 13.2330 30.7114   7
   1   5 -11 38.4519 41.1819   8
  -1  -5  11 39.5552 43.8486   9
  -1  -5  10 1245.77 131.349   7
  -1  -5  10 1405.51 159.588   9
   1   5 -10 1407.21 165.304   8
  -1  -5   9 1288.88 125.723   7
  -1  -5   9 1206.01 143.805   9
   1   5  -9 1360.97 160.351   8
  -1  -5   9 1234.52 120.012   5
  -1  -5   8 1094.41 136.041   9
  -1  -5   8 1126.34 110.825   5
   1   5  -8 1069.45 134.637   8
  -1  -5   8 1168.88 113.493   7
  -1  -5   7 85.1456 51.1669   9
   1   5  -7 163.082 64.7585   8
  -1  -5   7 92.0467 35.0497   7
  -1  -5   7 81.9861 40.5816   5
  -1  -5   6 1409.35 114.849   5
  -1  -5   6 1403.61 108.085   7
  -1  -5   6 1172.70 127.450   9
   1   5  -6 1274.56 138.408   8
  -1  -5   5 4200.42 189.465   5
  -1  -5   5 4169.75 169.781   7
  -1  -5   5 3978.89 222.112   9
   1   5  -5 4259.28 238.617   8
  -1  -5   4 1382.31 88.7952   7
  -1  -5   4 1301.34 125.078   9
   1   5  -4 1470.41 141.225   8
  -1  -5   4 1517.70 112.633   5
   1   5  -3 9000.30 325.556   8
  -1  -5   3 8579.44 304.957   9
  -1  -5   3 8858.96 261.669   5
  -1  -5   3 9115.50 199.090   7
   1   5  -2 8682.95 314.244   8
  -1  -5   2 8570.07 294.850   9
  -1  -5   2 8879.60 168.895   7
   1   5  -1 298.079 63.3544   8
  -1  -5   1 299.668 25.8930   7
  -1  -5   1 352.551 27.8834   7
  -1  -5   1 220.671 53.9053   9
  -1  -5   0 2457.44 153.409   9
   1   5   0 2433.04 160.746   8
   1   5   1 6318.85 251.187   8
  -1  -5  -1 6526.23 243.464   9
   1   5   2 10340.9 315.248   8
  -1  -5  -2 9649.36 295.649   9
   1   5   3 5346.35 106.250   7
  -1  -5  -3 5327.29 222.169   9
  -1  -5  -3 5237.47 104.972   7
   1   5   3 5323.22 226.669   8
   1   5   4 3446.32 104.388   7
   1   5   4 3394.38 179.737   8
  -1  -5  -4 3685.74 176.928   2
  -1  -5  -4 3664.56 187.104   9
   1   5   5 7417.40 178.097   7
  -1  -5  -5 7227.99 245.637   2
  -1  -5  -5 7450.12 269.761   3
   1   5   5 7136.78 260.493   8
   1   5   6 1229.95 114.689   1
  -1  -5  -6 1229.88 112.677   3
  -1  -5  -6 1231.63 102.889   2
   1   5   6 1330.00 85.2769   7
   1   5   6 1400.69 118.428   8
   1   5   7 8821.00 311.494   1
  -1  -5  -7 8713.21 300.057   3
   1   5   7 8752.94 294.459   8
   1   5   7 9269.82 244.135   7
   1   5   8 7272.81 294.692   1
  -1  -5  -8 7704.65 290.471   3
   1   5   8 7915.19 245.598   7
   1   5   9 3163.01 168.448   7
  -1  -5  -9 2968.16 188.933   3
   1   5   9 2831.43 191.834   1
   1   5  10 10756.7 326.294   7
   1   5  10 10429.3 377.439   1
  -1  -5 -10 10841.6 365.885   3
  -1  -5 -11 54176.5 844.050   3
   1   5  11 54671.1 786.021   7
   1   5  11 51284.9 866.587   1
  -1  -5 -11 56963.6 730.893   2
   1   5  12 13011.3 401.578   7
   1   5  12 13374.9 459.055   1
  -1  -5 -12 13773.8 438.679   3
  -1  -5 -12 14376.8 379.787   2
  -1  -5 -13 307.251 61.2126   2
   1   5  13 350.146 78.4226   7
  -1  -5 -13 325.200 76.8419   3
   1   5  13 222.819 68.7001   1
   1   5  14 1392.95 148.730   7
   1   5  14 1377.99 164.410   1
  -1  -5 -14 1176.61 139.951   3
   1   5  15 12.1716 40.3940   7
  -1  -5 -15 46.0890 44.3205   3
   1   5  16 22.4930 39.3779   7
  -1  -5 -16 7.33350 42.0674   3
   1   5  17 3319.17 258.552   7
  -1  -5 -17 2875.25 235.924   3
   1   5  18 77.6724 54.8363   7
  -1  -5 -18 19.3782 49.0699   3
  -1  -5 -19 654.970 122.965   3
   1   5  19 555.032 128.672   7
   1   6 -13 331.274 98.1838   8
  -1  -6  12 326.945 106.726   9
   1   6 -12 118.978 68.1493   8
  -1  -6  11 1755.29 194.824   9
   1   6 -11 1485.53 185.287   8
   1   6 -10 638.478 119.071   8
  -1  -6  10 702.329 127.489   9
   1   6  -9 18.8435 51.6728   8
  -1  -6   9 94.7014 58.4140   9
  -1  -6   8 2655.94 218.115   9
   1   6  -8 2773.36 229.942   8
  -1  -6   7 1102.55 116.681   5
   1   6  -7 872.308 130.661   8
  -1  -6   7 861.500 123.901   9
  -1  -6   6 4318.13 259.360   9
  -1  -6   6 5159.39 239.126   5
   1   6  -6 4721.67 281.868   8
  -1  -6   5 549.279 99.7413   9
  -1  -6   5 602.993 87.2410   5
   1   6  -5 474.475 89.7053   8
  -1  -6   4 8101.53 333.962   9
   1   6  -4 8148.56 350.312   8
   1   6  -3 23474.5 581.499   8
  -1  -6   3 23659.9 556.756   9
   1   6  -2 3013.70 206.094   8
  -1  -6   2 3132.90 199.693   9
   1   6  -1 9577.55 355.374   8
  -1  -6   1 9420.36 334.958   9
  -1  -6   0 6748.26 277.891   9
   1   6   0 6586.60 288.127   8
   1   6   1 269.725 70.3764   8
  -1  -6  -1 244.209 56.4716   9
  -1  -6  -2 8348.86 305.903   9
   1   6   2 8424.34 314.791   8
  -1  -6  -2 8429.87 309.909   2
  -1  -6  -3 1028.35 109.500   3
  -1  -6  -3 964.992 104.413   2
   1   6   3 966.848 108.305   8
  -1  -6  -3 1129.14 116.217   9
  -1  -6  -4 896.857 104.554   9
  -1  -6  -4 699.282 91.7407   3
  -1  -6  -4 640.695 86.7064   2
   1   6   4 878.433 105.238   8
   1   6   5 4145.36 217.962   8
   1   6   5 4384.68 124.588   7
  -1  -6  -5 3794.05 202.772   2
  -1  -6  -5 3946.32 214.043   3
   1   6   6 108.208 28.2515   7
   1   6   6 168.342 48.8712   8
  -1  -6  -6 110.518 43.9705   3
  -1  -6  -6 106.619 45.9931   2
  -1  -6  -7 511.343 78.3875   2
  -1  -6  -7 534.141 87.4243   3
   1   6   7 660.776 89.3291   8
   1   6   7 482.159 84.7950   1
   1   6   7 629.172 62.6312   7
  -1  -6  -8 113.976 52.6351   3
   1   6   8 117.372 42.9888   8
  -1  -6  -8 113.894 41.8253   2
   1   6   8 160.482 59.1846   1
   1   6   8 196.801 41.1336   7
   1   6   9 332.735 56.1484   7
   1   6   9 317.400 74.8181   1
  -1  -6  -9 260.086 62.0765   2
  -1  -6  -9 285.445 65.9815   3
   1   6   9 335.178 69.1701   8
  -1  -6 -10 5124.69 238.663   2
   1   6  10 4709.39 267.267   1
   1   6  10 5331.51 259.655   8
  -1  -6 -10 4435.19 248.494   3
   1   6  10 5324.22 227.601   7
  -1  -6 -11 7388.97 290.342   2
   1   6  11 7618.20 314.148   8
   1   6  11 7723.34 291.777   7
   1   6  11 6950.37 335.889   1
  -1  -6 -11 6884.01 316.080   3
  -1  -6 -12-44.3010 35.2802   2
   1   6  12 29.5759 32.4756   7
  -1  -6 -12-12.3822 39.7459   3
   1   6  12-44.2991 41.4762   1
   1   6  13 941.194 135.793   1
  -1  -6 -13 1060.99 137.066   3
   1   6  13 1067.11 124.320   7
   1   6  14 850.859 116.189   7
  -1  -6 -14 921.080 130.156   3
   1   6  14 845.244 132.649   1
   1   6  15-49.3859 45.1885   1
   1   6  15 3.76693 35.3824   7
  -1  -6 -15 29.1964 45.4505   3
   1   6  16 935.245 134.443   7
  -1  -6 -16 1032.77 145.539   3
   1   6  17 785.640 128.200   7
  -1  -6 -17 918.387 138.282   3
  -1  -6 -18 19.5608 51.3432   3
   1   6  18 258.911 98.5227   7
  -1  -6 -19-0.28262 52.8362   3
   1   7 -11 46.0123 61.5661   8
  -1  -7  10 16.4135 50.4391   9
   1   7 -10 108.286 73.3794   8
   1   7  -9 184.704 77.7816   8
  -1  -7   9 142.993 69.0349   9
   1   7  -8-37.4058 50.9657   8
  -1  -7   8 6.24995 42.8266   9
  -1  -7   7-51.2642 51.8739   9
   1   7  -7-20.6970 50.0403   8
   1   7  -6 61.9131 48.5510   8
  -1  -7   6 90.8516 56.0467   9
  -1  -7   5 359.528 92.1498   9
   1   7  -5 283.396 78.6464   8
  -1  -7   4 5796.89 308.798   9
   1   7  -4 5539.75 311.058   8
  -1  -7   3 280.469 79.0823   9
   1   7  -3 439.996 96.3017   8
   1   7  -2 17587.6 534.818   8
  -1  -7   2 17359.1 507.816   9
  -1  -7   1 978.130 125.020   9
   1   7  -1 1026.84 131.358   8
   1   7   0 4623.05 262.646   8
  -1  -7   0 5244.65 271.279   9
  -1  -7  -1 11648.2 398.180   9
   1   7   1 11515.2 411.541   8
  -1  -7  -2 6971.64 306.519   9
   1   7   2 7416.33 321.870   8
   1   7   3 941.249 121.440   8
  -1  -7  -3 937.209 114.570   9
  -1  -7  -3 730.886 104.351   2
  -1  -7  -4 1392.26 141.743   9
  -1  -7  -4 1360.74 135.473   2
   1   7   4 1542.98 148.945   8
   1   7   5 541.518 93.6510   8
  -1  -7  -5 356.117 77.4048   9
  -1  -7  -5 438.501 82.6048   3
  -1  -7  -5 410.108 80.1786   2
   1   7   6-0.16982 31.5365   8
  -1  -7  -6-10.1648 29.6423   3
  -1  -7  -6 24.8348 39.4414   2
   1   7   7 520.795 86.0481   8
   1   7   7 455.335 88.9044   1
  -1  -7  -7 522.739 90.1395   2
  -1  -7  -7 453.683 87.2813   3
  -1  -7  -8 430.296 80.2185   2
   1   7   8 351.928 82.7131   1
  -1  -7  -8 328.710 74.0209   3
   1   7   8 463.887 82.4572   8
   1   7   9 7470.51 349.124   1
   1   7   9 7482.98 322.575   8
  -1  -7  -9 7594.35 339.746   3
  -1  -7  -9 7681.13 315.305   2
   1   7  10 921.766 131.349   1
   1   7  10 943.547 118.493   8
  -1  -7 -10 758.834 103.885   2
  -1  -7 -10 841.753 120.847   3
  -1  -7 -11 1870.68 159.760   2
  -1  -7 -11 1873.33 177.044   3
   1   7  11 2137.81 177.715   8
   1   7  11 2130.71 198.443   1
  -1  -7 -12 1804.62 178.582   3
   1   7  12 1473.94 171.697   1
  -1  -7 -12 1847.15 159.520   2
   1   7  12 1749.21 163.626   8
  -1  -7 -13 992.530 137.505   3
   1   7  13 1137.84 155.647   1
   1   7  14 533.456 112.397   1
  -1  -7 -14 632.128 117.490   3
   1   7  15 1185.78 169.786   1
  -1  -7 -15 1313.37 165.953   3
   1   7  16 9.05863 48.4883   1
  -1  -7 -16 7.45159 53.2770   3
  -1  -7 -17 1320.78 176.816   3
   1   8  -8 125.096 87.6074   8
  -1  -8   8 203.265 75.2979   9
  -1  -8   7 1009.16 161.483   9
   1   8  -7 1110.28 166.999   8
   1   8  -6 402.370 110.586   8
  -1  -8   6 507.607 106.928   9
  -1  -8   5 95.1321 67.6860   9
   1   8  -5 99.5258 70.3873   8
  -1  -8   4 922.822 140.042   9
   1   8  -4 849.611 140.399   8
   1   8  -3 2211.07 211.679   8
  -1  -8   3 2286.09 207.336   9
   1   8  -2 874.899 136.794   8
  -1  -8   2 1205.38 151.192   9
  -1  -8   1 14.8392 38.3959   9
   1   8  -1-14.1819 45.3917   8
  -1  -8   0 2982.57 223.961   9
   1   8   0 2592.32 217.229   8
  -1  -8  -1 212.058 61.1601   9
   1   8   1 99.8880 58.9774   8
   1   8   2 1884.71 179.991   8
  -1  -8  -2 2133.72 187.636   9
   1   8   3 3397.41 236.411   8
  -1  -8  -3 3374.32 236.606   9
   1   8   4 631.882 107.558   8
  -1  -8  -4 396.743 85.1443   9
  -1  -8  -4 422.346 93.8441   2
   1   8   5 948.966 130.231   8
  -1  -8  -5 1127.86 137.434   9
  -1  -8  -5 1158.74 139.981   2
   1   8   6-0.19826 50.7594   8
  -1  -8  -6-20.9894 37.2278   2
   1   8   7-35.2410 44.0316   1
  -1  -8  -7 83.9926 53.2002   3
  -1  -8  -7 5.46325 34.3193   2
   1   8   7-22.2015 39.8651   8
  -1  -8  -8 6464.92 330.260   3
   1   8   8 5403.41 313.798   1
  -1  -8  -8 5847.56 303.224   2
   1   8   8 5939.99 306.807   8
   1   8   9 2817.40 230.264   1
  -1  -8  -9 3095.23 233.428   3
   1   8   9 3318.53 231.513   8
  -1  -8  -9 3033.54 217.789   2
  -1  -8 -10 36.3507 36.8490   2
   1   8  10 1.20932 32.2976   1
  -1  -8 -10 12.0146 37.1578   3
   1   8  10-22.8811 34.0949   8
  -1  -8 -11 375.547 86.7053   2
  -1  -8 -11 389.556 90.9174   3
   1   8  11 478.475 101.160   1
   1   8  11 554.389 98.7525   8
   1   8  12 1015.09 150.540   1
  -1  -8 -12 746.965 123.561   3
   1   8  13 2636.00 245.459   1
  -1  -8 -13 2463.23 223.749   3
  -1  -8 -14 2590.19 232.886   3
   1   8  14 2296.39 233.885   1
   1   8  15 46.8655 48.4722   1
  -1  -8 -15-105.276 60.3482   3
  -1  -8 -16 882.187 146.342   3
   1   9  -5 11.0543 53.2515   8
  -1  -9   5 175.521 71.9426   9
   1   9  -4 279.006 101.016   8
  -1  -9   4 242.967 87.7090   9
  -1  -9   3 167.359 78.4147   9
   1   9  -3 100.876 63.9849   8
  -1  -9   2 198.663 74.0902   9
   1   9  -2 47.2387 67.7409   8
   1   9  -1 2960.07 253.421   8
  -1  -9   1 2622.32 232.643   9
  -1  -9   0 366.726 96.0942   9
   1   9   0 607.754 121.291   8
  -1  -9  -1 616.744 113.182   9
   1   9   1 610.466 124.183   8
   1   9   2 2917.36 240.949   8
  -1  -9  -2 3001.44 240.699   9
  -1  -9  -3 9.46669 41.6672   9
   1   9   3 29.0427 50.4659   8
  -1  -9  -4 83.5316 52.9856   9
   1   9   4 60.1942 58.7020   8
   1   9   5 1528.30 171.473   8
  -1  -9  -5 1745.89 193.326   2
  -1  -9  -5 1574.77 177.468   9
   1   9   6 195.005 73.5178   8
  -1  -9  -6 154.188 64.5718   2
  -1  -9  -7 7.86738 40.8569   2
   1   9   7 54.9392 61.1878   8
   1   9   8 3865.68 265.229   8
   1   9   8 3846.37 286.034   1
  -1  -9  -8 4172.26 277.573   2
   1   9   9 6.61990 41.0454   1
   1   9   9-17.6346 48.2941   8
  -1  -9  -9 145.677 65.1833   3
  -1  -9  -9 66.0552 55.9331   2
  -1  -9 -10 140.414 67.3464   3
  -1  -9 -10 142.864 62.7525   2
   1   9  10 276.334 88.0096   1
   1   9  11 1449.03 183.271   1
  -1  -9 -11 1297.04 169.220   3
  -1  -9 -12 663.065 122.695   3
   1   9  12 519.825 118.792   1
  -1  -9 -13 590.670 122.913   3
   1  10  -2 674.437 140.884   8
  -1 -10   1 232.278 90.1837   9
   1  10  -1 172.247 75.7898   8
  -1 -10   0 16.1864 45.8022   9
   1  10   0 51.4741 65.5530   8
  -1 -10  -1 4198.86 307.090   9
   1  10   1 4166.63 311.090   8
   1  10   2 461.599 111.254   8
  -1 -10  -2 311.637 91.9902   9
  -1 -10  -3 455.461 110.901   9
   1  10   3 422.112 101.104   8
   1  10   4 2717.64 245.833   8
  -1 -10  -4 2524.26 239.667   9
   1  10   5 2246.91 224.088   8
  -1 -10  -5 2247.28 225.376   9
   1  10   6 915.592 144.045   8
   1  10   7 196.179 76.3473   1
   1  10   7 350.081 93.1736   8
  -1 -10  -7 585.966 118.902   2
   1  10   8 58.4555 52.7891   1
   1  10   8 32.5425 43.2037   8
  -1 -10  -8 29.2163 48.7778   2
   1  10   9-6.04175 35.2710   1
  -1 -10  -9 71.6817 57.3038   2
   1  11   5 1483.34 193.918   8
   1  11   6 1078.58 159.052   8
  -2   9   6 39.3297 55.4708   4
   2  -9  -5 612.484 131.524   2
  -2   9   5 582.664 118.558   4
  -2   9   4 364.433 101.175   4
   2  -9  -4 560.638 129.289   2
  -2   9   3 992.366 160.692   4
   2  -9  -3 892.838 135.250   9
   2  -9  -3 1044.43 167.508   2
   2  -9  -2 434.440 102.083   9
   2  -9  -2 452.864 107.589   2
  -2   9   2 666.332 135.364   4
   2  -9  -1-16.5381 48.1268   9
  -2   9   1-0.30075 52.9354   4
   2  -9   0 1056.79 154.533   9
  -2   9   0 1136.83 164.315   8
  -2   9   0 1165.76 172.547   4
   2  -9   1 289.186 91.0405   9
  -2   9  -1 251.211 84.8460   8
   2  -9   2-10.7773 52.5083   9
  -2   9  -2 16.2421 53.0636   8
   2  -9   3 839.698 143.531   9
  -2   9  -3 625.270 129.332   8
   2  -8 -11-64.4486 55.6991   2
  -2   8  10 462.592 119.740   1
   2  -8 -10 351.932 93.4279   2
  -2   8   9 770.842 145.458   1
   2  -8  -9 780.053 138.728   2
  -2   8   8 217.570 74.1611   1
   2  -8  -8 49.6765 54.8380   2
  -2   8   7 12.1176 49.1079   4
  -2   8   7 128.491 68.9353   1
   2  -8  -7 62.8545 59.7506   2
   2  -8  -6 852.671 140.525   2
  -2   8   6 790.026 140.460   1
  -2   8   6 862.031 133.459   4
   2  -8  -5 443.223 107.079   2
  -2   8   5 286.125 75.9412   4
   2  -8  -4-108.213 62.8591   2
  -2   8   4 28.8922 56.9881   4
   2  -8  -3 643.643 122.895   2
   2  -8  -3 971.545 134.975   9
  -2   8   3 797.951 133.631   4
  -2   8   2 296.355 92.1305   4
   2  -8  -2 248.012 88.8729   2
   2  -8  -2 218.573 65.5362   9
   2  -8  -1 2289.88 225.376   2
   2  -8  -1 2230.54 198.613   9
  -2   8   1 2245.91 196.819   8
  -2   8   1 2335.88 224.131   4
   2  -8   0 727.435 132.440   2
   2  -8   0 717.867 117.776   9
  -2   8   0 764.553 125.649   8
  -2   8  -1 2062.48 201.431   8
   2  -8   1 2377.49 234.321   2
   2  -8   1 2379.12 209.522   9
   2  -8   2 3171.60 243.269   9
  -2   8  -2 3325.94 260.922   8
  -2   8  -3 177.530 77.1778   8
   2  -8   3 67.6445 56.8233   9
  -2   8  -4 332.213 96.7195   8
   2  -8   4 200.051 57.0526   9
   2  -8   5-50.5363 55.7351   9
  -2   8  -5 42.3758 70.2340   8
   2  -8   6 215.336 79.4035   9
  -2   8  -6 336.604 103.636   8
   2  -8   7 1705.67 201.196   9
   2  -7 -14 332.647 94.6135   2
  -2   7  13 426.354 109.916   1
   2  -7 -13 481.666 105.173   2
  -2   7  12-17.1859 58.2684   1
   2  -7 -12 27.5893 51.6934   2
  -2   7  11 611.853 122.006   1
   2  -7 -11 632.756 121.716   2
   2  -7 -10 1290.86 168.891   2
  -2   7  10 1143.74 164.821   1
  -2   7   9 232.748 81.2341   1
   2  -7  -9 336.455 86.3820   2
  -2   7   8 1786.98 194.242   1
   2  -7  -8 1960.78 195.216   2
  -2   7   8 1949.52 172.232   4
  -2   7   7 922.401 123.108   4
   2  -7  -7 1091.85 148.973   2
  -2   7   7 840.598 134.403   1
  -2   7   6 184.084 60.8816   4
  -2   7   6 110.143 64.3074   1
   2  -7  -6 99.1184 51.9289   2
  -2   7   5 2285.96 193.948   4
   2  -7  -5 2409.41 213.478   2
   2  -7  -4 4140.31 275.067   2
  -2   7   4 3867.41 254.437   4
  -2   7   3 2465.46 206.534   4
   2  -7  -3 2185.00 181.064   9
  -2   7   3 2618.36 185.135   8
   2  -7  -3 2606.23 220.285   2
   2  -7  -2 2139.02 178.429   9
   2  -7  -2 2161.34 203.378   2
  -2   7   2 2246.55 175.526   8
  -2   7   2 2337.31 202.504   4
   2  -7  -1 1242.38 156.769   2
   2  -7  -1 1245.70 136.842   9
  -2   7   1 1283.42 141.512   8
   2  -7   0 3599.21 232.931   9
   2  -7   0 4002.37 274.393   2
  -2   7   0 3896.94 246.636   8
   2  -7   1 267.482 83.5940   2
  -2   7  -1 392.633 86.5689   8
   2  -7   1 341.047 80.4191   9
  -2   7  -2 124.130 66.9331   8
   2  -7   2 114.593 62.0619   9
   2  -7   2 78.6776 57.8925   2
   2  -7   3 1865.51 175.039   9
  -2   7  -3 2000.65 194.595   8
   2  -7   4 999.206 138.055   9
  -2   7  -4 854.966 135.960   8
   2  -7   5 348.965 83.3730   9
  -2   7  -5 249.072 85.4874   8
   2  -7   6 3792.68 268.245   9
  -2   7  -6 4442.67 310.023   8
   2  -7   6 3768.80 279.814   5
   2  -7   7 238.404 87.8962   5
   2  -7   7 626.355 115.308   9
  -2   7  -7 486.820 113.782   8
  -2   7  -8 56.0368 58.3832   8
   2  -7   8 11.0181 52.9485   5
   2  -7   8 127.273 63.0579   9
  -2   7  -9 1648.83 212.449   8
   2  -7   9 1262.56 177.305   5
   2  -7   9 1352.71 177.173   9
   2  -7  10 27.8425 59.6870   9
   2  -7  10 107.061 63.2685   5
   2  -6 -16 432.756 112.298   2
   2  -6 -15 195.172 70.0158   2
   2  -6 -14 112.607 61.4639   2
  -2   6  14 35.0902 65.6708   1
   2  -6 -13 986.450 143.839   2
  -2   6  13 1360.16 176.916   1
  -2   6  12 700.355 130.796   1
   2  -6 -12 563.579 110.913   2
   2  -6 -11 122.180 53.6407   2
  -2   6  11 104.601 73.3026   1
   2  -6 -11 181.502 61.1521   3
  -2   6  10 379.148 98.5024   1
   2  -6 -10 578.182 107.547   2
   2  -6  -9 6198.14 327.076   2
  -2   6   9 5958.79 330.307   1
  -2   6   8 203.703 61.0120   4
  -2   6   8 88.8092 50.0561   1
   2  -6  -8 119.174 54.8463   2
  -2   6   7 403.790 81.0815   4
  -2   6   7 296.992 79.5774   1
   2  -6  -7 417.133 89.3302   2
  -2   6   6 1357.45 150.948   1
  -2   6   6 1247.85 130.960   4
   2  -6  -6 1228.98 144.562   2
   2  -6  -5 5262.00 288.558   2
  -2   6   5 5439.83 274.395   4
  -2   6   4 2046.67 143.637   8
  -2   6   4 2388.47 184.900   4
   2  -6  -4 2053.10 179.586   2
   2  -6  -3 1.64803 30.8286   9
  -2   6   3-2.12345 24.5553   8
   2  -6  -3-9.55507 34.9279   2
  -2   6   3 43.1631 47.6675   4
   2  -6  -2 1595.56 140.336   9
  -2   6   2 1657.30 137.603   8
  -2   6   2 1743.62 164.657   4
   2  -6  -2 1619.16 160.842   2
   2  -6  -1 3501.66 206.870   9
  -2   6   1 3604.72 209.438   8
   2  -6  -1 3410.94 230.626   2
  -2   6   0 1008.75 115.275   8
   2  -6   0 875.908 107.318   9
   2  -6   0 962.195 127.697   2
   2  -6   1 6322.73 321.990   2
   2  -6   1 6367.82 285.042   9
  -2   6  -1 6377.56 296.785   8
  -2   6  -2 748.535 112.822   8
   2  -6   2 751.141 102.797   9
   2  -6   2 556.038 105.475   2
   2  -6   3-33.6923 48.4574   9
  -2   6  -3 33.6884 38.6812   8
   2  -6   4 109.017 52.7737   5
   2  -6   4 105.872 58.4228   9
  -2   6  -4 93.9497 48.6122   8
   2  -6   5 4359.05 275.971   5
  -2   6  -5 3793.79 260.639   8
   2  -6   5 3964.49 248.750   9
   2  -6   6 1776.26 183.947   5
   2  -6   6 1766.00 172.053   9
  -2   6  -6 1810.85 187.341   8
   2  -6   7 40.8152 39.4848   9
   2  -6   7-35.2735 50.0821   5
  -2   6  -7-29.7381 51.1715   8
   2  -6   8 3461.25 253.802   9
   2  -6   8 3586.32 265.215   5
  -2   6  -8 3762.89 286.445   8
   2  -6   9 280.861 82.3549   5
   2  -6   9 318.440 85.6142   9
  -2   6  -9 381.207 96.5826   8
   2  -6  10-4.48829 46.1829   5
   2  -6  10 27.7344 45.2731   9
  -2   6 -10 72.0678 63.2232   8
   2  -6  11 2968.48 259.638   9
   2  -6  11 2462.24 237.145   5
  -2   6 -11 2446.84 256.127   8
   2  -6  12 126.151 69.4940   9
   2  -6  12 197.229 80.9043   5
  -2   5  17 99.6513 61.6153   7
   2  -5 -17-48.0252 46.6965   2
  -2   5  16 261.774 84.1211   7
   2  -5 -16 106.346 62.4965   2
   2  -5 -15 136.010 56.7755   2
  -2   5  15 44.7678 48.1368   7
  -2   5  14 101.129 58.3729   7
  -2   5  14 189.917 85.9843   1
   2  -5 -14-11.9574 41.3362   2
   2  -5 -13 52.9568 57.6959   2
  -2   5  13 96.2854 75.3110   1
  -2   5  13-12.7965 40.9793   7
  -2   5  12 534.731 97.2035   7
   2  -5 -12 558.840 101.630   2
  -2   5  12 491.823 106.984   1
  -2   5  11-6.12763 32.0333   7
   2  -5 -11 56.6561 46.7414   2
  -2   5  11 31.4970 40.9485   1
   2  -5 -11 23.1109 37.5635   3
  -2   5  10 1303.93 131.225   7
   2  -5 -10 1206.02 121.952   3
   2  -5 -10 1152.96 135.229   2
  -2   5  10 1067.70 139.819   1
  -2   5   9 158.952 47.2702   7
   2  -5  -9 114.336 49.4425   3
  -2   5   9 106.974 44.1646   4
  -2   5   9 196.371 61.7015   1
   2  -5  -9 142.590 57.0901   2
  -2   5   8 63.6043 39.3612   7
   2  -5  -8 96.4748 46.0176   2
  -2   5   8 174.540 62.6516   1
  -2   5   8 209.886 56.8950   4
  -2   5   7 958.061 94.5227   7
  -2   5   7 973.112 107.345   4
  -2   5   7 909.912 119.902   1
   2  -5  -7 741.096 106.060   2
   2  -5  -6 950.338 115.949   2
  -2   5   6 1024.92 125.507   1
  -2   5   6 1029.82 91.5485   7
  -2   5   6 874.785 103.725   4
  -2   5   5 285.299 45.2417   7
  -2   5   5 330.764 69.7628   1
   2  -5  -5 162.889 53.1116   2
  -2   5   5 342.840 55.2812   8
  -2   5   5 175.085 53.1733   4
   2  -5  -4 9325.08 351.868   2
  -2   5   4 8826.41 323.010   4
  -2   5   4 9939.01 276.353   8
  -2   5   3 7298.90 297.675   4
   2  -5  -3 7015.43 262.854   9
  -2   5   3 7354.30 245.647   8
   2  -5  -3 6748.10 297.589   2
  -2   5   2 1427.30 137.995   4
   2  -5  -2 1401.01 119.264   9
  -2   5   2 1504.76 119.132   8
   2  -5  -2 1367.01 134.450   2
   2  -5  -1 20586.9 447.916   9
  -2   5   1 21031.2 449.091   8
   2  -5  -1 21464.4 529.228   2
  -2   5   0 30.2486 35.6839   8
   2  -5   0 75.8363 50.2794   2
   2  -5   0-13.5613 30.3872   9
  -2   5  -1 14088.0 399.312   8
   2  -5   1 13909.6 432.803   2
   2  -5   1 13967.2 378.195   9
  -2   5  -2 1620.53 142.430   8
   2  -5   2 1647.59 135.408   9
   2  -5   2 1533.43 148.132   2
   2  -5   3 353.863 70.7331   9
   2  -5   3 452.469 86.2497   2
  -2   5  -3 442.968 85.2777   8
   2  -5   3 385.840 78.0514   5
  -2   5  -4 1373.46 139.380   8
   2  -5   4 1378.77 131.109   9
   2  -5   4 1370.84 141.924   5
  -2   5  -5 170.735 61.5586   8
   2  -5   5 101.595 49.2935   9
   2  -5   5 143.027 61.3974   5
   2  -5   6 3758.52 242.104   5
   2  -5   6 4008.18 237.609   9
  -2   5  -6 3990.48 257.621   8
   2  -5   7 946.480 124.037   9
  -2   5  -7 1043.08 137.167   8
   2  -5   7 1024.43 133.013   5
   2  -5   8 1224.05 145.175   9
  -2   5  -8 1059.64 146.813   8
   2  -5   8 1037.84 139.876   5
   2  -5   9 950.150 127.884   9
   2  -5   9 1099.76 146.638   5
  -2   5  -9 1092.77 154.041   8
   2  -5  10 2558.94 221.059   5
  -2   5 -10 2644.25 239.265   8
   2  -5  10 2849.17 233.502   9
   2  -5  11 1.92892 34.3654   9
  -2   5 -11 67.6298 83.4324   8
   2  -5  11 31.4739 43.6244   5
   2  -5  12 429.973 105.285   9
  -2   5 -12 454.100 118.906   8
   2  -5  12 363.570 95.2974   5
   2  -5  13 2002.52 215.916   9
   2  -5  13 1754.87 198.753   5
  -2   5 -13 1903.68 224.414   8
   2  -5  14 349.326 101.332   5
  -2   4  17 87.9986 59.5641   7
   2  -4 -17-14.3834 45.9220   2
  -2   4  16 2184.33 220.846   7
   2  -4 -16 1804.05 191.220   2
   2  -4 -15 2440.01 217.558   2
  -2   4  15 2724.00 233.105   7
  -2   4  14 785.277 124.697   7
   2  -4 -14 745.940 121.080   2
  -2   4  13 51.4314 51.6605   7
   2  -4 -13 8.43134 33.8611   2
  -2   4  12 328.433 89.0418   1
  -2   4  12 358.999 84.1242   7
   2  -4 -12 460.692 93.5294   2
   2  -4 -11 2494.12 196.123   2
   2  -4 -11 2669.36 167.113   3
  -2   4  11 2317.08 197.953   1
  -2   4  11 2514.06 191.746   7
  -2   4  10 261.788 55.9761   4
   2  -4 -10 288.730 59.0049   3
  -2   4  10 333.675 74.3427   7
   2  -4 -10 243.978 66.0575   2
  -2   4  10 325.340 80.6593   1
  -2   4   9 2452.46 170.413   7
   2  -4  -9 2795.82 162.596   3
  -2   4   9 2921.73 165.796   4
   2  -4  -9 2445.18 182.562   2
  -2   4   9 2696.81 197.039   1
  -2   4   8 2411.81 159.691   7
  -2   4   8 2039.25 167.174   1
   2  -4  -8 2274.48 144.383   3
   2  -4  -8 2140.12 167.301   2
  -2   4   8 2246.19 146.562   4
  -2   4   7 55.3188 40.5424   4
  -2   4   7 15.4056 41.4187   1
   2  -4  -7 37.8458 37.9895   2
  -2   4   7 17.0358 31.6363   7
   2  -4  -7 29.7023 24.9136   3
   2  -4  -6 11520.2 367.708   2
  -2   4   6 10652.5 353.678   1
  -2   4   6 11553.4 331.732   4
  -2   4   6 11480.4 235.585   8
   2  -4  -5 5446.78 250.088   2
  -2   4   5 5489.25 249.241   1
  -2   4   5 5964.67 175.257   8
  -2   4   5 5922.47 239.002   4
  -2   4   4 5.87316 33.8566   4
  -2   4   4-13.9464 23.1108   8
   2  -4  -4-54.0744 33.9297   2
   2  -4  -3 691.664 89.4235   2
  -2   4   3 567.206 79.5117   4
  -2   4   3 679.976 67.5593   8
   2  -4  -2 6371.45 178.626   7
  -2   4   2 6353.35 258.764   4
  -2   4   2 6402.58 208.846   8
   2  -4  -2 5870.84 252.885   2
   2  -4  -2 6192.59 219.531   9
  -2   4   1 320.845 51.7566   8
   2  -4  -1 325.855 41.1019   7
   2  -4  -1 350.623 66.5270   2
   2  -4  -1 392.373 59.0655   9
  -2   4   1 371.213 69.5481   4
   2  -4   0 2347.71 102.359   7
  -2   4   0 2365.34 141.781   8
   2  -4   0 2356.39 136.277   9
   2  -4   0 2390.45 161.135   2
   2  -4   1 17100.1 275.752   7
   2  -4   1 16964.3 369.770   9
  -2   4  -1 16893.8 396.078   8
   2  -4   1 17125.4 431.976   2
   2  -4   2 943.207 68.6292   7
   2  -4   2 1053.47 110.598   2
   2  -4   2 1016.42 110.633   5
   2  -4   2 1102.13 99.9995   9
  -2   4  -2 1007.86 104.980   8
   2  -4   3 1592.18 134.624   2
   2  -4   3 1696.14 96.5284   7
   2  -4   3 1765.83 128.592   9
   2  -4   3 1835.34 150.882   5
  -2   4  -3 1746.72 141.389   8
   2  -4   4 1083.94 81.3579   7
  -2   4  -4 1103.81 117.908   8
   2  -4   4 1199.75 110.961   9
   2  -4   4 1046.15 114.913   5
   2  -4   4 1107.95 116.299   2
   2  -4   5 2497.74 165.834   9
  -2   4  -5 2652.66 187.305   8
   2  -4   5 2499.72 131.374   7
   2  -4   5 2432.88 177.913   5
   2  -4   6 8791.53 263.914   7
  -2   4  -6 9207.10 360.797   8
   2  -4   6 8304.54 333.302   5
   2  -4   6 8083.92 306.239   9
   2  -4   7 60.4916 29.1907   7
   2  -4   7 5.31135 33.0305   9
   2  -4   7 16.2933 37.5396   5
  -2   4  -8 3056.15 226.187   8
   2  -4   8 2882.61 204.997   9
   2  -4   8 3061.29 175.598   7
   2  -4   8 2820.65 207.042   5
   2  -4   9 10052.3 398.272   5
   2  -4   9 9470.69 380.757   9
  -2   4  -9 10417.2 427.818   8
   2  -4   9 11361.9 356.303   7
   2  -4  10 182.816 56.1701   7
  -2   4 -10 18.0965 43.4683   8
   2  -4  10 101.647 56.5879   9
   2  -4  10 135.237 58.6001   5
   2  -4  11 1918.70 162.201   7
   2  -4  11 1528.82 167.678   5
  -2   4 -11 1662.13 186.428   8
   2  -4  12 1689.51 161.509   7
   2  -4  12 1522.22 171.748   5
  -2   4 -12 1579.60 188.788   8
   2  -4  13 326.755 91.1140   5
  -2   4 -13 307.494 101.186   8
  -2   4 -14 158.052 105.575   8
   2  -4  14 82.7484 59.9777   5
   2  -4  15 1259.30 175.843   5
   2  -3 -18-72.3306 52.8421   2
  -2   3  17 251.790 94.4001   7
   2  -3 -17 223.235 77.4243   2
  -2   3  16 15.8006 42.9866   7
   2  -3 -16 115.792 54.1561   2
   2  -3 -15-10.0729 38.2931   2
  -2   3  15-1.50822 40.1432   7
  -2   3  14 506.465 99.7811   7
   2  -3 -14 395.769 88.7465   2
  -2   3  13 9097.87 394.892   7
   2  -3 -13 8583.85 367.798   2
  -2   3  12 353.970 82.3841   7
   2  -3 -12 248.820 69.5834   2
  -2   3  11 3170.92 213.567   7
   2  -3 -11 2886.46 200.457   2
  -2   3  11 3166.05 222.973   1
   2  -3 -11 3305.74 174.168   3
   2  -3 -10 1615.51 145.939   2
  -2   3  10 1557.73 152.906   1
   2  -3 -10 1445.90 110.867   3
  -2   3  10 1502.87 142.266   7
  -2   3  10 1709.65 121.512   4
   2  -3  -9 4836.34 243.017   2
  -2   3   9 4835.50 237.967   7
   2  -3  -9 5552.09 208.081   3
  -2   3   9 5350.96 264.761   1
  -2   3   9 5423.52 210.201   4
  -2   3   8 283.618 59.4850   7
  -2   3   8 315.149 66.9234   1
   2  -3  -8 247.302 46.4063   3
  -2   3   8 239.678 49.8886   4
   2  -3  -8 188.441 55.5345   2
  -2   3   7 4.17382 10.5091   8
   2  -3  -7-0.34683 20.7840   3
   2  -3  -7-3.63315 23.8981   2
  -2   3   7 43.2939 28.5923   4
  -2   3   7 28.2582 36.4704   1
   2  -3  -6 26887.2 524.376   2
  -2   3   6 26675.5 518.484   1
   2  -3  -6 26830.2 418.970   3
  -2   3   6 28109.5 286.413   8
  -2   3   6 27051.4 465.010   4
  -2   3   5 15184.2 376.524   1
  -2   3   5 15255.0 351.154   4
  -2   3   5 15677.5 223.366   8
   2  -3  -5 14677.9 378.524   2
  -2   3   4 41.9726 27.9802   4
  -2   3   4 36.4683 27.7865   1
  -2   3   4 5.73689 16.0650   8
   2  -3  -3 19470.6 338.901   7
  -2   3   3 19961.7 286.361   8
  -2   3   3 20141.6 407.594   4
   2  -3  -2 1689.35 100.215   9
  -2   3   2 1661.74 120.003   4
   2  -3  -2 1669.80 94.4858   7
  -2   3   2 1786.61 93.4787   8
   2  -3  -1 421.470 63.0540   2
   2  -3  -1 288.174 43.6103   9
  -2   3   1 315.488 45.6807   8
   2  -3  -1 385.109 46.0279   7
  -2   3   1 348.258 60.4244   4
   2  -3   0 34660.5 393.412   7
   2  -3   0 34071.9 441.186   9
  -2   3   0 34171.4 468.021   8
  -2   3   0 35368.7 562.047   4
   2  -3   0 34294.3 540.767   2
   2  -3   1 3107.07 164.099   2
   2  -3   1 3177.95 120.463   7
   2  -3   1 3001.21 166.015   5
  -2   3  -1 3166.46 153.323   8
   2  -3   1 3006.72 137.415   9
   2  -3   2 13745.9 358.774   5
  -2   3  -2 14247.5 339.686   8
   2  -3   2 14039.9 306.247   9
   2  -3   2 13615.4 258.126   7
   2  -3   2 13939.0 350.005   2
   2  -3   3 2158.64 147.009   5
   2  -3   3 2122.82 126.264   9
  -2   3  -3 2338.39 147.183   8
   2  -3   3 2080.91 138.001   2
   2  -3   3 2057.32 106.013   7
   2  -3   4 2890.93 151.979   9
  -2   3  -4 2819.98 168.767   8
   2  -3   4 2959.61 175.495   5
   2  -3   4 2957.24 133.466   7
   2  -3   4 3013.57 167.870   2
   2  -3   5 2974.81 143.077   7
   2  -3   5 2821.00 161.168   9
   2  -3   5 2776.92 175.789   5
  -2   3  -5 2927.09 183.766   8
   2  -3   6 7.45580 25.5765   7
   2  -3   6 6.26573 30.7610   5
  -2   3  -6-8.84299 31.7233   8
  -2   3  -7 3013.90 202.242   8
   2  -3   7 2925.41 191.581   5
   2  -3   7 3001.66 163.515   7
   2  -3   8 8165.94 283.956   7
  -2   3  -8 8630.55 351.655   8
  -2   3  -9 19.2685 50.7190   8
   2  -3   9 99.5564 39.2469   7
   2  -3  10 5516.75 259.851   7
  -2   3 -10 5342.04 303.341   8
   2  -3  11 3142.22 207.218   7
  -2   3 -11 2959.07 236.749   8
   2  -3  12 444.708 86.7612   7
  -2   3 -12 373.691 91.6684   8
   2  -3  13 4290.77 263.969   7
  -2   3 -13 4134.56 298.048   8
   2  -3  14 865.980 126.653   7
  -2   3 -14 1296.56 177.292   8
   2  -3  15 102.572 67.7619   7
  -2   3 -15 59.2009 59.0974   8
   2  -3  16 3.36970 41.3889   7
  -2   3 -16 7.03813 59.2679   8
   2  -3  17 59.5950 50.6677   7
   2  -2 -18 789.142 134.565   2
   2  -2 -17 288.916 85.0276   2
  -2   2  17 343.465 105.558   7
   2  -2 -16 150.938 63.7331   2
  -2   2  16 248.177 85.4650   7
   2  -2 -15 320.470 77.8408   2
  -2   2  15 556.413 115.899   7
   2  -2 -14 701.636 112.146   2
  -2   2  14 603.491 115.144   7
   2  -2 -13 819.703 115.232   2
  -2   2  13 906.964 134.001   7
   2  -2 -12 531.335 90.9765   2
  -2   2  12 587.396 103.441   7
   2  -2 -11 3897.71 176.099   3
  -2   2  11 3361.63 166.973   4
   2  -2 -11 3192.56 205.940   2
  -2   2  11 3114.07 212.825   7
   2  -2 -10 1219.47 122.525   2
   2  -2 -10 1416.58 102.873   3
  -2   2  10 1439.79 106.806   4
  -2   2  10 1190.23 127.610   7
   2  -2  -9 174.107 50.4279   2
  -2   2   9 40.8093 29.9331   7
  -2   2   9 147.899 56.0480   1
  -2   2   9 151.158 40.2179   4
   2  -2  -9 118.041 37.8645   3
   2  -2  -8 4558.27 218.676   2
   2  -2  -8 4602.51 165.687   3
  -2   2   8 4286.36 217.067   1
  -2   2   8 4548.26 185.135   4
  -2   2   7 56.3427 36.1317   1
   2  -2  -7 71.1951 30.2695   2
  -2   2   7 18.8454 23.1210   4
  -2   2   7 45.7558 13.4883   8
  -2   2   7 24.2345 9.67543   8
   2  -2  -7 31.2853 19.6705   3
  -2   2   6 1491.55 117.187   1
   2  -2  -6 1394.13 84.4341   3
  -2   2   6 1212.38 41.9823   8
  -2   2   6 1280.88 43.6331   8
  -2   2   6 1539.49 105.033   4
  -2   2   5 47.5204 28.4708   4
  -2   2   5 33.8915 8.95450   8
   2  -2  -5 41.7433 20.2791   3
  -2   2   5 51.0629 9.52224   8
  -2   2   5 4.12209 26.4820   1
  -2   2   4 2874.42 144.222   1
  -2   2   4 2885.53 66.7063   8
  -2   2   4 2764.83 138.056   4
   2  -2  -3 15471.7 301.267   7
   2  -2  -3 16002.1 190.742   8
  -2   2   3 15497.6 316.490   1
  -2   2   3 15139.4 319.061   4
  -2   2   3 15482.8 183.737   8
  -2   2   2 10014.2 260.191   4
   2  -2  -2 9593.32 225.055   7
  -2   2   2 10008.6 171.177   8
   2  -2  -1 37552.7 376.606   9
   2  -2  -1 36881.2 496.500   2
  -2   2   1 36996.0 373.680   8
  -2   2   1 37730.8 506.104   4
   2  -2  -1 36570.7 419.225   7
   2  -2   0 454.673 58.3271   2
  -2   2   0 406.615 46.4510   8
   2  -2   0 343.743 39.4374   9
   2  -2   0 342.931 42.4048   7
  -2   2   0 417.418 58.7450   4
   2  -2   0 355.406 57.4827   5
   2  -2   1 26474.0 415.660   2
   2  -2   1 26028.3 340.845   7
  -2   2  -1 26480.3 439.726   4
   2  -2   1 26313.8 330.568   9
   2  -2   1 26606.7 437.888   5
  -2   2  -1 26286.6 380.206   8
   2  -2   2 9362.52 211.708   9
   2  -2   2 9647.77 252.271   2
   2  -2   2 9056.25 261.144   5
   2  -2   2 9187.79 208.214   7
  -2   2  -2 9530.50 248.614   8
   2  -2   3 32570.4 423.440   9
   2  -2   3 32261.9 467.606   2
   2  -2   3 32506.5 507.004   5
  -2   2  -3 32768.3 491.135   8
   2  -2   3 32180.5 408.864   7
   2  -2   4 1946.34 107.561   7
  -2   2  -4 2066.92 133.578   8
   2  -2   4 1851.98 129.045   5
   2  -2   4 1975.69 119.246   2
   2  -2   5 1259.08 94.5110   7
  -2   2  -5 1222.30 110.669   8
  -2   2  -6 2924.71 176.094   8
   2  -2   6 2914.19 149.916   7
   2  -2   7 2690.74 152.917   7
  -2   2  -7 2761.34 180.498   8
   2  -2   8 7830.09 273.344   7
  -2   2  -8 7792.76 315.461   8
   2  -2   9 2917.73 177.978   7
  -2   2  -9 2947.91 204.024   8
   2  -2  10 881.475 106.401   7
  -2   2 -10 946.985 128.198   8
  -2   2 -11 235.389 79.7513   8
   2  -2  11 144.430 53.3146   7
  -2   2 -12 508.795 97.3350   8
   2  -2  12 552.773 93.5723   7
   2  -2  13 1469.66 154.481   7
  -2   2 -13 1562.98 177.392   8
   2  -2  14 252.217 76.9290   7
  -2   2 -14 186.254 71.5843   8
   2  -2  15 2251.70 208.369   7
  -2   2 -15 2523.71 239.939   8
   2  -2  16 648.428 121.491   7
  -2   2 -16 960.583 158.894   8
  -2   2 -17 1157.86 176.521   8
   2  -2  17 839.173 137.857   7
   2  -1 -18 70.6017 58.3839   2
  -2   1  17 208.781 93.9137   7
   2  -1 -17 199.426 75.0455   2
   2  -1 -16 449.578 97.3904   2
  -2   1  16 554.003 111.612   7
  -2   1  15 666.974 120.240   7
   2  -1 -15 708.624 115.534   2
   2  -1 -14 18.5873 38.3043   2
  -2   1  14 32.4005 49.4506   7
   2  -1 -13 746.053 109.401   2
  -2   1  13 724.222 118.102   7
  -2   1  12 838.936 123.980   7
   2  -1 -12 727.630 99.8890   2
  -2   1  11 438.731 84.3163   7
   2  -1 -11 281.203 66.4764   2
  -2   1  11 415.247 61.0127   4
   2  -1 -11 480.279 63.0534   3
   2  -1 -10 750.188 98.4307   2
   2  -1 -10 705.156 65.5434   8
   2  -1 -10 751.245 71.8010   3
  -2   1  10 676.925 98.3035   7
  -2   1  10 697.873 76.7994   4
  -2   1   9 4.29641 20.3898   4
   2  -1  -9 18.8536 21.1657   8
   2  -1  -9 2.88998 18.5796   3
  -2   1   9 36.4675 35.0730   7
   2  -1  -9 62.3133 36.5978   2
   2  -1  -8 638.347 82.4983   2
   2  -1  -8 645.062 57.6735   3
   2  -1  -8 718.872 52.4557   8
  -2   1   8 721.295 73.8393   4
   2  -1  -7 4659.14 112.016   8
   2  -1  -7 4746.45 141.122   3
  -2   1   7 4741.65 180.047   4
  -2   1   6 139.672 47.4523   1
  -2   1   6 70.1707 31.8860   4
  -2   1   6 53.9374 11.2248   8
   2  -1  -6 46.1366 11.2864   8
   2  -1  -6 84.0028 21.7871   3
   2  -1  -5 638.068 45.8442   3
  -2   1   5 560.058 60.6985   4
  -2   1   5 522.532 67.0400   1
  -2   1   4 5440.71 179.946   1
  -2   1   4 5100.78 173.005   4
   2  -1  -4 5179.56 188.022   7
   2  -1  -4 5379.64 121.391   3
  -2   1   3 5702.27 170.261   1
   2  -1  -3 5653.12 183.134   7
  -2   1   3 5619.99 178.709   4
   2  -1  -2 1213.35 81.9062   7
  -2   1   2 1131.83 72.4212   1
  -2   1   2 1203.75 83.8708   4
  -2   1   2 1114.11 36.7242   8
   2  -1  -2 1143.13 80.6129   2
  -2   1   1 287.972 44.9158   4
   2  -1  -1 283.119 43.0367   2
  -2   1   1 322.282 26.4906   9
   2  -1  -1 330.957 43.4381   7
  -2   1   1 299.796 27.4311   8
   2  -1  -1 317.644 28.2126   8
   2  -1   0 1057.50 71.4763   7
   2  -1   0 1098.06 76.4799   5
  -2   1   0 927.875 74.4835   4
   2  -1   0 1014.10 72.1289   2
   2  -1   0 1026.28 45.9321   9
  -2   1   0 940.625 55.6350   8
  -2   1   0 1102.13 46.1739   9
   2  -1   1 19033.2 212.331   9
   2  -1   1 18623.4 293.547   2
   2  -1   1 18460.7 285.544   7
   2  -1   1 18379.8 313.451   5
  -2   1  -1 18803.2 277.258   8
  -2   1  -1 19012.0 324.900   4
  -2   1  -2 6529.04 182.364   8
   2  -1   2 6394.43 171.134   7
   2  -1   2 6541.76 193.672   5
  -2   1  -2 6673.96 194.189   4
   2  -1   2 6504.42 173.100   2
   2  -1   3 54090.7 520.191   7
  -2   1  -3 54391.5 568.291   8
   2  -1   3 54361.9 503.341   2
  -2   1  -3 54722.7 569.770   4
   2  -1   4 29618.6 409.871   7
  -2   1  -4 29613.6 452.301   8
   2  -1   4 29470.9 381.132   2
  -2   1  -5 16.6551 28.8134   8
   2  -1   5 16.1431 20.8194   7
   2  -1   6 2710.74 142.905   7
  -2   1  -6 2987.76 168.596   8
   2  -1   7 2560.51 147.202   7
  -2   1  -7 2750.32 168.897   8
  -2   1  -8 8979.23 314.573   8
   2  -1   8 8408.03 281.867   7
   2  -1   9 24.3223 35.8033   7
  -2   1  -9 54.3760 36.9362   8
  -2   1 -10 6382.87 292.361   8
   2  -1  10 6773.29 281.466   7
   2  -1  11 31570.5 634.000   7
  -2   1 -11 30892.4 673.970   8
   2  -1  12 13620.5 439.010   7
  -2   1 -12 13910.8 471.309   8
   2  -1  13 1192.73 137.361   7
  -2   1 -13 1456.38 163.685   8
   2  -1  14 4431.43 273.801   7
  -2   1 -14 4749.43 303.112   8
   2  -1  15 48.6490 47.7175   7
  -2   1 -15 141.937 66.8071   8
   2  -1  16 987.596 145.578   7
  -2   1 -16 747.605 136.150   8
   2  -1  17 2729.66 243.854   7
  -2   1 -17 2890.17 261.976   8
   2  -1  18 242.635 87.6072   7
  -2   1 -18-53.5074 60.7991   8
   2   0 -18 61.5566 54.8882   2
  -2   0  17 196.779 85.0942   7
   2   0 -17-13.3411 44.5614   2
  -2   0  16-15.8567 44.8732   7
   2   0 -16 90.7611 51.2567   2
  -2   0  15 988.011 150.125   7
   2   0 -15 718.213 115.103   2
  -2   0  14 3939.57 276.507   7
   2   0 -14 3937.08 253.999   2
  -2   0  13 2287.50 205.365   7
   2   0 -13 2241.05 185.837   2
  -2   0  12 57.2715 34.6816   4
   2   0 -12 61.1300 40.2861   2
  -2   0  12 84.4618 60.6213   7
   2   0 -11 22754.5 537.921   2
   2   0 -11 23785.7 438.133   8
  -2   0  11 23158.6 580.796   7
  -2   0  11 24257.3 466.814   4
  -2   0  10 64.9251 34.9500   4
  -2   0  10 85.9671 49.7872   7
   2   0 -10 74.9535 41.2737   2
   2   0 -10 41.2130 25.9862   8
   2   0  -9 9226.75 315.220   2
   2   0  -9 10139.6 247.132   8
  -2   0   9 9465.30 332.649   7
  -2   0   9 9685.23 275.504   4
   2   0  -8 2353.75 110.422   8
  -2   0   8 2382.42 133.450   4
   2   0  -8 2136.64 146.549   2
  -2   0   7 11289.0 279.712   4
   2   0  -7 11650.6 206.541   3
   2   0  -7 11278.5 217.266   8
   2   0  -6 2701.94 87.9115   3
   2   0  -6 2823.15 97.6226   8
  -2   0   6 2654.26 132.848   4
   2   0  -5 3506.39 85.8946   3
  -2   0   5 3598.71 93.8693   8
   2   0  -5 3472.57 91.7644   8
  -2   0   5 3593.15 148.697   4
   2   0  -4 19688.5 365.417   7
   2   0  -4 19467.2 164.527   3
  -2   0   4 20058.5 185.987   8
   2   0  -4 19412.1 181.377   8
  -2   0   4 19710.1 334.792   4
  -2   0   3 117.203 30.6673   4
   2   0  -3 118.678 36.4953   7
   2   0  -2 4055.49 148.456   7
   2   0  -2 4092.71 140.228   2
  -2   0   2 4089.18 142.896   4
  -2   0   2 4133.27 116.195   1
  -2   0   1 259803. 782.475   1
   2   0  -1 257852. 1110.45   7
   2   0  -1 256659. 1026.99   2
  -2   0   1 250422. 1080.47   4
   2   0   0 4236.05 139.040   7
  -2   0   0 4487.02 88.0472   1
  -2   0   0 4107.92 136.986   4
   2   0   0 4361.23 121.568   5
   2   0   0 4402.42 105.121   8
   2   0   0 4385.55 124.870   2
  -2   0   0 4158.57 103.588   8
   2   0   1 3418.24 103.410   2
   2   0   1 3362.75 122.203   7
  -2   0  -1 3515.92 109.586   8
  -2   0  -1 3353.71 120.312   4
   2   0   1 3534.65 115.485   5
   2   0   2 64248.3 421.270   2
   2   0   2 64415.6 532.617   7
  -2   0  -2 63064.6 518.778   4
  -2   0  -2 62134.0 511.199   8
  -2   0  -3 4683.32 143.999   4
  -2   0  -3 4656.45 155.005   8
   2   0   3 4825.13 154.178   7
   2   0   3 4977.67 116.066   2
  -2   0  -4 1299.48 90.1982   8
  -2   0  -4 1098.22 72.0135   4
   2   0   4 1186.21 83.3347   7
   2   0   4 1099.48 56.7855   2
   2   0   5 3115.27 141.384   7
  -2   0  -5 3198.93 123.470   4
  -2   0  -5 3117.46 149.742   8
  -2   0  -6 396.701 61.4897   8
   2   0   6 363.245 56.5835   7
  -2   0  -6 332.005 43.4069   4
  -2   0  -7 160.017 46.9051   8
   2   0   7 269.050 52.2498   7
   2   0   8 2749.23 160.385   7
  -2   0  -8 2877.04 171.063   8
   2   0   9 4829.14 223.153   7
  -2   0  -9 4802.94 232.629   8
   2   0  10 1350.11 126.366   7
  -2   0 -10 1019.81 115.226   8
   2   0  11 74.7219 38.8747   7
  -2   0 -11 38.1249 34.2646   8
   2   0  12 2064.37 172.308   7
  -2   0 -12 2114.53 179.543   8
   2   0  13 11604.5 419.723   7
  -2   0 -13 11654.7 433.816   8
   2   0  14 1661.97 169.006   7
  -2   0 -14 2129.07 193.063   8
   2   0  15 377.768 91.5399   7
  -2   0 -15 278.389 80.0355   8
   2   0  16 5446.87 328.342   7
  -2   0 -16 5793.15 344.319   8
   2   0  17 161.721 74.4139   7
  -2   0 -17 126.646 75.0800   8
   2   0  18 461.433 115.685   7
  -2   0 -18 178.427 80.8658   8
  -2   0 -19 3659.28 305.645   8
   2   1 -18 358.077 96.1375   2
  -2  -1  17 35.6383 66.0878   7
   2   1 -17-54.2627 51.9160   2
  -2  -1  16 2509.81 241.997   7
   2   1 -16 2190.55 208.188   2
  -2  -1  15 3776.54 288.628   7
   2   1 -15 3108.08 240.036   2
  -2  -1  14 244.774 76.6174   7
   2   1 -14 75.8594 52.3316   2
  -2  -1  13 625.440 115.428   7
   2   1 -13 686.242 110.720   2
  -2  -1  12 3229.45 232.009   7
   2   1 -12 3004.16 211.467   2
   2   1 -12 3648.77 197.812   8
  -2  -1  11 311.894 72.3298   7
   2   1 -11 316.399 71.1219   2
   2   1 -11 195.055 52.2059   8
   2   1 -10 32.1138 30.3485   2
  -2  -1  10 50.7178 37.8054   4
  -2  -1  10 74.1508 43.2173   7
   2   1 -10 111.300 44.5294   8
   2   1  -9 9984.28 334.286   2
  -2  -1   9 9962.66 346.347   7
   2   1  -9 10578.0 286.318   8
  -2  -1   9 10530.3 304.410   4
  -2  -1   8 475.485 78.2696   7
  -2  -1   8 369.748 58.7994   4
   2   1  -8 406.234 57.8213   8
   2   1  -8 385.383 70.0327   2
   2   1  -7 2735.17 128.490   8
  -2  -1   7 2759.70 147.152   4
   2   1  -6 4654.30 154.797   8
  -2  -1   6 4488.20 178.543   4
  -2  -1   5 1364.63 97.3529   4
   2   1  -5 1156.32 72.8667   8
   2   1  -4 9228.85 186.490   8
  -2  -1   4 9867.40 242.868   4
   2   1  -3 32863.3 444.545   7
  -2  -1   3 32965.1 428.423   4
   2   1  -3 32181.1 326.905   8
   2   1  -2 28443.7 389.858   7
   2   1  -2 28380.8 364.725   2
  -2  -1   2 27922.3 377.603   4
   2   1  -2 28145.4 292.918   8
  -2  -1   1 675632. 971.151   5
   2   1  -1 674204. 1610.82   2
   2   1  -1 663303. 1420.22   8
  -2  -1   1 682242. 1148.07   9
  -2  -1   1 669459. 1758.02   4
   2   1  -1 669476. 1794.34   7
   2   1   0 27088.1 346.187   7
   2   1   0 28720.0 206.858   9
   2   1   0 27921.9 292.313   2
  -2  -1   0 28578.7 205.831   9
  -2  -1   0 28249.3 218.732   3
  -2  -1   0 27169.4 337.898   4
   2   1   0 27872.2 219.267   5
   2   1   1 20014.0 213.280   2
   2   1   1 19335.4 287.246   7
   2   1   1 19992.3 183.835   9
  -2  -1  -1 20783.3 213.384   2
  -2  -1  -1 19399.0 273.749   4
  -2  -1  -2 634.071 55.3381   8
   2   1   2 622.374 32.1929   2
  -2  -1  -2 713.252 33.6630   2
  -2  -1  -2 658.735 51.3426   4
   2   1   2 646.666 56.4954   7
  -2  -1  -3 15420.5 277.522   8
  -2  -1  -3 15150.8 223.575   4
   2   1   3 14862.0 267.004   7
  -2  -1  -3 16528.2 183.519   1
   2   1   4 23108.9 352.321   7
  -2  -1  -4 23099.5 364.360   8
  -2  -1  -4 22653.8 266.684   4
   2   1   5 17435.5 325.745   7
  -2  -1  -5 17357.4 338.733   8
  -2  -1  -5 16710.6 143.020   2
  -2  -1  -5 17082.1 226.902   4
   2   1   6 16675.2 339.199   7
  -2  -1  -6 16539.6 352.107   8
  -2  -1  -6 16251.6 221.790   4
  -2  -1  -7 48.0954 20.1682   4
   2   1   7 41.0530 26.9706   7
  -2  -1  -7 26.7518 27.4451   8
   2   1   8 4433.47 200.241   7
  -2  -1  -8 4390.57 204.011   8
  -2  -1  -8 4286.56 119.298   2
  -2  -1  -8 4402.43 109.879   6
  -2  -1  -8 4365.72 118.789   4
   2   1   9 12459.6 351.976   7
  -2  -1  -9 11793.0 352.848   8
  -2  -1  -9 11994.0 200.784   4
  -2  -1  -9 11746.3 220.481   2
  -2  -1  -9 11340.2 161.920   6
   2   1  10 1615.56 135.543   7
  -2  -1 -10 1540.64 89.0862   2
  -2  -1 -10 1486.65 73.1732   4
  -2  -1 -10 1535.95 136.498   8
  -2  -1 -11 1592.99 98.0086   2
  -2  -1 -11 1589.59 144.565   8
   2   1  11 1629.09 144.127   7
  -2  -1 -12 4284.67 170.440   2
  -2  -1 -12 4475.55 251.533   8
   2   1  12 4489.01 247.860   7
   2   1  13 1399.46 148.043   7
  -2  -1 -13 1143.07 134.376   8
   2   1  14 5548.89 299.933   7
  -2  -1 -14 5577.79 305.224   8
   2   1  15 2818.34 224.831   7
  -2  -1 -15 2686.39 221.550   8
   2   1  16 112.371 66.3041   7
  -2  -1 -16 61.3933 46.6138   8
   2   1  17 855.815 140.288   7
  -2  -1 -17 694.615 127.572   8
   2   1  18 1170.69 165.841   7
  -2  -1 -18 1277.65 176.515   8
  -2  -1 -19 68.2389 61.5981   8
  -2  -1 -20-11.7939 34.5318   8
   2   2 -17 7.09380 39.7272   2
  -2  -2  16 1894.78 217.092   7
   2   2 -16 1689.66 192.493   2
  -2  -2  15 1.31875 40.5291   7
   2   2 -15 15.0030 41.7291   2
   2   2 -14 529.503 101.837   2
  -2  -2  14 577.763 119.256   7
  -2  -2  13 5526.05 320.018   7
   2   2 -13 5890.64 311.625   2
   2   2 -13 5961.01 291.028   8
   2   2 -12 633.297 98.0655   8
   2   2 -12 608.539 100.317   2
  -2  -2  12 679.741 112.776   7
   2   2 -11 429.327 78.5260   8
  -2  -2  11 555.201 99.2233   7
   2   2 -11 480.957 85.6533   2
  -2  -2  10 12113.3 409.551   7
   2   2 -10 12746.1 404.414   2
   2   2 -10 13279.6 378.160   8
   2   2  -9 3854.94 213.891   2
  -2  -2   9 3947.75 151.744   6
  -2  -2   9 3504.22 210.506   7
   2   2  -9 3972.16 198.669   8
  -2  -2   8 696.858 65.8294   6
   2   2  -8 818.661 89.7538   8
  -2  -2   8 693.576 93.3622   7
  -2  -2   7 5605.98 180.346   6
   2   2  -7 5302.69 208.552   8
  -2  -2   7 5569.14 221.699   4
   2   2  -6 8932.81 253.859   8
  -2  -2   6 9353.63 229.544   6
  -2  -2   6 8888.77 270.468   4
  -2  -2   5 2716.74 144.008   4
   2   2  -5 2785.18 134.782   8
  -2  -2   4 177.118 41.2250   4
   2   2  -4 194.198 38.2931   8
   2   2  -3 6196.16 195.166   7
   2   2  -3 6085.26 181.262   8
  -2  -2   3 6389.29 202.013   4
  -2  -2   2 191.428 39.6996   4
   2   2  -2 151.621 34.0165   7
  -2  -2   2 195.534 33.4603   9
   2   2  -2 184.841 37.5833   8
   2   2  -1 9673.85 216.244   8
   2   2  -1 9723.26 216.657   7
  -2  -2   1 9810.35 191.266   9
  -2  -2   1 9695.90 158.881   3
  -2  -2   1 9309.24 221.077   4
   2   2   0 2711.09 110.333   7
  -2  -2   0 2696.34 115.626   4
  -2  -2   0 2794.61 98.5004   9
  -2  -2   0 2839.67 91.1474   3
   2   2   0 2753.67 118.501   8
   2   2   1 3208.99 117.235   7
  -2  -2  -1 3307.14 120.019   4
  -2  -2  -1 3355.17 106.029   3
  -2  -2  -1 3319.58 105.181   9
   2   2   2 21255.6 300.531   7
  -2  -2  -2 21867.0 287.985   3
  -2  -2  -2 21456.1 284.548   4
  -2  -2  -3 11348.9 228.908   6
  -2  -2  -3 11717.3 226.806   3
   2   2   3 11956.9 131.794   2
   2   2   3 11241.1 228.325   7
   2   2   3 11978.0 182.699   1
  -2  -2  -3 11621.2 196.496   4
   2   2   4 9051.55 181.375   1
   2   2   4 8697.94 213.365   7
  -2  -2  -4 8812.90 232.339   8
  -2  -2  -4 8428.25 195.555   6
  -2  -2  -4 8771.26 158.081   4
   2   2   5 32971.5 442.499   7
   2   2   5 33681.8 284.835   4
  -2  -2  -5 32331.7 378.733   6
  -2  -2  -5 32551.3 471.186   8
   2   2   5 32524.5 384.850   1
  -2  -2  -5 33161.0 279.797   4
   2   2   6 8649.42 133.171   4
   2   2   6 8399.45 240.717   7
  -2  -2  -6 8155.32 98.9285   2
  -2  -2  -6 8751.07 194.762   6
  -2  -2  -6 8821.53 259.200   8
  -2  -2  -6 8826.27 130.890   4
  -2  -2  -7 43389.5 288.669   2
  -2  -2  -7 43892.0 426.410   6
  -2  -2  -7 43987.9 604.784   8
   2   2   7 44273.4 582.422   7
  -2  -2  -7 43292.7 255.438   4
   2   2   8 1408.52 113.594   7
  -2  -2  -8 1374.34 61.0620   2
  -2  -2  -8 1404.07 118.431   8
   2   2   9 12257.5 345.770   7
  -2  -2  -9 12864.6 209.321   2
  -2  -2  -9 12500.2 355.816   8
   2   2  10 1067.72 111.534   7
  -2  -2 -10 1081.98 69.1030   2
  -2  -2 -10 1096.07 113.875   8
  -2  -2 -11 10586.6 361.449   8
   2   2  11 10452.2 353.791   7
  -2  -2 -11 11025.2 235.752   2
   2   2  12 1701.53 153.599   7
  -2  -2 -12 2040.64 111.007   2
  -2  -2 -12 1927.36 163.247   8
   2   2  13 8812.71 356.599   7
  -2  -2 -13 8377.19 349.383   8
   2   2  14 9.74342 44.6959   7
  -2  -2 -14 108.554 57.2902   8
   2   2  15 12.1626 42.1536   7
  -2  -2 -15 1.90972 40.8153   8
  -2  -2 -16 748.926 127.787   8
   2   2  16 779.044 124.643   7
   2   2  17 585.602 119.334   7
  -2  -2 -17 494.693 111.406   8
   2   2  18 201.039 76.9980   7
  -2  -2 -18 202.106 66.4560   8
  -2  -2 -19 3016.47 265.351   8
  -2  -2 -20 2.43544 41.9072   8
  -2  -3  16 43.0020 51.6676   7
   2   3 -16 38.3032 47.1243   2
  -2  -3  15 316.049 92.1447   7
   2   3 -15 351.968 95.7675   2
   2   3 -14 1080.88 143.003   8
   2   3 -14 1019.15 146.102   2
  -2  -3  14 1354.83 167.706   7
  -2  -3  13 313.965 90.9077   7
   2   3 -13 218.536 80.9410   2
   2   3 -13 305.479 81.0926   8
   2   3 -12 4646.20 265.626   8
  -2  -3  12 4660.99 282.370   7
   2   3 -11 4525.17 253.192   8
  -2  -3  11 4528.51 265.599   7
  -2  -3  10 112.537 50.9196   7
   2   3 -10 132.851 50.1990   8
   2   3  -9 1399.66 134.405   8
  -2  -3   9 1603.29 106.262   6
  -2  -3   9 1171.16 126.149   7
  -2  -3   8 452.204 76.2469   7
  -2  -3   8 612.256 67.0700   6
   2   3  -8 533.772 82.5420   8
   2   3  -7 2683.66 167.290   8
  -2  -3   7 2337.60 155.990   7
  -2  -3   7 2479.71 131.805   6
  -2  -3   6 43.4206 25.1791   6
   2   3  -6 28.5200 29.4054   8
   2   3  -5 416.274 65.0956   8
  -2  -3   5 374.192 53.5624   6
  -2  -3   4 434.228 38.1738   5
   2   3  -4 442.080 64.9870   8
  -2  -3   4 443.148 62.5567   9
  -2  -3   4 469.606 59.0471   6
  -2  -3   3 4711.19 174.711   6
  -2  -3   3 5010.96 109.494   5
  -2  -3   3 5491.40 192.288   9
   2   3  -3 4604.42 188.096   8
  -2  -3   2 5216.44 193.897   4
  -2  -3   2 6225.67 194.602   9
   2   3  -2 5459.43 172.744   7
   2   3  -2 4883.23 188.769   8
  -2  -3   2 5510.75 187.214   6
  -2  -3   1 2213.43 119.006   6
  -2  -3   1 2182.30 111.315   9
   2   3  -1 2353.63 127.109   8
   2   3  -1 2207.10 104.425   7
  -2  -3   1 2225.01 122.173   4
   2   3   0 384.511 44.0035   7
  -2  -3   0 374.756 46.9337   9
  -2  -3   0 349.733 51.4930   4
  -2  -3   0 444.542 48.3638   3
  -2  -3   0 383.545 56.8323   6
   2   3   0 348.558 55.5596   8
   2   3   1 2211.52 97.6398   7
  -2  -3  -1 2255.33 111.584   4
  -2  -3  -1 2356.21 111.399   9
  -2  -3  -1 2204.86 118.727   6
  -2  -3  -1 2363.79 107.509   3
   2   3   1 2189.14 123.088   8
   2   3   2 840.625 76.3616   8
   2   3   2 925.761 64.1724   7
  -2  -3  -2 964.253 74.1790   3
  -2  -3  -2 902.829 77.5980   6
  -2  -3  -2 862.850 70.3452   9
  -2  -3  -2 862.675 66.4775   4
  -2  -3  -3 240.321 37.0029   4
   2   3   3 247.287 36.6122   7
  -2  -3  -3 222.162 41.8071   3
  -2  -3  -3 286.863 46.3539   6
  -2  -3  -3 291.795 44.4103   9
   2   3   4 6052.25 172.850   1
  -2  -3  -4 6061.79 189.423   6
  -2  -3  -4 5899.50 190.363   3
   2   3   4 5863.11 172.713   7
  -2  -3  -4 6038.30 150.022   4
   2   3   5 8105.03 217.956   7
   2   3   5 8017.37 212.595   1
  -2  -3  -5 7767.25 214.507   6
  -2  -3  -5 7959.00 146.191   2
   2   3   6 390.079 54.6069   7
  -2  -3  -6 373.169 50.4605   6
   2   3   6 343.405 30.6956   4
   2   3   6 310.516 49.7043   1
  -2  -3  -6 343.449 31.9539   2
   2   3   7 2795.95 67.9151   4
  -2  -3  -7 3112.03 167.003   8
   2   3   7 3155.03 154.883   7
   2   3   7 2977.68 149.860   1
  -2  -3  -7 3168.58 94.8768   2
  -2  -3  -8 9635.94 175.725   2
   2   3   8 9459.68 285.025   7
  -2  -3  -8 9451.42 300.784   8
  -2  -3  -8 9309.13 291.826   3
   2   3   8 9701.48 284.586   1
  -2  -3  -9 532.103 46.0255   2
   2   3   9 582.775 76.2780   7
  -2  -3  -9 557.773 76.2099   3
  -2  -3  -9 564.618 80.3011   8
  -2  -3 -10 487.861 48.7125   2
   2   3  10 489.225 75.5490   7
  -2  -3 -10 430.931 72.4366   3
  -2  -3 -10 430.536 76.2423   8
   2   3  11 9048.21 327.926   7
  -2  -3 -11 9391.98 218.326   2
  -2  -3 -11 8695.40 325.100   8
  -2  -3 -11 8308.00 312.620   3
  -2  -3 -12 446.120 52.7457   2
  -2  -3 -12 443.586 80.0284   3
   2   3  12 431.252 82.4616   7
  -2  -3 -12 394.655 79.9630   8
  -2  -3 -13 140.794 58.6985   8
   2   3  13 95.0094 43.0373   7
  -2  -3 -13 123.563 58.9198   3
   2   3  14 469.228 91.8135   7
  -2  -3 -14 525.170 99.2866   3
  -2  -3 -14 458.619 93.6948   8
   2   3  15 7729.19 367.003   7
  -2  -3 -15 7512.30 356.368   8
  -2  -3 -15 7730.60 354.080   3
   2   3  16 1135.01 148.289   7
  -2  -3 -16 819.724 126.250   3
  -2  -3 -16 1017.90 138.507   8
   2   3  17 29.2415 47.3776   7
  -2  -3 -17-4.31929 38.9052   8
  -2  -3 -17 47.9637 49.7924   3
  -2  -3 -18 2488.88 226.910   8
   2   3  18 2741.32 247.384   7
  -2  -3 -18 2432.99 220.641   3
   2   3  19 1957.33 217.714   7
  -2  -3 -19 1673.15 190.296   3
  -2  -3 -19 1826.50 205.887   8
  -2  -4  16 169.624 74.4802   7
  -2  -4  15 595.520 120.574   7
   2   4 -15 639.273 126.106   2
  -2  -4  14-34.8960 46.4602   7
   2   4 -14 14.9237 53.4014   8
  -2  -4  13 1057.52 143.694   7
   2   4 -13 1348.59 158.336   8
  -2  -4  12-54.2152 46.6633   7
   2   4 -12-21.3274 43.5551   8
  -2  -4  11 4.25217 47.2888   7
   2   4 -11 19.1560 38.7001   8
  -2  -4  10 9175.49 362.995   7
   2   4 -10 8689.44 363.981   8
  -2  -4   9 504.291 91.0777   7
   2   4  -9 349.082 80.5438   8
   2   4  -8 993.656 119.707   8
  -2  -4   8 940.594 107.376   7
  -2  -4   7 2839.55 172.671   7
  -2  -4   7 2748.98 183.727   9
  -2  -4   7 2758.04 134.792   5
   2   4  -7 2532.03 179.034   8
  -2  -4   6-30.2002 27.6241   7
  -2  -4   6 12.7526 39.4757   9
  -2  -4   6-10.7631 18.2512   5
   2   4  -6 48.5939 42.9450   8
  -2  -4   5 693.554 87.4695   9
  -2  -4   5 584.356 56.3281   5
   2   4  -5 540.707 82.0943   8
  -2  -4   4 30340.0 526.527   9
  -2  -4   4 30694.8 499.765   6
  -2  -4   4 32343.8 373.793   5
   2   4  -4 30206.9 552.396   8
  -2  -4   3 2006.98 89.0039   5
  -2  -4   3 1868.53 125.662   6
  -2  -4   3 1983.60 132.180   9
   2   4  -3 1789.36 131.640   8
   2   4  -2 11473.8 324.683   8
  -2  -4   2 11326.6 302.490   9
  -2  -4   2 12064.9 309.566   6
   2   4  -1 50.9633 22.6272   7
  -2  -4   1 34.7621 27.7637   9
  -2  -4   1 23.7655 32.1949   6
   2   4  -1 71.7066 38.1816   8
  -2  -4   0 2084.41 115.607   3
   2   4   0 1944.23 95.0149   7
  -2  -4   0 1844.63 117.487   9
  -2  -4   0 2016.09 128.768   6
   2   4   0 1807.23 127.615   8
   2   4   1 50596.6 461.200   7
  -2  -4  -1 50909.5 577.872   3
  -2  -4  -1 51478.0 598.699   9
  -2  -4  -1 51993.3 634.769   6
   2   4   1 52110.8 659.163   8
   2   4   2 1813.93 87.9713   7
   2   4   2 1946.80 127.376   8
  -2  -4  -2 1652.63 108.222   3
  -2  -4  -2 1704.83 110.895   9
  -2  -4  -2 1954.53 125.374   6
   2   4   3 13953.5 247.959   7
   2   4   3 14290.2 347.631   8
  -2  -4  -3 13902.8 312.704   3
  -2  -4  -3 13808.2 316.038   9
   2   4   4 15412.8 275.520   7
  -2  -4  -4 15370.3 338.937   3
   2   4   5 9686.03 264.547   1
   2   4   5 9555.45 231.492   7
  -2  -4  -5 9537.10 214.872   2
   2   4   6 2759.48 134.545   7
   2   4   6 2743.95 147.138   1
  -2  -4  -6 2717.66 113.850   2
   2   4   7 8948.21 257.485   7
  -2  -4  -7 8956.43 204.072   2
   2   4   8 8.40144 24.9505   7
  -2  -4  -8 39.6622 19.5543   2
   2   4   8 19.0685 8.77546   4
  -2  -4  -8 7.68666 24.5961   3
   2   4   9 19.2685 28.1125   7
   2   4   9 58.6361 39.1689   1
  -2  -4  -9 45.3196 21.8453   2
  -2  -4  -9 67.3186 36.0161   3
  -2  -4 -10 19210.4 318.559   2
   2   4  10 17954.5 432.977   7
  -2  -4 -10 17777.7 448.501   3
   2   4  10 17807.0 449.350   1
   2   4  11 2855.70 184.657   7
  -2  -4 -11 2876.36 130.271   2
  -2  -4 -11 2758.87 185.950   3
   2   4  11 2870.20 190.762   1
   2   4  12 36.4395 34.3565   7
  -2  -4 -12 29.6594 38.4109   3
   2   4  13 465.067 85.9970   7
  -2  -4 -13 377.610 78.1857   3
  -2  -4 -13 398.204 80.9873   8
  -2  -4 -14 165.303 63.4501   3
   2   4  14 196.348 70.0359   7
  -2  -4 -14 116.194 56.3920   8
  -2  -4 -15 173.071 66.4328   8
   2   4  15 30.2353 38.4774   7
  -2  -4 -15 118.098 53.1571   3
  -2  -4 -16 12.4752 41.4596   8
   2   4  16 88.5956 66.2575   7
  -2  -4 -16 88.2212 54.2871   3
   2   4  17 676.076 123.460   7
  -2  -4 -17 580.123 114.099   3
  -2  -4 -17 665.649 117.362   8
   2   4  18 1180.87 163.434   7
  -2  -4 -18 1200.95 157.719   3
  -2  -4 -18 976.222 145.720   8
  -2  -4 -19-40.2088 53.6923   3
   2   4  19 93.3564 64.8325   7
   2   5 -15-1.79698 36.5234   8
  -2  -5  14 207.059 82.4979   9
   2   5 -14 172.723 78.1835   8
  -2  -5  13 56.4681 55.9356   7
  -2  -5  13 46.8012 56.8850   9
   2   5 -13 47.6166 65.3663   8
  -2  -5  12 119.163 55.7808   7
  -2  -5  12 186.255 72.4473   9
   2   5 -12 207.928 76.9686   8
  -2  -5  11 5718.61 302.827   7
   2   5 -11 6155.42 342.557   8
  -2  -5  11 4966.45 306.039   9
  -2  -5  10 200.078 65.6768   7
  -2  -5  10 288.220 83.6545   9
   2   5 -10 146.063 65.1560   8
  -2  -5   9 427.083 89.4354   9
  -2  -5   9 189.354 60.0465   7
   2   5  -9 253.642 72.4710   8
  -2  -5   8 8772.66 325.568   7
   2   5  -8 8678.15 370.919   8
  -2  -5   8 8886.97 362.586   9
  -2  -5   7 333.978 74.9809   9
  -2  -5   7 203.808 54.3930   7
   2   5  -7 176.350 58.2045   8
  -2  -5   6 693.157 83.0577   7
  -2  -5   6 1054.49 121.579   9
   2   5  -6 822.530 110.701   8
  -2  -5   6 882.789 80.9696   5
  -2  -5   5 4615.48 195.092   7
  -2  -5   5 4505.01 236.461   9
  -2  -5   5 4520.91 171.018   5
   2   5  -5 4212.24 236.584   8
  -2  -5   4 1141.03 92.0276   7
   2   5  -4 928.091 111.769   8
  -2  -5   4 1320.19 90.6285   5
  -2  -5   4 1006.85 109.513   9
  -2  -5   3 3123.34 183.557   9
   2   5  -3 2876.23 185.355   8
  -2  -5   2 1460.03 125.135   9
   2   5  -2 1311.76 124.199   8
  -2  -5   1 518.341 73.1943   9
   2   5  -1 503.110 80.8851   8
   2   5   0 3234.37 187.273   8
   2   5   0 3340.62 118.564   7
  -2  -5   0 3431.55 178.735   9
   2   5   1 371.774 40.2341   7
   2   5   1 271.203 58.0656   8
  -2  -5  -1 344.357 60.6646   9
   2   5   2 732.791 54.9496   7
  -2  -5  -2 690.554 81.3013   9
   2   5   2 667.106 89.2199   8
   2   5   3 21284.9 300.165   7
   2   5   3 20603.5 455.782   8
  -2  -5  -3 21104.2 438.710   9
  -2  -5  -4 18639.6 416.111   9
   2   5   4 18414.5 433.500   8
   2   5   4 18626.3 296.074   7
  -2  -5  -5 3191.29 175.983   3
   2   5   5 3113.82 180.490   8
  -2  -5  -5 3193.03 151.466   2
   2   5   5 3308.29 134.527   7
   2   5   6 5359.29 240.588   8
  -2  -5  -6 5149.88 227.867   3
   2   5   6 5147.66 179.285   7
  -2  -5  -6 5087.15 186.568   2
   2   5   7 107.268 31.9180   7
   2   5   7 88.1498 39.4068   1
  -2  -5  -7 115.908 34.6941   2
  -2  -5  -7 100.060 39.9943   3
   2   5   8 10432.2 291.866   7
   2   5   8 10244.2 332.584   1
  -2  -5  -8 10048.6 337.530   3
  -2  -5  -8 10667.2 266.846   2
   2   5   9 52136.6 690.196   7
   2   5   9 51312.0 772.831   1
  -2  -5  -9 50639.8 777.595   3
  -2  -5  -9 53286.5 602.007   2
   2   5  10 840.918 95.1564   7
   2   5  10 720.067 103.220   1
  -2  -5 -10 709.708 100.222   3
  -2  -5 -10 880.995 79.9577   2
   2   5  11 7301.20 290.855   7
  -2  -5 -11 6875.49 303.891   3
  -2  -5 -11 7387.03 232.871   2
   2   5  11 6942.95 307.318   1
   2   5  12 339.553 72.2525   7
   2   5  12 421.453 85.1756   1
  -2  -5 -12 329.829 75.6663   3
   2   5  13 6281.58 298.090   7
  -2  -5 -13 5693.39 295.120   3
   2   5  13 6057.19 312.327   1
  -2  -5 -14 37.1207 53.1346   3
   2   5  14 22.2178 42.1170   7
   2   5  15 238.565 70.6661   7
  -2  -5 -15 257.071 75.7708   3
   2   5  16 34.3255 43.8597   7
  -2  -5 -16 106.193 67.4008   3
  -2  -5 -17 265.094 83.2872   3
   2   5  17 423.467 104.458   7
   2   5  18 194.221 76.9037   7
  -2  -5 -18 74.5281 54.8741   3
   2   5  19 1303.58 180.020   7
  -2  -5 -19 1609.27 189.317   3
   2   6 -13-6.04843 51.2167   8
  -2  -6  12 771.652 137.308   9
   2   6 -12 543.733 120.121   8
  -2  -6  11 319.969 94.3764   9
   2   6 -11 97.9390 62.9772   8
  -2  -6  10 139.668 63.5634   9
   2   6 -10 196.464 75.8626   8
  -2  -6   9 1695.10 177.489   9
   2   6  -9 1412.76 171.382   8
  -2  -6   8 364.048 88.9242   9
   2   6  -8 388.836 89.3131   8
  -2  -6   7 3158.42 226.914   9
   2   6  -7 3265.18 240.950   8
  -2  -6   6 4479.87 263.483   9
   2   6  -6 4381.16 271.857   8
  -2  -6   5 322.746 75.5681   9
   2   6  -5 233.959 69.2447   8
  -2  -6   4 196.638 65.7714   9
   2   6  -4 145.110 63.5294   8
   2   6  -3 4250.35 251.312   8
  -2  -6   3 4509.02 243.334   9
  -2  -6   2 288.065 64.6824   9
  -2  -6   2 148.730 31.4287   7
   2   6  -2 135.224 55.9247   8
  -2  -6   1 4538.58 232.256   9
   2   6  -1 4257.44 241.830   8
  -2  -6   0 3222.66 191.204   9
   2   6   0 3396.54 208.795   8
   2   6   1 3833.65 111.515   7
  -2  -6  -1 3727.40 206.349   9
   2   6   1 4044.21 227.071   8
   2   6   2 3218.82 103.451   7
  -2  -6  -2 3365.22 188.865   3
  -2  -6  -2 2994.72 184.326   9
   2   6   2 3144.78 198.540   8
  -2  -6  -3-39.5249 46.9081   9
   2   6   3 37.5888 18.3706   7
  -2  -6  -3 1.86076 25.5204   3
   2   6   3 16.5733 30.8076   8
   2   6   4 9426.54 200.596   7
  -2  -6  -4 8947.39 314.250   3
   2   6   4 9092.05 333.985   8
  -2  -6  -4 9562.56 328.079   9
   2   6   5 1291.85 128.515   8
  -2  -6  -5 1267.92 123.403   3
   2   6   5 1209.08 79.1707   7
   2   6   6 145.971 33.3230   7
  -2  -6  -6 153.243 51.6875   3
   2   6   6 154.362 50.2047   8
   2   6   7 10011.0 260.951   7
  -2  -6  -7 9245.14 336.277   3
   2   6   7 9541.22 336.658   1
   2   6   7 8803.96 335.571   8
   2   6   8 7721.76 312.511   1
  -2  -6  -8 7736.07 315.289   3
   2   6   8 7982.22 320.283   8
   2   6   8 8201.63 254.998   7
   2   6   9 1372.50 111.617   7
   2   6   9 1301.49 137.246   1
  -2  -6  -9 1452.99 141.332   3
   2   6  10 8324.00 289.718   7
   2   6  10 7326.06 324.536   1
  -2  -6 -10 7876.11 335.729   3
   2   6  11 4321.43 257.382   1
  -2  -6 -11 3912.63 243.741   3
   2   6  11 4360.00 223.171   7
   2   6  12 324.387 84.6453   1
   2   6  12 422.608 78.5421   7
  -2  -6 -12 363.040 82.7143   3
   2   6  13 513.530 89.4102   7
   2   6  13 532.568 107.087   1
  -2  -6 -13 318.600 80.5013   3
   2   6  14 1365.56 147.530   7
  -2  -6 -14 1259.36 151.550   3
   2   6  14 1262.55 159.441   1
   2   6  15 618.557 115.193   1
  -2  -6 -15 472.359 100.458   3
   2   6  15 449.466 91.2153   7
   2   6  16 247.700 75.4503   7
  -2  -6 -16 120.018 64.1594   3
   2   6  17 349.587 91.5808   7
  -2  -6 -17 185.825 72.0962   3
   2   6  18 2151.84 213.153   7
  -2  -6 -18 2036.76 216.098   3
   2   6  19 3051.16 263.913   7
   2   7 -11 100.417 63.8428   8
  -2  -7  10 11.8859 39.8072   9
   2   7 -10 10.2475 64.3712   8
  -2  -7   9 105.153 67.1467   9
   2   7  -9 144.428 75.4634   8
  -2  -7   8 1565.91 180.740   9
   2   7  -8 1790.57 200.600   8
   2   7  -7 2607.81 228.524   8
  -2  -7   7 2934.95 236.813   9
   2   7  -6 60.0366 52.2437   8
  -2  -7   6 51.1672 54.9651   9
  -2  -7   5 658.059 109.895   9
   2   7  -5 522.701 107.333   8
  -2  -7   4 872.876 120.051   9
   2   7  -4 818.010 129.255   8
  -2  -7   3 152.196 66.4656   9
   2   7  -3 73.9132 54.3695   8
  -2  -7   2 1064.61 128.819   9
   2   7  -2 918.116 125.975   8
  -2  -7   1 2246.65 179.436   9
   2   7  -1 2215.70 191.959   8
  -2  -7   0 529.221 91.2375   9
   2   7   0 674.269 105.891   8
   2   7   1 890.209 120.795   8
  -2  -7  -1 928.437 116.140   9
   2   7   2 24.2823 47.3803   8
  -2  -7  -2-11.6673 35.6900   9
   2   7   3 5609.71 286.803   8
  -2  -7  -3 5722.22 270.301   3
  -2  -7  -3 5857.12 280.223   9
   2   7   4 78.7052 44.8297   8
  -2  -7  -4 60.7773 47.4611   9
  -2  -7  -4-18.9824 30.3084   3
  -2  -7  -5 175.209 63.7631   9
   2   7   5 52.3324 34.1453   8
  -2  -7  -5 143.300 52.6165   3
  -2  -7  -6 2316.73 179.779   3
   2   7   6 2523.11 190.546   8
  -2  -7  -6 2442.65 170.449   2
  -2  -7  -7 501.584 88.5235   3
   2   7   7 765.099 110.955   8
  -2  -7  -7 571.210 84.2768   2
   2   7   7 554.427 96.2931   1
   2   7   8 10.4921 34.7173   1
  -2  -7  -8 17.5365 29.3564   2
   2   7   8 20.4996 43.0375   8
  -2  -7  -8 34.2810 37.2642   3
  -2  -7  -9 5641.90 294.746   3
   2   7   9 5947.78 303.582   1
  -2  -7  -9 5927.57 259.199   2
   2   7   9 5511.57 289.113   8
   2   7  10 1343.40 151.191   1
  -2  -7 -10 1155.88 140.393   3
   2   7  10 1365.36 148.179   8
  -2  -7 -10 1561.44 134.744   2
   2   7  11 3138.70 232.367   1
   2   7  11 3539.60 236.736   8
  -2  -7 -11 3579.01 244.260   3
   2   7  12 3336.68 246.767   1
  -2  -7 -12 3560.80 250.756   3
   2   7  12 3421.00 237.973   8
   2   7  13 66.7806 58.3710   1
  -2  -7 -13 86.8107 54.5402   3
  -2  -7 -14 765.358 127.702   3
   2   7  14 463.408 103.634   1
   2   7  15 520.610 115.824   1
  -2  -7 -15 590.018 114.054   3
  -2  -7 -16 644.068 121.975   3
   2   7  16 481.669 113.529   1
  -2  -7 -17 1304.88 171.841   3
   2   8  -9 496.878 124.448   8
  -2  -8   8 697.832 133.063   9
   2   8  -8 446.126 110.401   8
  -2  -8   7 611.820 118.595   9
   2   8  -7 373.498 102.574   8
  -2  -8   6 1024.86 149.571   9
   2   8  -6 1318.03 178.798   8
   2   8  -5 238.692 82.5305   8
  -2  -8   5 13.2272 48.3766   9
  -2  -8   4 69.5020 54.2892   9
   2   8  -4-5.32879 47.0889   8
  -2  -8   3 281.860 89.6593   9
   2   8  -3 272.653 81.6726   8
  -2  -8   2 350.436 88.6361   9
   2   8  -2 189.500 72.7092   8
  -2  -8   1 495.926 101.185   9
   2   8  -1 154.784 62.9006   8
  -2  -8   0 3647.26 248.408   9
   2   8   0 3988.74 270.415   8
   2   8   1 8179.16 378.168   8
  -2  -8  -1 8575.77 373.167   9
  -2  -8  -2 3777.48 245.722   9
   2   8   2 4129.19 268.050   8
   2   8   3 3201.00 234.817   8
  -2  -8  -3 2976.52 219.377   9
   2   8   4 347.303 86.4160   8
  -2  -8  -4 296.428 79.5948   9
  -2  -8  -5 299.637 76.3853   9
  -2  -8  -5 267.432 66.6147   3
   2   8   5 267.765 75.9850   8
  -2  -8  -6-20.1733 33.3005   3
   2   8   6 56.6541 59.0788   8
  -2  -8  -7 113.955 53.2502   2
   2   8   7 250.744 68.6441   8
  -2  -8  -7 245.101 73.0460   3
   2   8   7 106.194 57.1253   1
  -2  -8  -8 12233.8 450.769   3
   2   8   8 10844.8 430.151   1
  -2  -8  -8 11508.9 397.911   2
   2   8   8 11122.5 430.762   8
   2   8   9 84.8292 56.8666   8
  -2  -8  -9 39.0983 36.3145   2
   2   8   9 24.7157 48.3670   1
  -2  -8  -9-13.7453 44.3707   3
   2   8  10-34.2682 51.7657   1
   2   8  10 54.9781 43.5391   8
  -2  -8 -10-30.6907 37.5053   3
   2   8  11 2021.43 201.391   1
  -2  -8 -11 2065.61 199.125   3
   2   8  11 2326.86 203.119   8
   2   8  12 118.246 60.9517   1
  -2  -8 -12 281.651 81.7211   3
   2   8  12 230.387 71.3159   8
  -2  -8 -13 203.703 73.5116   3
   2   8  13 264.206 83.0804   8
   2   8  13 171.267 75.6263   1
   2   8  14 1155.80 165.213   1
  -2  -8 -14 1364.09 172.382   3
  -2  -8 -15 203.802 67.7441   3
   2   8  15 210.438 75.2740   1
  -2  -8 -16-13.6899 45.1134   3
   2   8  16-37.2147 49.3631   1
   2   9  -6 578.089 132.699   8
  -2  -9   6 741.754 138.202   9
   2   9  -5 86.0328 68.5166   8
  -2  -9   5 84.3551 65.9166   9
  -2  -9   4 1374.44 175.067   9
   2   9  -4 1653.65 200.091   8
  -2  -9   3 1369.62 173.406   9
   2   9  -3 1608.68 200.094   8
  -2  -9   2 1022.67 153.159   9
   2   9  -2 969.526 146.692   8
   2   9  -1 2726.53 244.320   8
  -2  -9   1 2014.79 204.454   9
  -2  -9   0 834.896 134.529   9
   2   9   0 1173.91 163.549   8
  -2  -9  -1 210.787 76.7573   9
   2   9   1 262.271 85.4208   8
  -2  -9  -2 364.481 89.4215   9
   2   9   2 367.898 92.6694   8
   2   9   3 431.711 96.4838   8
  -2  -9  -3 292.985 86.7850   9
   2   9   4 270.568 80.3461   8
  -2  -9  -4 286.704 84.9669   9
  -2  -9  -5 179.132 71.3454   9
   2   9   5 132.798 72.4398   8
   2   9   6 696.178 124.862   8
  -2  -9  -7 156.855 55.6230   3
   2   9   7 216.769 80.5919   8
   2   9   8 75.3763 54.0712   8
   2   9   8 96.6141 60.2918   1
  -2  -9  -8 98.5452 64.7058   3
  -2  -9  -8 28.8669 40.9373   2
   2   9   9 303.714 92.0544   1
  -2  -9  -9 245.435 73.6824   2
   2   9   9 171.717 68.7935   8
  -2  -9  -9 281.495 86.1628   3
   2   9  10 3802.04 274.137   8
   2   9  10 4377.19 304.169   1
  -2  -9 -10 4059.93 286.248   3
   2   9  11-8.05638 46.4118   1
   2   9  11 77.8621 46.5935   8
  -2  -9 -11-15.7851 52.7113   3
   2   9  12 1527.09 190.842   1
  -2  -9 -12 1506.98 184.770   3
   2   9  12 1010.53 147.055   8
   2   9  13 5338.03 354.271   1
  -2  -9 -13 6031.32 364.703   3
   2   9  14 501.910 124.795   1
  -2  -9 -14 413.529 104.950   3
  -2 -10   2 3727.26 296.936   9
   2  10  -2 3888.28 314.876   8
  -2 -10   1 733.021 149.702   9
   2  10  -1 756.615 142.161   8
  -2 -10   0 100.523 64.8891   9
   2  10   0 273.607 95.9516   8
  -2 -10  -1 1869.38 206.077   9
   2  10   1 2239.42 235.241   8
  -2 -10  -2 312.539 88.5979   9
   2  10   2 509.990 121.475   8
  -2 -10  -3 384.875 100.269   9
   2  10   3 462.119 108.191   8
   2  10   4 405.760 110.114   8
  -2 -10  -4 743.613 134.279   9
  -2 -10  -5 70.7826 58.3402   9
   2  10   5 22.8307 61.2462   8
   2  10   6 224.609 85.9356   8
   2  10   7 226.328 71.9362   8
   2  10   8 1219.37 171.813   1
   2  10   8 878.018 138.612   8
  -2 -10  -9 1747.77 197.620   3
   2  10   9 1442.34 187.876   1
   2  10   9 1719.11 194.344   8
   2  10  10 35.9999 52.7437   1
   2  10  10-0.27678 42.5942   8
  -2 -10 -10 45.1404 51.9101   3
   2  10  11 1491.89 192.060   1
   2  10  11 1888.34 208.693   8
   2  11   5 278.478 88.5851   8
   2  11   6-28.9467 55.5643   8
   2  11   7 340.467 109.069   8
   2  11   8 1563.69 204.866   8
   2  11   9-82.4441 51.2366   8
  -3   8   8 130.722 72.3883   1
  -3   8   7 2297.67 233.597   1
  -3   8   7 2323.27 222.284   4
   3  -8  -7 2563.28 252.323   2
  -3   8   6-24.3256 49.9384   4
   3  -8  -6-2.43990 43.0315   2
  -3   8   6 74.1037 77.8500   1
  -3   8   5 295.918 88.9445   4
   3  -8  -5 453.314 111.774   2
  -3   8   5 293.484 92.2038   1
   3  -8  -4 4860.28 343.115   2
  -3   8   4 4346.83 309.110   4
  -3   8   3 935.749 148.393   4
   3  -8  -3 1001.12 159.376   2
   3  -8  -2 478.170 112.179   2
  -3   8   2 446.263 109.192   4
  -3   8   1 2023.47 220.900   4
   3  -8  -1 2322.17 244.769   2
   3  -8   0-17.6967 50.7675   2
  -3   8   0 66.4175 65.6237   4
   3  -8   1-120.665 71.8894   2
  -3   8  -1 60.3886 60.6994   4
  -3   8  -2 239.047 78.7108   8
  -3   8  -2 68.2650 56.8024   4
  -3   8  -3 1132.89 167.308   8
  -3   8  -4 393.710 105.022   8
  -3   8  -5 54.4777 63.9541   8
  -3   7  11 813.860 153.299   1
   3  -7 -11 604.036 130.726   2
   3  -7 -10 128.919 68.2490   2
  -3   7  10 140.152 72.0490   1
   3  -7  -9 202.015 75.4440   2
  -3   7   9 172.982 80.3359   1
  -3   7   8 187.920 67.9668   4
  -3   7   8 219.648 90.5566   1
   3  -7  -8 193.740 70.6948   2
  -3   7   7 29.6784 46.6258   4
   3  -7  -7 45.5477 51.1301   2
  -3   7   7 4.57209 43.4831   1
  -3   7   6 76.5482 69.3452   4
  -3   7   6 140.328 76.1436   1
   3  -7  -6 74.4457 58.8259   2
  -3   7   5 1613.33 179.725   4
  -3   7   5 1523.06 176.845   1
   3  -7  -5 1647.76 185.726   2
  -3   7   4-7.55830 48.8802   4
   3  -7  -4 12.4885 48.3952   2
  -3   7   3 59.8825 74.1950   4
   3  -7  -3 2.34143 62.4026   2
  -3   7   2 6201.14 347.817   4
   3  -7  -2 5930.74 353.675   2
  -3   7   1 276.514 89.5114   4
   3  -7  -1 391.058 83.8841   9
   3  -7  -1 248.664 77.5633   2
  -3   7   0 97.3436 57.4295   4
   3  -7   0 11.8336 40.1931   2
   3  -7   0-5.84853 34.3937   9
  -3   7   0 84.0750 49.1817   8
  -3   7  -1 4518.30 309.820   4
  -3   7  -1 4611.71 278.750   8
   3  -7   1 4829.34 274.751   9
   3  -7   1 4453.63 311.162   2
   3  -7   2 8.17547 46.5228   9
   3  -7   2 152.452 74.2274   2
  -3   7  -2 74.7078 46.0706   8
  -3   7  -2 172.945 84.6580   4
  -3   7  -3 197.700 67.8509   8
   3  -7   3 349.030 81.2621   9
  -3   7  -3 216.675 93.4418   4
   3  -7   4 137.170 64.7980   9
  -3   7  -4 45.0798 57.0044   4
  -3   7  -4-18.2105 60.5578   8
   3  -7   5 660.661 117.559   9
  -3   7  -5 687.926 130.783   8
   3  -7   6 17.3505 43.6836   9
  -3   7  -6 52.2618 52.6475   8
   3  -7   7 39.6585 48.1013   9
  -3   7  -7 92.3632 65.0911   8
   3  -7   7 29.8064 53.1907   5
   3  -7   8 948.785 160.338   5
   3  -7   8 956.747 149.540   9
  -3   7  -8 1108.50 174.774   8
   3  -7   9 423.632 106.023   9
  -3   6  13 173.272 81.2015   1
   3  -6 -13 246.458 91.2530   2
  -3   6  12 212.807 86.6101   1
   3  -6 -12 107.797 62.7161   2
  -3   6  11 873.279 144.515   1
   3  -6 -11 1030.04 154.510   2
   3  -6 -10 2264.91 218.830   2
  -3   6  10 2262.14 217.899   1
   3  -6  -9 343.326 92.4984   2
  -3   6   9 424.926 98.8844   1
   3  -6  -8 2175.02 206.709   2
  -3   6   8 2378.82 214.289   1
  -3   6   8 2209.06 185.961   4
  -3   6   7 256.677 83.5666   4
   3  -6  -7 168.766 66.8432   2
  -3   6   7 118.190 64.5437   1
  -3   6   6 56.4694 48.2354   4
  -3   6   6-35.0016 53.6164   1
   3  -6  -6 46.5867 35.7791   2
  -3   6   5 501.539 98.7008   4
   3  -6  -5 512.063 102.342   2
  -3   6   5 509.956 98.6469   1
  -3   6   4 3687.91 245.577   4
   3  -6  -4 3685.44 261.066   2
  -3   6   3 478.224 93.9829   4
   3  -6  -3 332.790 81.7232   2
  -3   6   2 124.349 61.7076   4
   3  -6  -2 226.121 70.4857   2
   3  -6  -2 127.789 48.2827   9
  -3   6   1 616.040 110.722   4
   3  -6  -1 504.671 83.9269   9
   3  -6  -1 561.040 103.070   2
  -3   6   1 599.206 89.4758   8
  -3   6   0 1598.85 173.806   4
   3  -6   0 1249.27 154.868   2
   3  -6   0 1554.55 141.840   9
  -3   6   0 1544.14 146.455   8
   3  -6   1 138.321 55.1367   9
   3  -6   1 152.252 67.4216   2
  -3   6  -1 136.413 61.4791   4
  -3   6  -1 127.978 53.2233   8
   3  -6   2 446.854 97.9350   2
   3  -6   2 487.154 86.7877   9
  -3   6  -2 418.749 85.2372   8
  -3   6  -2 386.173 94.8587   4
  -3   6  -3 266.241 82.3013   4
   3  -6   3 404.064 96.5054   2
   3  -6   3 256.039 65.2312   9
  -3   6  -3 362.987 82.9027   8
   3  -6   4 400.579 84.2107   9
  -3   6  -4 383.591 92.7915   8
   3  -6   5 4.24958 38.1492   9
   3  -6   5 1.98560 47.1764   5
  -3   6  -5-23.7755 48.4678   8
  -3   6  -6 425.693 102.408   8
   3  -6   6 494.474 93.5108   9
   3  -6   6 411.119 102.265   5
   3  -6   7 35.0974 50.0828   9
  -3   6  -7 17.4084 57.9482   8
   3  -6   7 42.8720 55.1892   5
   3  -6   8 23.8788 59.3921   9
   3  -6   8-22.3996 48.7482   5
  -3   6  -8 47.9510 61.8326   8
   3  -6   9 61.3773 56.8464   9
   3  -6   9 93.5727 65.9445   5
  -3   6  -9-19.3517 51.0314   8
   3  -6  10 1549.79 179.855   9
   3  -6  10 2026.70 221.579   5
  -3   6 -10 2344.17 244.999   8
   3  -6  11 13.8444 46.0250   9
   3  -5 -15 82.6685 54.1346   2
   3  -5 -14-27.6382 52.6427   2
  -3   5  14-30.7876 41.4808   7
  -3   5  14 5.28818 55.5394   1
  -3   5  13 1226.34 156.776   7
   3  -5 -13 1081.48 154.680   2
  -3   5  13 774.850 139.194   1
  -3   5  12 1836.27 182.747   7
   3  -5 -12 1634.46 186.525   2
  -3   5  12 1820.44 200.296   1
  -3   5  11 191.588 77.2106   1
   3  -5 -11 117.403 55.1717   2
  -3   5  11 295.316 80.8956   7
  -3   5  10 1030.15 125.626   7
   3  -5 -10 839.844 130.960   2
  -3   5  10 792.844 128.209   1
   3  -5  -9 3071.81 232.792   2
  -3   5   9 3319.50 210.413   7
  -3   5   9 3310.11 240.613   1
  -3   5   9 3143.89 207.657   4
  -3   5   8 213.683 62.0239   4
  -3   5   8 183.131 54.4074   7
   3  -5  -8 186.518 67.9472   2
  -3   5   8 249.766 74.6616   1
  -3   5   7-46.9549 41.9786   4
  -3   5   7-4.30116 38.9063   1
   3  -5  -7 11.7019 40.7690   2
  -3   5   6 512.885 90.3508   4
  -3   5   6 730.951 111.346   1
   3  -5  -6 439.479 91.0361   2
   3  -5  -5 1427.94 152.265   2
  -3   5   5 1605.46 152.322   4
  -3   5   5 1490.44 148.138   1
  -3   5   4 485.318 93.8075   4
   3  -5  -4 380.190 79.4760   2
  -3   5   4 455.057 86.7680   1
  -3   5   3 429.972 85.4415   4
   3  -5  -3 318.950 78.4040   2
   3  -5  -2 25126.0 498.871   9
  -3   5   2 25171.5 480.808   8
  -3   5   2 23521.9 586.945   4
   3  -5  -2 24472.3 606.520   2
   3  -5  -1 2335.11 154.347   9
  -3   5   1 2607.04 200.876   4
  -3   5   1 2396.10 157.957   8
   3  -5  -1 2395.91 192.136   2
   3  -5   0 25373.8 505.853   9
  -3   5   0 25065.6 523.358   8
  -3   5   0 23731.9 595.919   4
   3  -5   0 23342.8 591.615   2
   3  -5   1 3720.06 197.336   9
   3  -5   1 3700.46 239.033   2
  -3   5  -1 3820.27 245.339   4
  -3   5  -1 3645.85 211.936   8
  -3   5  -2 4656.85 274.469   4
  -3   5  -2 4684.68 247.478   8
   3  -5   2 4524.70 222.441   9
   3  -5   2 4125.89 253.508   2
  -3   5  -3 119.018 61.2256   4
   3  -5   3 145.304 58.3253   2
   3  -5   3 116.884 44.5376   9
   3  -5   3 110.052 55.7168   5
  -3   5  -3 112.053 47.0344   8
   3  -5   4 3652.50 213.692   9
  -3   5  -4 3423.21 228.749   8
   3  -5   4 3641.81 252.180   5
   3  -5   4 3622.64 240.941   2
   3  -5   5 435.481 81.0131   9
   3  -5   5 439.513 93.9684   5
  -3   5  -5 342.032 81.6182   8
   3  -5   6 1090.38 144.617   5
   3  -5   6 1240.20 133.373   9
  -3   5  -6 1120.54 144.470   8
   3  -5   7 698.690 107.565   9
   3  -5   7 571.975 108.335   5
  -3   5  -7 597.487 107.800   8
   3  -5   8 165.857 65.5018   9
   3  -5   8 46.3031 43.9118   5
  -3   5  -8 94.1518 60.6005   8
   3  -5   9 1460.05 164.775   9
  -3   5  -9 1551.21 185.380   8
   3  -5   9 1498.57 177.810   5
  -3   5 -10 438.599 106.133   8
   3  -5  10 160.085 68.9911   9
   3  -5  10 379.524 100.463   5
  -3   5 -11 148.825 89.2365   8
   3  -5  11 215.711 73.3510   9
   3  -5  11 192.876 86.3945   5
   3  -5  12 676.280 135.200   5
   3  -5  12 282.136 84.9779   9
  -3   5 -12 375.440 107.637   8
   3  -5  13 261.668 85.4971   9
  -3   4  16 331.195 107.768   7
   3  -4 -16 234.125 82.5809   2
  -3   4  15 45.8822 65.0559   7
   3  -4 -15-108.154 38.7357   2
  -3   4  14 1853.27 197.614   7
   3  -4 -14 1798.56 194.605   2
  -3   4  13 7735.87 382.711   7
   3  -4 -13 7440.82 381.780   2
  -3   4  12 320.969 83.3309   7
   3  -4 -12 188.836 68.6347   2
  -3   4  12 220.745 73.5910   1
  -3   4  11 1907.90 178.066   7
   3  -4 -11 1714.09 178.309   2
  -3   4  11 1607.33 174.659   1
  -3   4  10 2447.69 188.421   7
   3  -4 -10 2508.69 206.941   2
  -3   4  10 2653.54 181.124   4
  -3   4  10 2392.52 203.463   1
  -3   4   9 1331.97 150.317   1
  -3   4   9 1006.59 119.133   7
   3  -4  -9 1140.63 137.888   2
  -3   4   9 1072.63 115.922   4
   3  -4  -8 1491.28 155.035   2
  -3   4   8 1484.68 151.412   1
  -3   4   8 1633.13 143.988   4
  -3   4   7 415.659 74.2917   4
  -3   4   7 356.609 79.2749   1
   3  -4  -7 297.612 69.8936   2
  -3   4   6 308.999 63.4089   4
  -3   4   6 316.990 72.6861   1
   3  -4  -6 311.106 73.3606   2
   3  -4  -5 1057.45 122.136   2
  -3   4   5 1182.18 123.553   4
  -3   4   5 1089.33 119.595   1
   3  -4  -4 1363.09 138.327   2
  -3   4   4 1218.52 123.868   1
  -3   4   4 1305.33 130.433   4
   3  -4  -3 1746.82 154.587   2
   3  -4  -3 1768.46 120.258   7
  -3   4   3 1903.20 155.160   4
  -3   4   3 1939.55 111.035   8
  -3   4   2 2.47996 39.3503   4
   3  -4  -2 53.1529 41.3361   2
   3  -4  -2 46.1365 27.8408   7
   3  -4  -2 3.45974 24.3301   9
  -3   4   2 60.8994 27.7685   8
  -3   4   1 178.377 58.7092   4
   3  -4  -1 152.265 38.2419   7
   3  -4  -1 234.740 59.3831   2
   3  -4  -1 117.388 34.1382   9
  -3   4   1 173.020 45.5048   8
   3  -4   0 14124.4 311.916   7
   3  -4   0 14465.0 339.541   9
  -3   4   0 14075.8 356.311   8
   3  -4   0 13687.1 414.707   2
  -3   4   0 13987.7 425.532   4
   3  -4   1 17439.0 349.292   7
   3  -4   1 18301.8 385.154   9
  -3   4  -1 17193.6 412.174   8
  -3   4  -1 18095.3 486.972   4
   3  -4   1 17148.2 462.572   2
   3  -4   2 1600.90 106.633   7
   3  -4   2 1664.85 122.037   9
   3  -4   2 1612.50 152.159   5
  -3   4  -2 1695.25 139.713   8
  -3   4  -2 1664.08 154.731   4
   3  -4   2 1712.07 150.076   2
  -3   4  -3 14920.2 456.081   4
   3  -4   3 14686.9 370.481   9
   3  -4   3 14207.6 325.873   7
   3  -4   3 14399.9 446.616   5
  -3   4  -3 13365.9 398.972   8
   3  -4   3 13582.6 418.304   2
   3  -4   4 5291.14 205.728   7
   3  -4   4 5480.64 236.527   9
   3  -4   4 5190.88 275.894   5
  -3   4  -4 4996.36 254.117   8
  -3   4  -4 5241.64 274.104   4
   3  -4   4 4832.59 251.825   2
   3  -4   5 97.4070 42.7123   9
   3  -4   5 166.656 45.3846   7
   3  -4   5 162.889 59.8382   5
   3  -4   5 130.369 52.3184   2
  -3   4  -5 178.401 60.1955   8
   3  -4   6 1418.35 116.764   7
   3  -4   6 1107.33 119.662   9
   3  -4   6 1362.36 150.026   5
  -3   4  -6 1413.21 151.162   8
   3  -4   7 913.285 100.741   7
   3  -4   7 790.765 109.649   9
   3  -4   7 831.920 123.078   5
  -3   4  -7 1046.67 134.949   8
   3  -4   8 5407.25 245.186   7
  -3   4  -8 5086.85 299.796   8
   3  -4   8 5184.00 272.075   9
   3  -4   8 5090.86 295.530   5
  -3   4  -9 68.6327 63.2383   8
   3  -4   9 62.9441 48.1596   9
   3  -4   9 45.6517 41.4779   5
   3  -4  10 101.856 53.4956   9
   3  -4  10 20.9078 51.1819   5
  -3   4 -10 136.353 68.9440   8
   3  -4  11 2038.50 192.692   9
   3  -4  11 2008.19 204.972   5
  -3   4 -11 2150.82 220.078   8
  -3   4 -12 267.051 88.0710   8
   3  -4  12 276.919 90.6288   9
   3  -4  12 123.756 63.6148   5
   3  -4  13 175.138 74.2928   9
   3  -4  13 2.24737 51.6390   5
  -3   4 -13 11.3740 70.0036   8
   3  -4  14 65.2798 58.3967   9
   3  -4  14 65.6997 53.5631   5
  -3   3  16 591.896 122.224   7
   3  -3 -16 681.660 129.704   2
   3  -3 -15 107.277 69.4853   2
  -3   3  15 172.143 72.4339   7
  -3   3  14 4323.92 299.052   7
   3  -3 -14 4455.08 297.846   2
  -3   3  13 2594.53 223.825   7
   3  -3 -13 2969.59 236.006   2
  -3   3  12 505.887 101.845   7
   3  -3 -12 560.080 104.563   2
  -3   3  11 241.053 68.2511   7
   3  -3 -11 120.618 55.3035   2
  -3   3  10 2268.75 185.368   7
   3  -3 -10 2160.07 186.359   2
  -3   3  10 1949.51 177.094   1
  -3   3  10 2099.15 156.713   4
   3  -3  -9 2009.39 173.332   2
  -3   3   9 1950.11 149.919   4
  -3   3   9 2076.86 173.279   1
   3  -3  -8 2148.71 174.527   2
  -3   3   8 2357.32 160.578   4
  -3   3   8 2302.15 175.794   1
  -3   3   7 94.3042 49.6982   1
   3  -3  -7 31.6423 38.8765   2
  -3   3   7 91.6569 44.3049   4
   3  -3  -6 919.410 108.351   2
  -3   3   6 898.039 106.387   1
  -3   3   6 998.874 105.522   4
   3  -3  -5 6.19295 25.9571   2
  -3   3   5 41.8483 34.2658   1
  -3   3   5-2.60972 34.5331   4
  -3   3   4 352.872 66.4510   4
   3  -3  -4 435.769 68.1669   7
  -3   3   4 423.788 37.9349   8
   3  -3  -4 405.631 70.7246   2
  -3   3   4 509.479 74.1920   1
  -3   3   3 290.088 63.3875   4
   3  -3  -3 363.933 66.1833   2
   3  -3  -3 330.010 55.7940   7
  -3   3   3 355.453 64.5761   1
  -3   3   3 383.007 42.2610   8
  -3   3   2 20.5616 33.3489   4
  -3   3   2 36.9458 21.7074   8
   3  -3  -2 39.7622 28.3767   7
   3  -3  -2 4.33460 28.0957   2
   3  -3  -1 16413.0 414.064   2
  -3   3   1 16902.0 423.965   4
   3  -3  -1 16332.0 344.298   7
   3  -3  -1 17234.8 314.940   9
  -3   3   1 17131.3 321.491   8
   3  -3   0 749.074 90.0843   2
  -3   3   0 685.257 92.6783   4
   3  -3   0 656.360 70.6485   7
   3  -3   0 722.889 66.1383   9
  -3   3   0 625.976 70.4588   8
  -3   3  -1 528.054 81.1622   4
   3  -3   1 577.438 66.4864   7
   3  -3   1 476.304 74.6240   2
   3  -3   1 525.149 60.6002   9
  -3   3  -1 504.373 67.5122   8
   3  -3   1 480.040 78.5024   5
   3  -3   2 7276.04 289.361   5
   3  -3   2 7477.78 229.831   7
   3  -3   2 7159.39 270.189   2
   3  -3   2 7749.70 227.339   9
  -3   3  -2 7293.68 255.749   8
  -3   3  -2 7071.87 284.240   4
   3  -3   3 899.853 108.261   5
   3  -3   3 907.858 82.8187   7
   3  -3   3 975.624 86.2924   9
  -3   3  -3 812.701 96.2202   8
  -3   3  -3 972.901 113.043   4
   3  -3   3 941.311 100.460   2
   3  -3   4 213.472 45.3225   7
   3  -3   4 213.574 47.5446   9
   3  -3   4 136.977 45.4009   2
   3  -3   4 236.215 59.3638   5
  -3   3  -4 182.786 50.6853   8
  -3   3  -4 204.480 59.1313   4
   3  -3   5 6933.62 241.927   7
   3  -3   5 6972.69 301.343   5
   3  -3   5 6860.86 248.642   9
  -3   3  -5 6901.02 288.600   8
  -3   3  -5 6624.93 290.206   4
   3  -3   5 6755.42 270.468   2
   3  -3   6 7301.59 260.131   7
   3  -3   6 7570.59 321.448   5
   3  -3   6 7207.63 271.790   9
  -3   3  -6 7291.45 311.641   8
   3  -3   7 205.249 54.5575   7
   3  -3   7 306.221 66.4057   9
   3  -3   7 280.222 71.6160   5
  -3   3  -7 271.300 72.3174   8
   3  -3   8 6749.70 273.409   7
   3  -3   8 6568.67 316.873   5
  -3   3  -8 6930.07 330.009   8
   3  -3   9 399.633 76.6089   7
  -3   3  -9 396.832 89.6133   8
   3  -3   9 350.112 80.2414   5
   3  -3  10 144.790 52.7191   7
   3  -3  10 55.3644 47.5559   5
  -3   3 -10 66.5844 44.9267   8
  -3   3 -11 56.2947 56.9672   8
   3  -3  11 260.187 64.1074   7
   3  -3  12 2406.87 193.665   7
  -3   3 -12 2231.46 219.216   8
  -3   3 -13 2046.60 217.506   8
   3  -3  13 1843.84 179.002   7
   3  -3  14 949.563 135.178   7
  -3   3 -14 918.177 165.251   8
   3  -3  15 3733.19 273.740   7
  -3   3 -15 4494.61 343.833   8
   3  -3  16 95.9145 67.7369   7
   3  -2 -17 110.774 62.9758   2
   3  -2 -16 186.806 75.7320   2
  -3   2  16 203.013 80.6131   7
   3  -2 -15 410.772 97.7966   2
  -3   2  15 526.939 119.765   7
   3  -2 -14 116.317 60.9234   2
  -3   2  14 137.117 68.4938   7
   3  -2 -13 285.474 77.1323   2
  -3   2  13 285.838 82.4427   7
   3  -2 -12 80.8251 54.9300   2
  -3   2  12 4.28790 42.5275   7
   3  -2 -11 80.3351 48.2890   2
  -3   2  11 158.846 49.4401   4
  -3   2  11 87.0942 56.3616   7
  -3   2  10 2824.99 205.508   7
  -3   2  10 2902.32 177.992   4
   3  -2 -10 2564.66 193.665   2
   3  -2  -9 386.232 79.4314   2
  -3   2   9 355.512 65.7060   4
   3  -2  -8 32.0141 31.5167   2
  -3   2   8 85.8685 44.4448   4
   3  -2  -8 99.3145 28.1834   3
  -3   2   8 125.716 58.6225   1
   3  -2  -7 1968.49 155.269   2
  -3   2   7 1802.91 143.289   1
  -3   2   7 1717.38 131.575   4
  -3   2   6 2458.79 154.625   4
   3  -2  -6 2523.94 170.697   2
  -3   2   6 2537.96 158.355   1
  -3   2   5 1134.49 102.533   1
   3  -2  -5 1146.83 113.386   2
  -3   2   5 979.693 100.081   4
   3  -2  -4 2828.25 168.668   2
  -3   2   4 2843.88 153.088   1
   3  -2  -4 2996.04 163.674   7
  -3   2   4 2994.33 167.851   4
   3  -2  -3 10769.8 156.713   8
   3  -2  -3 10807.3 318.320   2
   3  -2  -3 11187.0 302.374   7
  -3   2   3 10901.1 284.605   1
  -3   2   3 10908.4 154.015   8
  -3   2   3 10828.7 312.683   4
   3  -2  -2 4716.34 190.685   7
  -3   2   2 5041.70 129.996   8
  -3   2   2 4993.63 214.016   4
   3  -2  -2 4777.25 208.072   2
  -3   2   2 4645.28 181.250   1
  -3   2   1 29.7472 30.5911   4
   3  -2  -1 168.251 41.7689   7
   3  -2  -1 53.6988 19.9322   9
   3  -2  -1 19.5488 27.5964   2
  -3   2   1 35.6825 18.1893   8
   3  -2   0 9338.38 279.067   2
   3  -2   0 9444.45 257.110   7
  -3   2   0 9304.67 292.414   4
   3  -2   0 9786.99 193.619   9
   3  -2   0 9380.35 291.575   5
  -3   2   0 9417.17 226.208   8
   3  -2   1 12986.3 326.378   2
   3  -2   1 12789.8 297.767   7
   3  -2   1 13465.2 237.447   9
   3  -2   1 13362.6 350.723   5
  -3   2  -1 13191.9 290.360   8
  -3   2  -1 13329.4 350.681   4
   3  -2   2 26415.3 427.585   7
   3  -2   2 25921.3 355.800   9
   3  -2   2 25656.8 494.570   5
  -3   2  -2 26963.3 446.911   8
  -3   2  -2 27145.5 506.278   4
   3  -2   2 26226.0 460.545   2
   3  -2   3 1582.19 108.279   7
   3  -2   3 1672.47 97.2601   9
   3  -2   3 1787.38 135.599   5
  -3   2  -3 1571.54 117.064   8
  -3   2  -3 1523.15 123.445   4
   3  -2   3 1529.21 111.204   2
   3  -2   4 2305.70 134.558   7
  -3   2  -4 2623.79 164.181   4
   3  -2   4 2595.61 130.051   9
   3  -2   4 2506.10 163.564   5
  -3   2  -4 2551.91 156.035   8
   3  -2   4 2768.86 152.074   2
   3  -2   5 2513.45 145.183   7
   3  -2   5 2651.53 172.369   5
  -3   2  -5 2581.98 166.668   8
  -3   2  -5 2372.26 159.973   4
   3  -2   5 2609.06 148.469   2
   3  -2   6 5039.49 213.297   7
  -3   2  -6 5392.96 240.100   4
   3  -2   6 4883.26 243.664   5
  -3   2  -6 5277.03 249.467   8
   3  -2   7 16801.2 404.641   7
  -3   2  -7 17048.3 431.410   4
  -3   2  -7 16692.2 461.140   8
  -3   2  -8 189.063 55.4469   4
   3  -2   8 129.298 48.7368   7
  -3   2  -8 121.338 55.6615   8
   3  -2   9 530.972 83.3682   7
  -3   2  -9 397.484 88.2456   8
   3  -2  10 944.278 114.225   7
  -3   2 -10 932.716 129.911   8
  -3   2 -11 2657.47 220.816   8
   3  -2  11 2547.22 191.634   7
   3  -2  12 696.230 105.600   7
  -3   2 -12 821.698 134.987   8
   3  -2  13 58.3817 36.7155   7
  -3   2 -13 171.772 71.2736   8
  -3   2 -14 796.676 140.734   8
   3  -2  14 701.943 116.474   7
   3  -2  15 421.172 99.1487   7
  -3   2 -15 491.721 119.226   8
   3  -2  16-81.1655 55.2043   7
  -3   2 -16 149.604 82.6584   8
   3  -2  17 1210.51 170.031   7
   3  -1 -17 153.455 69.2394   2
  -3   1  16-28.7678 50.2962   7
   3  -1 -16 218.573 82.0598   2
   3  -1 -15 63.4053 49.9654   2
  -3   1  15-86.6542 58.1291   7
   3  -1 -14 81.7668 55.4316   2
  -3   1  14 273.921 87.7754   7
   3  -1 -13 529.063 98.2889   2
  -3   1  13 563.717 106.338   7
   3  -1 -12 271.187 74.6669   2
  -3   1  12 170.796 71.5782   7
  -3   1  11 4367.75 267.980   7
  -3   1  11 4348.93 217.643   4
   3  -1 -11 3986.58 245.404   2
   3  -1 -10 35.6733 34.3036   2
  -3   1  10 25.0373 30.8564   4
   3  -1  -9 442.826 83.6689   2
  -3   1   9 460.795 72.0472   4
   3  -1  -8 4417.58 231.024   2
  -3   1   8 4657.09 214.198   4
   3  -1  -7 408.334 73.2060   2
  -3   1   7 271.175 54.7006   4
   3  -1  -7 440.682 39.2275   3
   3  -1  -6 35.7210 27.8940   2
  -3   1   6 31.8302 24.6826   4
  -3   1   6 10.2226 31.4377   1
  -3   1   5 43.6423 38.0948   4
   3  -1  -5 42.9104 24.4209   7
  -3   1   5 73.1714 30.8225   1
   3  -1  -4 1625.65 120.011   2
   3  -1  -4 1712.60 125.142   7
  -3   1   4 1497.12 112.314   4
  -3   1   4 1487.23 101.895   1
   3  -1  -3 160.238 43.7052   2
  -3   1   3 130.325 40.6039   4
   3  -1  -3 213.763 48.2519   7
  -3   1   3 169.217 40.3302   1
   3  -1  -2 11693.5 297.368   2
   3  -1  -2 11483.4 296.585   7
  -3   1   2 11565.7 246.573   1
  -3   1   2 12279.4 165.012   9
   3  -1  -2 11630.4 152.873   8
  -3   1   2 11466.4 155.096   8
  -3   1   2 11532.1 302.551   4
  -3   1   1 127.507 32.6380   1
  -3   1   1 119.856 15.8892   9
  -3   1   1 91.3446 37.4593   4
   3  -1  -1 57.1692 33.1675   7
   3  -1  -1 107.027 33.9250   2
  -3   1   1 138.718 23.5469   8
   3  -1   0 1006.82 85.9210   2
   3  -1   0 968.438 85.0197   7
  -3   1   0 965.367 65.8795   8
   3  -1   0 969.043 43.5955   9
   3  -1   0 974.828 85.4133   5
  -3   1   0 933.776 87.2417   4
   3  -1   1 3611.90 152.597   2
   3  -1   1 3435.71 153.145   7
   3  -1   1 3668.38 163.232   5
   3  -1   1 3766.75 93.4794   9
  -3   1  -1 3636.54 138.319   8
  -3   1  -1 3586.97 167.736   4
   3  -1   2 31572.0 442.597   2
  -3   1  -2 31457.2 498.783   4
   3  -1   2 32644.4 315.010   9
   3  -1   2 31783.4 466.523   7
   3  -1   2 31790.0 488.557   5
  -3   1  -2 31384.1 441.924   8
   3  -1   3 40552.3 533.417   7
  -3   1  -3 40869.9 539.852   8
  -3   1  -3 40669.9 563.993   4
   3  -1   3 40430.4 570.559   5
   3  -1   3 40594.6 496.913   2
   3  -1   4 4920.27 192.891   7
   3  -1   4 5038.00 175.728   2
  -3   1  -4 5050.08 203.677   4
   3  -1   4 5346.72 217.315   5
  -3   1  -4 4958.28 203.580   8
  -3   1  -5 128.680 40.6432   4
   3  -1   5 121.552 38.9631   7
   3  -1   5 214.115 40.1866   2
  -3   1  -5 117.257 42.3487   8
   3  -1   6 18599.9 403.354   7
  -3   1  -6 18135.0 431.212   8
  -3   1  -6 19118.3 401.588   4
   3  -1   7 1048.71 102.427   7
  -3   1  -7 1163.69 106.403   4
  -3   1  -7 1089.51 116.026   8
   3  -1   8 468.353 73.8334   7
  -3   1  -8 638.299 96.2996   8
  -3   1  -8 371.103 63.1361   4
  -3   1  -9-43.7023 40.9290   8
   3  -1   9 12.4909 34.2826   7
  -3   1  -9 9.94683 28.9051   4
   3  -1  10 23187.7 539.492   7
  -3   1 -10 24101.0 487.113   4
  -3   1 -10 22773.5 582.096   8
   3  -1  11 144.902 55.1964   7
  -3   1 -11 66.2842 53.2040   8
  -3   1 -11 152.348 48.0931   4
   3  -1  12 6735.62 315.892   7
  -3   1 -12 6547.71 340.112   8
  -3   1 -12 6955.36 271.484   4
   3  -1  13 86.2615 53.8339   7
  -3   1 -13 223.362 84.1341   8
   3  -1  14 1191.03 148.379   7
  -3   1 -14 1459.57 179.572   8
   3  -1  15 5.20983 43.9623   7
  -3   1 -15-9.83359 50.5045   8
   3  -1  16 1685.75 190.844   7
  -3   1 -16 1543.76 197.444   8
   3  -1  17 828.502 138.810   7
  -3   1 -17 707.885 134.756   8
   3   0 -17 725.011 138.248   2
  -3   0  16 941.329 161.549   7
   3   0 -16 828.803 141.268   2
  -3   0  15 304.992 104.006   7
   3   0 -15 106.141 62.3525   2
  -3   0  14 198.351 78.8845   7
   3   0 -14 179.553 67.5948   2
  -3   0  13 31.9461 51.2573   7
   3   0 -13 3.83926 35.9554   2
  -3   0  12 1385.78 159.491   7
   3   0 -12 1548.22 160.468   2
  -3   0  12 1551.85 138.694   4
  -3   0  11 232.786 73.4256   7
  -3   0  11 298.414 58.2271   4
   3   0 -11 307.363 81.2190   2
  -3   0  10 360.027 68.9591   4
   3   0 -10 352.604 74.5472   2
   3   0  -9 7229.21 305.033   2
  -3   0   9 7409.36 275.713   4
   3   0  -8 2520.79 173.662   2
  -3   0   8 2821.24 167.470   4
  -3   0   7 40.4310 25.5476   4
   3   0  -7 3.56311 26.9951   2
   3   0  -7 7.28651 7.92042   3
   3   0  -7 21.1629 12.2525   8
  -3   0   6 62.8588 33.4717   4
   3   0  -6 12.2979 25.5912   2
   3   0  -6 25.9355 8.22564   3
   3   0  -6 21.5846 9.74783   8
   3   0  -5 12922.5 353.334   7
  -3   0   5 12988.5 329.960   4
   3   0  -4 11688.9 320.410   7
   3   0  -4 11391.1 302.866   2
  -3   0   4 11176.0 298.478   4
   3   0  -3 1156.87 99.5684   7
   3   0  -3 1161.38 95.9238   2
  -3   0   3 1259.29 100.208   4
   3   0  -3 1056.90 39.4934   8
   3   0  -3 1056.42 40.0560   8
   3   0  -2 7293.62 235.158   7
   3   0  -2 6619.83 212.145   2
  -3   0   2 6276.17 101.765   3
   3   0  -2 6871.85 120.012   8
  -3   0   2 6977.96 224.983   4
  -3   0   2 6763.65 163.980   1
  -3   0   1 3801.64 109.566   1
   3   0  -1 3704.69 162.529   7
   3   0  -1 3759.85 151.141   2
  -3   0   1 3755.57 163.259   4
   3   0   0 7117.60 220.410   7
   3   0   0 6671.75 191.335   2
  -3   0   0 7097.17 133.271   1
   3   0   0 7155.43 192.570   5
  -3   0   0 6959.53 163.304   8
  -3   0   0 7078.94 219.143   4
   3   0   1 14508.2 268.940   2
   3   0   1 14235.1 307.707   7
   3   0   1 14626.8 283.030   5
  -3   0  -1 14527.0 259.521   8
  -3   0  -1 14537.0 312.043   4
  -3   0  -2 47.6110 28.3097   4
   3   0   2 4.73132 25.3398   7
   3   0   2 33.8466 22.4200   5
   3   0   2 40.1170 20.3012   2
  -3   0  -2 18.0454 20.2484   8
   3   0   3 6481.03 166.846   2
  -3   0  -3 6581.83 206.254   4
   3   0   3 6298.14 208.275   7
  -3   0  -3 6415.73 205.094   8
   3   0   4 16473.3 346.027   7
  -3   0  -4 16202.5 346.064   8
  -3   0  -4 15820.3 324.540   4
   3   0   4 16366.7 257.576   2
   3   0   5 6835.38 233.028   7
  -3   0  -5 6911.41 212.696   4
  -3   0  -5 6884.73 240.744   8
   3   0   5 6694.33 166.426   2
  -3   0  -6-6.05664 22.7898   4
   3   0   6 33.4176 27.5911   7
  -3   0  -6 7.60556 25.0227   8
   3   0   7 16586.3 393.383   7
  -3   0  -7 16221.2 333.522   4
  -3   0  -7 15367.0 400.163   8
   3   0   8 13186.9 367.680   7
  -3   0  -8 13369.4 392.599   8
  -3   0  -8 13553.4 309.943   4
   3   0   9 851.282 101.747   7
  -3   0  -9 870.398 107.623   8
  -3   0  -9 829.187 79.7055   4
   3   0  10 16799.2 452.070   7
  -3   0 -10 16566.1 479.242   8
  -3   0 -10 17284.7 358.976   4
   3   0  11 6533.43 296.678   7
  -3   0 -11 6522.83 313.781   8
  -3   0 -11 7148.44 236.273   4
   3   0  12 935.543 120.769   7
  -3   0 -12 901.989 125.549   8
   3   0  13 78.2896 57.0002   7
  -3   0 -13 82.4203 51.6858   8
   3   0  14 162.318 66.8554   7
  -3   0 -14 64.4732 66.0176   8
   3   0  15 291.727 80.0920   7
  -3   0 -15 216.436 69.8992   8
   3   0  16 176.613 71.8582   7
  -3   0 -16 165.977 64.6231   8
   3   0  17 845.696 142.495   7
  -3   0 -17 823.457 153.200   8
   3   0  18 1938.12 217.609   7
  -3   0 -18 1788.69 216.707   8
  -3  -1  16 79.5097 67.0443   7
   3   1 -16 94.2396 50.7276   2
  -3  -1  15-24.3888 53.6673   7
   3   1 -15-28.2749 47.3293   2
  -3  -1  14 76.3580 61.1201   7
   3   1 -14 145.015 59.2928   2
  -3  -1  13 740.289 126.737   7
   3   1 -13 682.860 118.952   2
  -3  -1  12 315.585 85.4012   7
  -3  -1  12 352.567 72.0083   4
   3   1 -12 329.172 81.5635   2
  -3  -1  11 92.7803 55.8601   7
  -3  -1  11 137.959 54.0168   4
   3   1 -11 208.026 64.7363   2
  -3  -1  10 4056.75 248.851   7
   3   1 -10 3845.34 232.316   2
  -3  -1  10 3985.36 213.992   4
   3   1  -9 1963.80 162.957   2
  -3  -1   9 2064.58 152.749   4
   3   1  -9 2123.80 121.606   8
   3   1  -8 3287.61 201.877   2
   3   1  -8 3611.02 145.238   8
  -3  -1   8 3438.21 189.063   4
   3   1  -7 2495.96 165.741   2
   3   1  -7 2348.86 74.5767   3
   3   1  -7 2432.34 112.933   8
  -3  -1   7 2734.21 163.592   4
   3   1  -6 669.807 84.0567   2
   3   1  -6 462.334 25.9132   3
   3   1  -6 680.748 56.5183   8
  -3  -1   6 654.777 80.6841   4
   3   1  -5 1664.64 128.757   7
   3   1  -5 1686.84 124.028   2
  -3  -1   5 1725.13 123.082   4
   3   1  -5 1731.99 83.4691   8
   3   1  -4 62591.3 742.687   7
   3   1  -4 61926.0 703.374   2
   3   1  -4 63257.9 475.181   8
  -3  -1   4 63220.9 712.835   4
   3   1  -3 12534.2 319.381   7
   3   1  -3 12079.1 293.387   2
   3   1  -3 11960.1 204.552   8
  -3  -1   3 12244.7 306.145   4
   3   1  -2 1641.57 113.873   7
   3   1  -2 963.893 80.9017   2
  -3  -1   2 931.605 86.9547   4
   3   1  -2 1037.46 63.2352   8
  -3  -1   2 1206.05 57.0785   9
   3   1  -1 2473.11 79.3736   1
   3   1  -1 2669.13 139.679   7
   3   1  -1 2390.10 116.213   2
  -3  -1   1 2496.43 65.7695   9
  -3  -1   1 2268.16 59.3139   3
  -3  -1   1 2664.86 135.803   4
  -3  -1   0 11895.2 275.915   4
   3   1   0 11499.6 278.176   7
   3   1   0 11695.3 236.040   2
  -3  -1   0 10924.1 116.605   9
   3   1   0 11635.0 198.012   5
   3   1   1 1580.71 81.5004   2
   3   1   1 1673.50 81.5689   5
   3   1   1 1609.20 48.2667   9
   3   1   1 1470.58 100.197   7
  -3  -1  -1 1576.72 88.5251   8
  -3  -1  -1 1703.66 103.868   4
  -3  -1  -2 280.677 45.3357   4
   3   1   2 347.906 36.7830   2
   3   1   2 383.510 51.7892   7
   3   1   2 415.517 31.1744   9
  -3  -1  -2 338.147 47.6581   8
   3   1   3 7294.74 141.618   2
  -3  -1  -3 7049.07 106.816   1
   3   1   3 7528.33 225.422   7
  -3  -1  -3 7396.14 218.352   8
  -3  -1  -3 7384.38 204.163   4
   3   1   4 16051.5 190.090   2
   3   1   4 15568.3 332.071   7
  -3  -1  -4 16554.1 183.649   2
  -3  -1  -4 15525.1 289.138   4
  -3  -1  -4 16377.7 343.616   8
  -3  -1  -5 6501.94 109.411   2
  -3  -1  -5 6472.85 227.668   8
  -3  -1  -5 6340.61 183.606   4
   3   1   5 6250.51 110.859   2
   3   1   5 6403.57 221.358   7
   3   1   6 20448.9 411.707   7
  -3  -1  -6 19344.0 191.637   2
  -3  -1  -6 20676.2 429.062   8
  -3  -1  -6 20410.0 325.590   4
  -3  -1  -7 4432.73 98.1560   2
   3   1   7 4528.22 204.101   7
  -3  -1  -7 4496.78 212.153   8
  -3  -1  -7 4771.63 156.958   4
   3   1   8 579.072 80.4108   7
  -3  -1  -8 506.912 54.1988   4
  -3  -1  -8 583.660 82.4148   8
   3   1   9 9393.10 319.568   7
  -3  -1  -9 9378.42 335.614   8
  -3  -1  -9 9705.22 225.459   4
   3   1  10 8333.98 315.276   7
  -3  -1 -10 8788.00 190.791   6
  -3  -1 -10 8369.27 332.566   8
  -3  -1 -10 8525.56 213.968   4
   3   1  11 15.7257 37.8240   7
  -3  -1 -11-6.00297 46.6188   8
  -3  -1 -12 9368.86 383.360   8
   3   1  12 10008.3 377.057   7
   3   1  13 237.235 70.2546   7
  -3  -1 -13 505.967 94.7723   8
   3   1  14 59.2953 45.4824   7
  -3  -1 -14 86.3308 68.5267   8
   3   1  15 650.015 108.061   7
  -3  -1 -15 856.082 140.864   8
   3   1  16-55.3688 49.9474   7
  -3  -1 -16 73.5133 71.7285   8
   3   1  17 2837.45 247.324   7
  -3  -1 -17 2532.36 245.031   8
   3   1  18 68.2759 63.4929   7
  -3  -1 -18 136.832 74.6917   8
  -3  -1 -19 188.259 76.4653   8
  -3  -2  16 1001.46 164.346   7
   3   2 -16 1012.18 155.570   2
  -3  -2  15 298.392 109.265   7
   3   2 -15 132.217 77.0302   2
  -3  -2  14 168.646 66.3978   7
   3   2 -14 374.389 89.1731   2
  -3  -2  13-18.5558 56.5879   7
   3   2 -13 44.2975 54.5852   2
   3   2 -12 398.568 85.3166   2
  -3  -2  12 429.980 94.6520   7
  -3  -2  11 1525.25 166.821   7
   3   2 -11 1528.29 160.297   2
  -3  -2  10 261.656 72.8903   7
  -3  -2  10 190.884 57.5489   4
   3   2 -10 276.379 69.6936   2
   3   2 -10 165.126 46.9355   8
   3   2  -9 1934.84 164.007   2
   3   2  -9 2425.22 149.618   8
  -3  -2   9 2342.84 168.664   4
   3   2  -8 2370.74 174.060   2
   3   2  -8 2260.52 136.881   8
  -3  -2   8 2396.85 163.650   4
  -3  -2   7-28.3855 34.8266   4
   3   2  -7-22.6512 29.4737   2
   3   2  -7 6.85388 23.6465   8
  -3  -2   6 99.9987 35.9983   4
   3   2  -6 200.527 51.6900   2
   3   2  -6 99.1286 31.5141   8
   3   2  -5 4077.32 196.033   2
   3   2  -5 4129.22 98.9836   3
   3   2  -5 4311.15 163.710   8
  -3  -2   5 4446.65 203.070   4
   3   2  -4 2396.74 147.970   7
   3   2  -4 2393.87 142.834   2
   3   2  -4 2455.66 70.5966   3
   3   2  -4 2385.54 118.291   8
  -3  -2   4 2362.22 143.889   4
   3   2  -3 11325.2 304.942   7
   3   2  -3 11215.7 287.885   2
  -3  -2   3 11331.0 236.247   9
   3   2  -3 11214.1 143.360   3
   3   2  -3 11108.5 248.927   8
  -3  -2   3 10200.0 119.760   5
  -3  -2   3 11005.9 296.743   4
  -3  -2   2 44748.9 430.426   9
   3   2  -2 44842.3 583.475   7
   3   2  -2 44562.5 538.863   2
   3   2  -2 46220.2 296.461   3
   3   2  -2 43714.9 489.012   8
  -3  -2   2 45066.1 581.957   4
   3   2  -1 6041.98 208.258   7
   3   2  -1 4840.32 165.774   8
   3   2  -1 5017.81 169.852   2
  -3  -2   1 5235.37 111.681   3
  -3  -2   1 5046.47 134.805   9
  -3  -2   1 5321.13 195.257   4
  -3  -2   0 64.7245 31.7899   4
  -3  -2   0 94.0690 19.0624   9
   3   2   0 40.5812 25.8155   7
   3   2   0 63.0913 26.6899   2
   3   2   0 58.0880 12.9623   5
  -3  -2   0 52.3737 19.7383   3
   3   2   1 3033.85 142.063   7
   3   2   1 2923.02 109.459   2
  -3  -2  -1 3113.36 107.566   3
  -3  -2  -1 3147.29 100.110   9
  -3  -2  -1 3153.98 140.699   4
   3   2   2 48577.6 563.269   7
   3   2   2 48534.8 389.545   2
  -3  -2  -2 47918.7 453.227   3
  -3  -2  -2 48548.5 525.884   4
   3   2   3 6722.48 211.611   7
   3   2   3 6724.31 122.824   2
   3   2   3 6956.77 110.015   1
  -3  -2  -3 6787.94 191.038   4
   3   2   4 5902.23 203.214   7
  -3  -2  -4 5453.23 201.345   8
  -3  -2  -4 5926.79 172.236   4
   3   2   5 42913.5 566.046   7
  -3  -2  -5 42087.7 442.744   4
  -3  -2  -5 42461.4 588.147   8
   3   2   6 13117.6 327.174   7
  -3  -2  -6 13510.2 242.807   4
  -3  -2  -6 13568.9 350.717   8
  -3  -2  -7 1346.34 118.562   8
   3   2   7 1395.31 114.252   7
  -3  -2  -7 1283.76 73.1458   4
  -3  -2  -8 18992.1 453.306   8
  -3  -2  -8 19484.8 327.716   6
   3   2   8 19115.1 431.996   7
  -3  -2  -8 19308.3 271.037   4
  -3  -2  -9 449.369 24.3966   2
   3   2   9 598.557 83.2097   7
  -3  -2  -9 591.300 58.4395   6
  -3  -2  -9 451.709 24.8532   2
  -3  -2  -9 646.479 90.8655   8
  -3  -2  -9 644.985 48.1689   4
   3   2  10 1192.14 121.729   7
  -3  -2 -10 1335.46 81.5827   6
  -3  -2 -10 1288.31 131.661   8
  -3  -2 -10 1391.07 67.8004   4
   3   2  11 8131.91 321.724   7
  -3  -2 -11 8533.42 341.976   8
   3   2  12 9.20541 45.3210   7
  -3  -2 -12 46.5402 53.0456   8
   3   2  13 158.196 62.2142   7
  -3  -2 -13 1.80006 44.3633   8
   3   2  14 1831.11 175.547   7
  -3  -2 -14 1769.57 180.216   8
   3   2  15-12.0928 48.8959   7
  -3  -2 -15 16.1082 43.1498   8
   3   2  16 323.854 92.7703   7
  -3  -2 -16 250.952 81.3793   8
   3   2  17 471.893 109.940   7
  -3  -2 -17 496.077 114.722   8
   3   2  18-18.6528 44.6983   7
  -3  -2 -18 101.728 63.7966   8
  -3  -2 -19 2452.39 251.132   8
  -3  -3  15 10.7210 62.3328   7
   3   3 -15 99.3126 62.2262   2
   3   3 -14 1008.59 147.163   2
  -3  -3  14 1140.83 164.923   7
  -3  -3  13 149.964 72.1106   7
   3   3 -13 9.61148 37.8954   2
  -3  -3  12 395.024 97.6369   7
   3   3 -12 463.353 98.1446   2
  -3  -3  11 743.450 119.318   7
   3   3 -11 865.525 124.402   2
   3   3 -11 1035.99 119.307   8
   3   3 -10 1406.99 134.696   8
   3   3 -10 1335.31 146.879   2
  -3  -3  10 1334.33 148.908   7
  -3  -3   9 5630.77 284.849   7
   3   3  -9 5768.42 291.164   2
  -3  -3   9 6496.54 237.886   6
   3   3  -9 6180.22 266.261   8
  -3  -3   8 1697.76 124.317   6
   3   3  -8 1700.35 135.023   8
  -3  -3   8 1749.64 150.229   4
  -3  -3   7 2329.42 143.703   6
   3   3  -7 2381.99 154.944   8
  -3  -3   7 2232.78 162.109   4
  -3  -3   6 12892.4 329.775   6
   3   3  -6 12693.1 336.780   8
  -3  -3   6 12180.4 364.662   4
  -3  -3   5 939.389 93.6382   6
  -3  -3   5 1020.92 94.8289   9
   3   3  -5 1060.54 97.1618   8
  -3  -3   5 1079.49 108.030   4
  -3  -3   4 3088.28 159.716   6
   3   3  -4 2867.47 162.946   7
  -3  -3   4 3171.03 154.416   9
   3   3  -4 2972.65 156.573   8
  -3  -3   4 3154.32 175.686   4
   3   3  -3 14030.4 328.563   8
  -3  -3   3 14709.6 310.166   9
   3   3  -3 13546.4 336.257   7
  -3  -3   3 13990.4 355.850   4
   3   3  -2 1708.05 115.088   8
   3   3  -2 1795.82 119.275   7
  -3  -3   2 1737.46 104.767   9
  -3  -3   2 1564.86 117.205   4
   3   3  -1 8101.79 241.510   7
   3   3  -1 8390.10 249.084   8
  -3  -3   1 8527.12 184.105   3
  -3  -3   1 8365.15 213.767   9
  -3  -3   1 8394.93 256.235   4
   3   3   0 1652.06 107.284   7
  -3  -3   0 1619.39 86.1604   3
  -3  -3   0 1723.75 94.8052   9
   3   3   0 1545.62 111.326   8
  -3  -3   0 1560.78 109.760   4
  -3  -3  -1 2141.06 104.014   9
   3   3   1 2052.32 117.401   7
  -3  -3  -1 2163.51 121.928   4
  -3  -3  -1 1957.95 98.2778   3
   3   3   1 2108.03 128.291   8
   3   3   2 605.799 66.1349   7
  -3  -3  -2 560.237 70.5275   6
  -3  -3  -2 442.362 51.4863   3
  -3  -3  -2 575.007 56.7913   9
  -3  -3  -2 590.829 63.6159   4
   3   3   3 2403.72 127.233   7
  -3  -3  -3 2213.79 129.663   6
  -3  -3  -3 2341.68 119.041   3
   3   3   3 2523.64 93.7113   1
  -3  -3  -3 2359.27 117.470   4
   3   3   4 1787.94 112.249   7
  -3  -3  -4 1713.79 107.270   3
   3   3   4 1749.25 83.7499   1
  -3  -3  -4 1733.87 113.653   6
   3   3   4 1878.38 68.4211   2
  -3  -3  -4 1675.37 95.3265   4
   3   3   5 278.647 21.7430   2
  -3  -3  -5 271.025 39.9753   4
   3   3   5 341.519 53.7225   7
   3   3   5 385.668 44.7580   1
  -3  -3  -5 335.802 54.0573   6
  -3  -3  -5 339.540 55.4619   3
   3   3   6 3061.93 158.072   7
  -3  -3  -6 3084.99 147.436   6
   3   3   6 2976.71 129.748   1
  -3  -3  -6 3035.96 113.157   4
  -3  -3  -7 254.308 32.4724   4
   3   3   7 183.678 44.7598   7
  -3  -3  -7 236.016 46.8068   6
   3   3   7 282.683 49.4983   1
  -3  -3  -7 308.729 65.2183   8
   3   3   8 3517.29 186.084   7
  -3  -3  -8 3693.45 157.200   6
  -3  -3  -8 3689.80 203.518   8
  -3  -3  -8 3692.11 106.222   4
   3   3   9 1331.01 122.343   7
  -3  -3  -9 1448.20 133.120   8
  -3  -3  -9 1280.03 94.4203   6
  -3  -3  -9 1328.77 55.8638   4
   3   3  10 17693.9 450.779   7
  -3  -3 -10 17538.8 471.082   8
   3   3  11 1028.18 115.653   7
  -3  -3 -11 1016.02 122.417   8
  -3  -3 -12 1497.80 153.653   8
   3   3  12 1376.33 140.417   7
   3   3  13 1219.12 138.512   7
  -3  -3 -13 1199.25 142.414   8
   3   3  14 1479.38 157.741   7
  -3  -3 -14 1404.03 160.308   8
   3   3  15 1452.55 164.114   7
  -3  -3 -15 1311.10 160.357   8
   3   3  16 450.334 102.155   7
  -3  -3 -16 252.549 75.9260   8
   3   3  17-55.1866 50.3582   7
  -3  -3 -17 88.2650 56.4061   8
   3   3  18 79.3035 68.3428   7
  -3  -3 -18 104.768 60.7922   3
  -3  -3 -19-56.3329 49.3080   3
  -3  -3 -19 193.971 82.5404   8
  -3  -3 -20 2459.38 248.023   8
  -3  -4  15 61.3313 69.1483   7
  -3  -4  14 218.782 79.1869   7
   3   4 -14 161.134 80.8219   2
  -3  -4  13 1013.98 152.617   7
   3   4 -13 895.454 140.392   2
  -3  -4  12 3284.35 253.250   7
   3   4 -12 3318.88 255.934   2
   3   4 -12 4106.63 262.756   8
  -3  -4  11 233.126 131.341   7
   3   4 -11 246.731 73.2203   8
  -3  -4  10 1366.97 151.328   7
   3   4 -10 1750.52 164.254   8
  -3  -4   9 190.598 55.6179   7
   3   4  -9 291.209 75.5576   8
  -3  -4   8 5.13546 35.0403   7
  -3  -4   8-21.1840 27.0265   6
   3   4  -8 25.3854 35.7059   8
  -3  -4   8 101.122 51.4524   9
  -3  -4   7 40.7185 44.0152   9
   3   4  -7 34.6463 28.2966   8
  -3  -4   7 49.4614 33.0172   6
   3   4  -6 31.6630 37.5812   8
  -3  -4   6 22.6117 28.0936   6
  -3  -4   6 52.0805 37.7537   9
  -3  -4   5 2967.15 174.489   9
  -3  -4   5 3065.94 173.084   6
   3   4  -5 2873.44 177.962   8
  -3  -4   4 16178.9 386.838   9
  -3  -4   4 15853.3 384.372   6
   3   4  -4 15231.9 395.657   8
  -3  -4   3 91.1357 46.6953   4
   3   4  -3 112.211 39.6986   7
  -3  -4   3 99.6489 37.1679   9
  -3  -4   3 148.278 46.0282   6
   3   4  -3 145.736 46.5595   8
   3   4  -2 2808.22 147.811   7
  -3  -4   2 2523.58 153.436   6
   3   4  -2 2518.99 157.474   8
  -3  -4   2 2573.81 143.654   9
  -3  -4   2 2629.09 161.555   4
   3   4  -1 3437.37 157.823   7
  -3  -4   1 3080.01 167.026   6
  -3  -4   1 3676.85 166.994   9
   3   4  -1 3389.21 179.860   8
  -3  -4   1 3367.52 176.063   4
   3   4   0 2315.59 149.569   8
   3   4   0 2102.25 120.281   7
  -3  -4   0 2306.19 119.802   3
  -3  -4   0 2190.81 140.736   6
  -3  -4   0 2183.54 125.411   9
   3   4   0 2137.92 68.5887   5
  -3  -4   0 2323.46 141.783   4
   3   4   1 8055.06 230.046   7
  -3  -4  -1 8277.35 227.950   3
  -3  -4  -1 7987.08 235.333   9
   3   4   1 7866.76 271.060   8
  -3  -4  -1 8044.00 264.342   6
  -3  -4  -1 7908.43 252.017   4
  -3  -4  -2 47.5541 28.3139   4
   3   4   2 61.7381 25.7767   7
  -3  -4  -2 40.5665 31.2005   6
  -3  -4  -2 75.1317 34.9584   9
  -3  -4  -2 62.9815 24.9202   3
   3   4   2 97.7048 37.7113   8
  -3  -4  -3 24.1463 24.3492   4
   3   4   3 61.2816 30.4025   7
  -3  -4  -3 42.0071 34.8693   6
  -3  -4  -3 47.1217 30.6509   9
  -3  -4  -3 42.6217 23.2348   3
  -3  -4  -4 45.8825 28.6119   4
   3   4   4 41.6608 24.9149   7
  -3  -4  -4-1.46284 29.0389   6
  -3  -4  -4 22.9689 26.5484   3
   3   4   5 2032.07 122.790   7
  -3  -4  -5 2089.03 108.601   4
   3   4   5 2146.09 117.644   1
  -3  -4  -5 1987.83 129.532   6
  -3  -4  -6 41.7530 33.3271   6
   3   4   6 26.2198 25.4481   7
  -3  -4  -6 36.2564 22.8971   4
   3   4   6 28.0753 23.2622   1
  -3  -4  -7 203.936 48.6841   6
   3   4   7 174.529 42.5227   7
   3   4   7 221.987 46.9146   1
  -3  -4  -7 217.261 54.2499   3
  -3  -4  -8 2038.54 148.487   3
  -3  -4  -8 2011.58 132.087   6
   3   4   8 2039.79 140.759   7
  -3  -4  -9 4322.34 103.077   2
  -3  -4  -9 4371.63 221.114   3
   3   4   9 4464.07 217.979   7
  -3  -4 -10 26.9123 34.4217   3
   3   4  10 68.6680 39.4494   7
   3   4  10 50.1271 44.9733   1
  -3  -4 -11 413.520 84.4517   8
   3   4  11 366.103 74.6428   7
  -3  -4 -11 240.145 60.9309   3
   3   4  12 4302.66 241.562   7
  -3  -4 -12 4168.80 252.212   8
  -3  -4 -12 4224.43 243.771   3
  -3  -4 -13 381.345 81.0112   3
   3   4  13 722.499 106.970   7
  -3  -4 -13 612.441 107.776   8
   3   4  14 2438.57 200.005   7
  -3  -4 -14 2058.92 185.353   3
  -3  -4 -14 2416.56 205.715   8
   3   4  15 4229.48 272.506   7
  -3  -4 -15 4047.32 268.092   3
  -3  -4 -15 3725.47 263.535   8
   3   4  16 189.245 66.9423   7
  -3  -4 -16 252.402 81.1267   3
  -3  -4 -16 79.9162 45.3228   8
   3   4  17-8.96797 38.5754   7
  -3  -4 -17 48.6015 54.1076   3
  -3  -4 -17-36.2237 51.8210   8
   3   4  18 408.616 103.364   7
  -3  -4 -18 306.493 90.1363   3
  -3  -4 -18 282.723 97.4455   8
  -3  -4 -19 1564.87 192.235   3
  -3  -4 -19 1959.22 219.748   8
  -3  -4 -20 129.347 67.0709   8
  -3  -5  14 504.192 114.604   7
  -3  -5  13 116.598 58.7352   7
  -3  -5  13 303.917 93.1342   9
  -3  -5  12 48.5069 39.9896   7
  -3  -5  12 110.079 59.5053   9
   3   5 -12 165.897 71.2674   8
  -3  -5  11 31.0072 47.8548   7
  -3  -5  11 52.6126 47.5316   9
   3   5 -11-15.4495 44.1225   8
  -3  -5  10 124.036 59.4351   7
  -3  -5  10 167.703 65.9148   9
   3   5 -10 142.879 64.3805   8
  -3  -5   9 1082.05 132.214   7
  -3  -5   9 1249.54 145.199   9
   3   5  -9 1080.51 137.862   8
  -3  -5   8 171.202 58.8471   7
  -3  -5   8 266.488 69.4365   9
   3   5  -8 233.474 70.6824   8
  -3  -5   7 251.810 65.0691   7
  -3  -5   7 225.810 64.7485   9
   3   5  -7 167.486 59.9029   8
  -3  -5   6 2050.90 166.668   9
  -3  -5   6 2076.11 154.704   6
   3   5  -6 2131.87 175.102   8
  -3  -5   5 1580.98 139.173   9
   3   5  -5 1532.57 145.439   8
  -3  -5   5 1623.50 135.834   6
  -3  -5   4 1088.57 115.008   9
   3   5  -4 828.370 107.837   8
  -3  -5   4 932.159 106.818   6
  -3  -5   3 9645.71 324.535   6
   3   5  -3 9911.62 345.533   8
  -3  -5   3 9519.19 318.548   9
   3   5  -2 5537.11 206.546   7
  -3  -5   2 5369.02 232.359   9
  -3  -5   2 5354.58 240.913   6
   3   5  -2 5226.92 249.520   8
  -3  -5   1 1093.15 113.799   6
   3   5  -1 1212.25 94.2992   7
  -3  -5   1 1102.88 106.411   9
   3   5  -1 1121.33 118.342   8
   3   5   0 46468.3 560.854   7
  -3  -5   0 46608.5 694.297   6
  -3  -5   0 45266.1 640.075   9
   3   5   0 44235.0 708.098   8
  -3  -5  -1 14143.0 384.509   6
   3   5   1 14055.7 302.948   7
   3   5   1 14553.0 399.812   8
  -3  -5  -1 14272.7 357.945   9
  -3  -5  -2 352.179 62.1365   9
   3   5   2 308.566 47.7789   7
  -3  -5  -2 363.832 67.1816   6
   3   5   2 277.924 62.5162   8
   3   5   3 1769.24 108.957   7
  -3  -5  -3 1915.25 134.400   9
  -3  -5  -3 1749.83 136.676   6
   3   5   3 1664.06 141.826   8
   3   5   4 5669.53 196.636   7
  -3  -5  -4 5882.85 245.034   6
  -3  -5  -4 5673.13 229.164   9
   3   5   4 5519.28 252.147   8
   3   5   5 111.602 36.0149   7
  -3  -5  -5 240.696 59.4186   6
  -3  -5  -5 102.956 45.0372   3
   3   5   6 4773.70 193.485   7
  -3  -5  -6 4685.09 220.567   3
   3   5   7 1634.45 119.591   7
  -3  -5  -7 1730.68 139.486   3
   3   5   8 1644.91 126.567   7
  -3  -5  -8 1874.95 150.889   3
   3   5   9 2495.12 165.487   1
  -3  -5  -9 2635.37 181.422   3
   3   5   9 2598.09 164.147   7
  -3  -5  -9 2864.12 116.114   2
   3   5  10 10624.9 346.164   7
  -3  -5 -10 10248.5 367.398   3
   3   5  10 10154.5 344.426   1
   3   5  11 4013.71 222.083   7
   3   5  11 4257.24 233.622   1
  -3  -5 -11 4106.17 240.229   3
   3   5  12 749.350 101.831   7
   3   5  12 603.905 94.9409   1
  -3  -5 -12 572.660 99.6376   3
   3   5  13 1547.73 153.504   7
  -3  -5 -13 1510.43 159.131   3
   3   5  14 2596.36 204.226   7
  -3  -5 -14 2593.56 211.065   3
  -3  -5 -15 730.510 119.388   3
   3   5  15 795.078 118.637   7
   3   5  16 3022.93 240.366   7
  -3  -5 -16 2710.19 232.619   3
   3   5  17 1754.15 191.728   7
  -3  -5 -17 1797.13 196.673   3
   3   5  18-167.593 76.2182   7
  -3  -5 -18 52.0742 56.7571   3
   3   6 -13 277.492 91.0126   8
  -3  -6  12 235.646 85.9704   9
   3   6 -12 166.217 76.6909   8
  -3  -6  11 838.568 137.835   9
   3   6 -11 732.728 131.644   8
  -3  -6  10 655.184 120.355   9
   3   6 -10 654.768 120.503   8
  -3  -6   9 546.747 111.746   9
   3   6  -9 593.818 112.274   8
  -3  -6   8 79.1409 61.2464   9
   3   6  -8 17.5614 45.8409   8
  -3  -6   7 2796.18 216.190   9
  -3  -6   7 2979.99 193.157   7
   3   6  -7 2775.54 221.962   8
  -3  -6   6 752.443 110.172   9
   3   6  -6 756.014 116.844   8
  -3  -6   6 853.272 106.552   7
  -3  -6   5 1819.78 165.976   9
   3   6  -5 1547.68 159.564   8
  -3  -6   4 16742.1 476.040   9
   3   6  -4 16198.2 496.750   8
  -3  -6   3 131.786 49.2454   9
   3   6  -3 159.092 61.5712   8
   3   6  -2 370.561 84.4936   8
  -3  -6   2 462.070 84.3547   9
   3   6  -1 7600.95 230.352   7
  -3  -6   1 7087.14 286.677   9
   3   6  -1 7471.13 322.376   8
   3   6   0 310.433 46.2942   7
  -3  -6   0 353.159 67.5880   9
   3   6   0 274.180 70.0099   8
   3   6   1 1558.26 98.9353   7
  -3  -6  -1 1352.93 117.841   3
  -3  -6  -1 1524.86 132.949   9
   3   6   1 1433.40 141.317   8
   3   6   2 1343.00 92.5735   7
   3   6   2 1202.23 129.951   8
  -3  -6  -2 1097.72 108.479   3
  -3  -6  -2 1218.16 119.870   9
   3   6   3 1389.44 95.0341   7
  -3  -6  -3 1313.96 119.875   3
  -3  -6  -3 1355.44 127.670   9
   3   6   3 1140.26 124.367   8
   3   6   4-9.79602 18.4848   7
   3   6   4-11.5067 32.4771   8
  -3  -6  -4 8.68909 28.0084   3
   3   6   5 1191.51 94.4297   7
  -3  -6  -5 1169.63 115.813   3
   3   6   5 1204.78 131.186   8
   3   6   6 3148.97 156.347   7
  -3  -6  -6 2964.47 190.157   3
   3   6   6 3187.41 207.723   8
   3   6   6 3024.85 179.294   1
   3   6   7 1556.01 116.008   7
  -3  -6  -7 1559.44 139.254   3
   3   6   7 1562.18 133.528   1
   3   6   7 1575.13 151.915   8
   3   6   8 7687.58 266.114   7
   3   6   8 7459.37 293.746   1
  -3  -6  -8 7687.61 318.049   3
   3   6   9 2613.30 165.096   7
   3   6   9 2704.62 186.222   1
  -3  -6  -9 2922.83 202.457   3
   3   6  10 34962.2 680.422   1
   3   6  10 35831.6 629.770   7
  -3  -6 -10 36280.9 724.529   3
   3   6  11 2821.29 187.809   7
   3   6  11 2776.81 199.294   1
  -3  -6 -11 2804.38 208.273   3
   3   6  12 6061.96 283.871   7
  -3  -6 -12 6099.66 315.561   3
   3   6  12 5676.41 296.245   1
   3   6  13 2597.32 196.302   7
  -3  -6 -13 2480.49 209.799   3
   3   6  13 2267.97 195.854   1
   3   6  14 2110.30 183.700   7
  -3  -6 -14 1825.13 187.923   3
   3   6  14 1932.97 187.066   1
   3   6  15 1126.30 141.953   7
  -3  -6 -15 1171.79 156.482   3
   3   6  16 4326.67 281.025   7
  -3  -6 -16 4386.71 300.544   3
   3   6  17 202.937 76.9351   7
  -3  -6 -17 123.223 66.7036   3
   3   6  18 271.723 88.7695   7
  -3  -6 -18 229.589 84.2518   3
   3   7 -11 54.2552 61.2766   8
  -3  -7  10 295.854 98.4025   9
   3   7 -10 361.178 107.517   8
  -3  -7   9 691.148 127.147   9
   3   7  -9 692.002 134.989   8
   3   7  -8 645.513 130.276   8
  -3  -7   8 742.420 128.869   9
  -3  -7   7 73.2663 61.1782   9
   3   7  -7-18.1882 45.3871   8
   3   7  -6-17.1503 44.4742   8
  -3  -7   6 48.8524 54.2216   9
  -3  -7   5 6225.05 324.879   9
   3   7  -5 5862.02 331.175   8
  -3  -7   4 611.496 103.868   9
   3   7  -4 518.113 99.6835   8
  -3  -7   3 1301.48 146.782   9
   3   7  -3 1257.44 153.084   8
  -3  -7   2 10363.9 389.559   9
   3   7  -2 10784.3 426.524   8
  -3  -7   1 193.468 63.7830   9
   3   7  -1 130.089 55.7673   8
  -3  -7   0 324.990 72.7165   9
   3   7   0 357.326 84.1334   8
  -3  -7  -1 10558.6 374.834   9
   3   7   1 10582.1 409.584   8
  -3  -7  -2 224.284 60.3830   9
   3   7   2 191.910 66.8850   8
  -3  -7  -3 5.15507 40.7522   9
  -3  -7  -3 56.5669 44.4867   3
   3   7   3 78.0573 55.2395   8
   3   7   4 2278.58 189.232   8
  -3  -7  -4 2193.33 171.230   3
  -3  -7  -4 2274.16 179.350   9
  -3  -7  -5 46.6436 38.5179   9
  -3  -7  -5 27.6582 39.4972   3
   3   7   5 12.3371 41.4911   8
   3   7   6-26.2587 40.8160   8
  -3  -7  -6 34.7170 32.1534   3
   3   7   7-29.9891 40.1428   1
  -3  -7  -7-38.4329 39.0226   3
   3   7   7-17.7030 51.7322   8
   3   7   8 2632.78 153.877   7
  -3  -7  -8 2790.56 206.281   3
   3   7   8 2549.34 188.704   1
   3   7   8 2619.67 208.081   8
   3   7   9 1064.18 103.798   7
   3   7   9 759.286 111.722   1
  -3  -7  -9 937.177 124.472   3
   3   7   9 994.860 129.608   8
   3   7  10 2005.31 149.751   7
   3   7  10 1886.98 173.230   1
  -3  -7 -10 2138.31 189.841   3
   3   7  10 1896.02 179.013   8
   3   7  11 984.667 111.799   7
  -3  -7 -11 1094.07 139.672   3
   3   7  11 851.149 124.555   1
   3   7  12 109.856 56.7079   1
   3   7  12 97.1044 44.5941   7
  -3  -7 -12 152.411 67.1903   3
   3   7  13 0.66760 41.4577   1
   3   7  13 15.9138 42.0356   7
  -3  -7 -13 42.1208 53.3212   3
   3   7  14 1420.61 149.213   7
  -3  -7 -14 1676.38 185.146   3
   3   7  14 1555.97 177.326   1
   3   7  15 805.277 123.495   7
  -3  -7 -15 651.678 123.046   3
   3   7  15 515.207 113.170   1
   3   7  16 788.708 120.975   7
  -3  -7 -16 989.531 159.403   3
   3   7  17 114.163 67.1344   7
  -3  -7 -17 108.290 45.4273   3
   3   7  18 1858.20 207.098   7
   3   8  -9-1.25875 49.0837   8
  -3  -8   8 612.353 126.461   9
   3   8  -8 546.656 122.290   8
  -3  -8   7 163.174 79.8828   9
   3   8  -7 32.1204 58.3488   8
  -3  -8   6 7.65057 53.2608   9
   3   8  -6 14.4602 57.4592   8
  -3  -8   5 305.769 95.6542   9
   3   8  -5 168.980 73.1730   8
  -3  -8   4 528.045 111.913   9
   3   8  -4 689.489 130.458   8
   3   8  -3 7866.41 397.388   8
  -3  -8   3 7215.29 359.628   9
  -3  -8   2 1426.38 164.929   9
   3   8  -2 1210.40 159.739   8
  -3  -8   1 4091.33 264.641   9
   3   8  -1 3815.05 269.740   8
  -3  -8   0 8014.88 361.791   9
   3   8   0 8332.90 392.292   8
  -3  -8  -1 1839.39 173.910   9
   3   8   1 1912.00 192.053   8
  -3  -8  -2 902.915 123.312   9
   3   8   2 1044.59 144.073   8
  -3  -8  -3 1109.66 133.898   9
   3   8   3 1007.71 141.007   8
  -3  -8  -4 634.318 103.948   9
  -3  -8  -4 651.903 104.378   3
   3   8   4 695.956 117.345   8
  -3  -8  -5 73.5940 43.9264   3
  -3  -8  -5 81.5667 49.8089   9
   3   8   5 125.388 62.1952   8
  -3  -8  -6 802.797 112.719   3
   3   8   6 1042.89 142.652   8
  -3  -8  -7 4.63683 34.8425   3
   3   8   7 1.32938 42.7882   8
   3   8   7 20.3389 39.6381   1
  -3  -8  -8 1073.77 138.275   3
   3   8   8 890.987 127.120   1
   3   8   8 1394.61 161.490   8
   3   8   9 737.957 119.637   1
  -3  -8  -9 711.903 115.355   3
   3   8   9 745.809 121.465   8
   3   8  10 3320.49 250.600   8
   3   8  10 3511.13 249.436   1
  -3  -8 -10 3167.01 239.796   3
   3   8  11 4.09647 42.0990   8
  -3  -8 -11 84.9518 46.9678   3
   3   8  11 158.355 66.3256   1
   3   8  12 133.696 70.8612   1
   3   8  12 97.9929 50.1999   8
   3   8  13 2997.70 247.615   1
  -3  -8 -13 3550.12 268.837   3
   3   8  13 3375.05 265.080   8
   3   8  14 31.5758 64.6450   1
  -3  -8 -14 19.5997 59.5146   3
   3   8  14-54.2892 53.2720   8
   3   8  15 120.303 70.8709   1
   3   8  15 6.31906 37.5281   8
  -3  -8 -15-4.72237 44.7770   3
   3   8  16 3036.07 267.297   1
  -3  -9   6 399.789 101.010   9
   3   9  -6 267.970 88.2922   8
   3   9  -5-102.195 70.8169   8
  -3  -9   5 62.5170 49.3619   9
  -3  -9   4 10.2309 37.0177   9
   3   9  -4 84.6052 74.3508   8
  -3  -9   3 978.457 145.779   9
   3   9  -3 909.602 154.751   8
   3   9  -2 1565.95 190.956   8
  -3  -9   2 1510.74 177.865   9
  -3  -9   1 141.320 68.4452   9
   3   9  -1 380.905 112.070   8
  -3  -9   0 945.515 141.059   9
   3   9   0 773.735 137.849   8
  -3  -9  -1 2401.82 213.844   9
   3   9   1 2327.56 226.267   8
  -3  -9  -2 1400.33 163.218   9
   3   9   2 1435.24 178.159   8
  -3  -9  -3 530.550 104.920   9
   3   9   3 601.576 121.719   8
  -3  -9  -4 1378.36 163.759   9
   3   9   4 1323.28 166.271   8
  -3  -9  -5 138.265 59.0289   3
  -3  -9  -5 154.887 63.1256   9
   3   9   5 131.990 62.8976   8
  -3  -9  -6 153.852 63.1544   3
   3   9   6 195.602 73.0933   8
  -3  -9  -7 7486.68 374.028   3
   3   9   7 7538.99 392.602   8
  -3  -9  -8 3187.75 247.605   3
   3   9   8 2761.54 230.188   1
   3   9   8 3165.41 253.965   8
   3   9   9 129.086 64.8970   8
  -3  -9  -9 184.640 69.0460   3
   3   9   9 127.991 67.1196   1
   3   9  10 1600.07 180.036   1
  -3  -9 -10 1495.67 176.635   3
   3   9  10 1518.30 182.923   8
   3   9  11 312.842 93.5114   1
  -3  -9 -11 248.368 75.6520   3
   3   9  11 250.708 91.5470   8
   3   9  12 4439.39 308.630   1
  -3  -9 -12 4808.67 323.388   3
   3   9  12 4943.42 328.423   8
   3   9  13-103.502 63.5831   1
  -3  -9 -13 80.9237 56.7207   3
   3   9  13 48.5997 71.5436   8
   3   9  14 415.488 112.046   1
   3   9  14 356.278 99.5913   8
   3   9  15 2406.71 237.698   8
   3   9  15 2228.85 237.472   1
  -3 -10   2 8.50989 42.6002   9
   3  10  -2-50.6244 56.5336   8
  -3 -10   1 102.032 83.7904   9
   3  10  -1 187.473 91.7024   8
  -3 -10   0 2537.36 241.165   9
   3  10   0 2745.68 264.422   8
  -3 -10  -1 660.554 125.225   9
   3  10   1 421.985 111.856   8
  -3 -10  -2 222.439 78.1607   9
   3  10   2 329.261 107.745   8
  -3 -10  -3 1235.82 168.481   9
   3  10   3 1206.14 167.045   8
  -3 -10  -4 1381.88 174.973   9
   3  10   4 1350.84 184.365   8
  -3 -10  -5 32.8451 51.1800   9
   3  10   5-8.30207 45.2355   8
   3  10   6 1263.35 174.098   8
  -3 -10  -7 2347.48 223.490   3
   3  10   7 1913.80 212.608   8
   3  10   8 288.478 86.1904   1
  -3 -10  -8 500.130 115.634   3
   3  10   8 275.741 89.3849   8
   3  10   9 648.054 130.353   1
  -3 -10  -9 780.261 133.527   3
   3  10   9 796.701 145.834   8
   3  10  10 362.900 97.0956   1
  -3 -10 -10 174.204 75.5442   3
   3  10  10 303.223 96.8851   8
   3  10  11 600.240 131.687   1
   3  10  11 759.116 139.002   8
   3  10  12 209.627 85.1410   8
   3  10  12 267.027 92.2108   1
   3  10  13 389.216 99.8212   8
  -4   7   9 11.8482 64.5196   1
  -4   7   8 187.472 77.8565   1
  -4   7   7 232.521 84.0184   4
  -4   7   7 46.0218 62.2114   1
  -4   7   6 277.074 89.8628   4
   4  -7  -6 211.254 73.5999   2
  -4   7   6 283.160 90.0578   1
  -4   7   5 1140.24 163.814   4
  -4   7   5 832.066 141.694   1
   4  -7  -5 1046.45 157.269   2
  -4   7   4 221.648 78.6478   4
  -4   7   4 137.225 73.4102   1
   4  -7  -4 160.169 73.1049   2
  -4   7   3 453.942 106.587   4
   4  -7  -3 244.817 86.8239   2
  -4   7   2-54.8597 57.3095   4
   4  -7  -2 11.6865 55.3338   2
  -4   7   1 1537.30 194.968   4
   4  -7  -1 1525.71 191.336   2
  -4   7   0 1624.10 195.750   4
   4  -7   0 1760.79 206.662   2
  -4   7  -1 651.093 142.992   4
   4  -7   1 411.544 108.053   2
  -4   7  -2 2104.71 230.231   4
   4  -7   2 1730.62 207.206   2
  -4   7  -3 40.0468 58.5079   4
   4  -7   3 230.115 84.0842   2
  -4   7  -4 266.308 94.7105   8
  -4   7  -5 1001.77 156.985   8
  -4   7  -6 961.391 164.240   8
  -4   6  11 386.843 108.422   1
  -4   6  10 30.7227 58.1913   1
   4  -6 -10 49.9841 60.2450   2
  -4   6   9 593.438 113.606   1
   4  -6  -9 431.476 108.195   2
  -4   6   8 479.201 103.751   4
   4  -6  -8 275.580 92.6544   2
  -4   6   8 312.663 91.4386   1
  -4   6   7 3.40391 43.2294   1
  -4   6   7 52.9873 55.4965   4
   4  -6  -7 11.2492 43.0528   2
   4  -6  -6 1682.19 193.349   2
  -4   6   6 1511.59 174.192   1
  -4   6   6 1621.52 179.654   4
   4  -6  -5 2105.32 213.894   2
  -4   6   5 1713.38 180.911   1
  -4   6   5 2061.92 200.572   4
  -4   6   4 904.464 134.470   1
   4  -6  -4 975.266 145.996   2
  -4   6   4 1238.89 161.723   4
  -4   6   3 368.007 93.4415   4
   4  -6  -3 366.313 91.6807   2
  -4   6   2-26.1435 50.9094   4
   4  -6  -2-41.5214 46.3085   2
  -4   6   1 1098.92 154.112   4
   4  -6  -1 768.615 132.332   2
   4  -6   0 1211.43 161.649   2
  -4   6   0 1617.80 183.521   4
  -4   6  -1 330.931 96.0638   4
   4  -6   1 476.513 105.937   2
  -4   6  -2 407.508 102.855   4
   4  -6   2 354.500 94.9363   2
  -4   6  -2 475.782 89.5005   8
   4  -6   3-45.7338 45.8722   2
  -4   6  -3 27.6132 44.6415   8
  -4   6  -4 2545.31 219.309   8
  -4   6  -4 2582.87 241.246   4
   4  -6   4 2181.64 214.718   2
  -4   6  -5 1999.03 216.947   4
   4  -6   5 2124.11 218.889   5
  -4   6  -5 2214.99 212.445   8
  -4   6  -6 112.568 70.7146   4
   4  -6   6-24.5009 53.1030   5
  -4   6  -6 143.729 72.4096   8
  -4   6  -7 956.674 157.452   4
   4  -6   7 1198.87 174.872   5
  -4   6  -7 1263.05 178.189   8
  -4   6  -8 595.198 136.136   4
   4  -6   8 390.444 109.151   5
  -4   6  -8 485.242 126.871   8
  -4   6  -9 57.9890 59.5849   8
  -4   5  13 512.355 123.726   1
   4  -5 -12 213.983 81.4695   2
  -4   5  12 75.0587 69.3101   1
   4  -5 -11 57.9568 52.8067   2
  -4   5  11 214.533 77.0637   1
   4  -5 -10 3461.59 275.741   2
  -4   5  10 3239.49 256.988   1
  -4   5   9 2.06998 58.6687   4
  -4   5   9 7.80156 47.6517   1
   4  -5  -9 51.8789 50.3352   2
  -4   5   8 329.872 81.8403   4
  -4   5   8 208.646 68.3975   1
   4  -5  -8 58.4058 50.8397   2
  -4   5   7 883.076 126.045   4
   4  -5  -7 810.443 127.396   2
  -4   5   7 769.568 123.368   1
   4  -5  -6 1042.25 147.727   2
  -4   5   6 1197.47 144.898   1
  -4   5   6 1303.67 151.895   4
   4  -5  -5 4424.17 285.195   2
  -4   5   5 4388.46 264.761   1
  -4   5   5 4201.85 265.386   4
   4  -5  -4 1186.04 152.923   2
  -4   5   4 959.419 125.699   1
  -4   5   4 1371.28 158.217   4
   4  -5  -3 4106.69 272.134   2
  -4   5   3 3727.46 236.647   1
  -4   5   3 3867.33 257.721   4
  -4   5   2 6.84494 54.5274   4
   4  -5  -2 62.8458 47.4520   2
  -4   5   1 1701.85 178.504   4
   4  -5  -1 1729.49 175.836   2
  -4   5   0 138.744 62.6437   4
   4  -5   0 189.600 65.9767   2
  -4   5  -1 999.508 139.010   4
   4  -5   1 856.906 124.501   2
  -4   5  -1 1052.83 121.870   8
  -4   5  -2 153.434 59.4729   4
   4  -5   2 198.721 67.9747   2
  -4   5  -2 199.625 58.5673   8
  -4   5  -3 1059.99 145.732   4
  -4   5  -3 1104.57 134.614   8
   4  -5   3 1415.80 158.853   2
  -4   5  -4 592.293 114.152   4
   4  -5   4 802.612 124.755   2
   4  -5   4 492.479 105.967   5
  -4   5  -4 632.127 107.076   8
   4  -5   5 1064.59 142.610   2
   4  -5   5 1027.21 150.295   5
  -4   5  -5 1309.24 164.297   4
  -4   5  -5 1075.41 142.971   8
  -4   5  -6 64.2528 57.1679   4
   4  -5   6 164.038 60.6567   5
  -4   5  -6 214.733 83.5872   8
  -4   5  -7 1012.66 152.860   4
   4  -5   7 790.544 135.583   5
  -4   5  -7 599.471 120.924   8
  -4   5  -8 540.673 117.528   4
  -4   5  -8 532.813 117.595   8
   4  -5   8 468.468 108.154   5
  -4   5  -9 754.019 132.832   4
  -4   5  -9 600.175 123.978   8
   4  -5   9 450.411 119.241   5
   4  -5  10 663.861 136.389   5
  -4   5 -10 626.479 132.897   8
  -4   5 -10 701.061 129.006   4
  -4   5 -11-91.0519 60.6673   4
  -4   5 -12 960.150 162.107   4
  -4   4  15 436.133 106.599   7
  -4   4  14-131.393 65.0851   7
  -4   4  13-21.0670 44.3672   7
   4  -4 -13-52.9049 55.0096   2
  -4   4  12-2.16722 43.5437   7
  -4   4  12 118.887 67.1160   1
   4  -4 -12 38.2187 61.7237   2
  -4   4  11 786.190 124.149   7
  -4   4  11 731.290 129.678   1
   4  -4 -11 1011.80 150.432   2
  -4   4  10 67.6926 54.2750   4
  -4   4  10 92.1623 52.9380   7
  -4   4  10 54.0750 50.4143   1
   4  -4 -10 9.05489 42.2447   2
  -4   4   9 73.1193 52.6548   1
  -4   4   9 163.406 63.1870   4
   4  -4  -9 191.745 74.3478   2
   4  -4  -8 978.808 136.026   2
  -4   4   8 910.802 121.432   4
  -4   4   8 880.622 124.625   1
  -4   4   7 203.431 69.5579   4
  -4   4   7 90.8936 48.5019   1
   4  -4  -7 81.4558 46.8147   2
  -4   4   6 356.618 81.8772   4
   4  -4  -6 160.576 57.8939   2
  -4   4   6 239.373 64.9563   1
   4  -4  -5 4147.02 259.457   2
  -4   4   5 4229.67 241.790   1
  -4   4   5 4196.82 252.711   4
  -4   4   4 571.455 98.0250   4
   4  -4  -4 522.976 81.3051   7
   4  -4  -4 517.458 97.9620   2
  -4   4   4 582.503 90.2291   1
   4  -4  -3 939.726 126.185   2
   4  -4  -3 956.270 103.298   7
  -4   4   3 1147.72 122.125   1
  -4   4   3 1028.03 126.770   4
   4  -4  -2 13317.3 450.018   2
   4  -4  -2 14986.5 389.883   7
  -4   4   2 14303.6 463.559   4
   4  -4  -1 1097.83 129.939   2
   4  -4  -1 1008.61 102.588   7
  -4   4   1 1054.24 132.801   4
  -4   4   0-7.81863 51.9903   4
   4  -4   0-11.9836 30.8610   7
   4  -4   0-8.58050 40.2625   2
  -4   4   0 18.9844 33.3032   8
  -4   4  -1 259.201 69.5898   4
   4  -4   1 249.015 52.2447   7
   4  -4   1 240.620 68.5841   2
  -4   4  -1 233.337 56.5756   8
  -4   4  -2 755.891 112.936   4
   4  -4   2 761.102 89.7899   7
   4  -4   2 693.481 80.8209   9
   4  -4   2 656.684 104.174   2
  -4   4  -2 830.024 104.196   8
   4  -4   2 801.373 117.219   5
   4  -4   3 1071.92 106.223   7
   4  -4   3 1284.38 114.045   9
   4  -4   3 935.775 127.773   5
  -4   4  -3 1254.86 130.110   8
  -4   4  -3 1117.07 138.873   4
   4  -4   3 1258.01 137.106   2
  -4   4  -4 37.0860 54.6992   4
   4  -4   4-3.14986 35.1332   2
   4  -4   4 2.90198 29.3715   9
   4  -4   4-4.19388 38.6273   5
  -4   4  -4 109.020 63.0933   8
  -4   4  -5 5690.58 310.229   4
   4  -4   5 5724.89 253.437   9
   4  -4   5 5526.02 288.155   2
   4  -4   5 5724.37 316.165   5
  -4   4  -5 5157.37 282.116   8
  -4   4  -6 65.0853 53.9859   4
   4  -4   6 114.686 58.2228   5
   4  -4   6 65.4061 39.2602   9
  -4   4  -6 92.5970 62.8482   8
  -4   4  -7 371.760 88.0167   4
   4  -4   7 436.984 82.4035   9
   4  -4   7 267.108 78.3435   5
  -4   4  -7 442.199 94.2415   8
   4  -4   8 2004.02 172.680   9
   4  -4   8 1883.75 197.179   5
  -4   4  -8 1894.02 191.327   8
  -4   4  -8 2015.39 190.981   4
  -4   4  -9 536.519 113.124   4
   4  -4   9 429.187 88.1182   9
   4  -4   9 523.356 119.023   5
  -4   4  -9 716.156 128.282   8
  -4   4 -10 228.383 73.9621   4
   4  -4  10 435.634 104.502   5
  -4   4 -10 185.746 68.2689   8
   4  -4  10 256.192 81.2337   9
   4  -4  11 1861.72 208.182   5
   4  -4  11 1998.82 192.062   9
  -4   4 -11 2077.62 224.635   8
  -4   4 -11 1994.13 201.889   4
  -4   4 -12 219.857 81.0568   4
   4  -4  12 365.497 99.7271   5
   4  -4  12 296.624 81.6085   9
  -4   4 -12 283.990 87.7741   8
   4  -4  13 688.945 122.643   9
   4  -4  14 3161.54 269.795   9
  -4   3  15-11.8254 42.9509   7
  -4   3  14 590.957 124.631   7
   4  -3 -14 835.301 144.976   2
  -4   3  13 670.250 127.856   7
   4  -3 -13 720.699 133.467   2
  -4   3  12 863.049 133.827   7
   4  -3 -12 977.176 148.005   2
  -4   3  11 195.487 68.1375   7
   4  -3 -11 641.515 120.535   2
   4  -3 -10 2022.64 198.232   2
  -4   3  10 2569.86 194.164   4
  -4   3  10 2425.32 203.428   1
   4  -3  -9 1367.66 158.621   2
  -4   3   9 1260.40 150.531   1
  -4   3   9 1273.87 137.131   4
  -4   3   8 674.523 103.443   1
  -4   3   8 879.398 113.927   4
   4  -3  -8 770.625 117.230   2
  -4   3   7 6723.10 298.588   1
   4  -3  -7 6657.37 322.710   2
  -4   3   7 6314.85 292.096   4
   4  -3  -6 3358.73 227.782   2
  -4   3   6 4226.34 230.120   1
  -4   3   6 3285.51 210.669   4
  -4   3   5 306.713 75.6790   4
   4  -3  -5 287.778 60.8339   7
   4  -3  -5 348.144 72.0832   2
  -4   3   5 246.411 61.1628   1
   4  -3  -4 3380.04 217.638   2
   4  -3  -4 3365.91 195.982   7
  -4   3   4 3718.24 203.825   1
  -4   3   4 3573.13 219.882   4
   4  -3  -3 1351.50 136.357   2
   4  -3  -3 1468.36 128.079   7
  -4   3   3 1180.42 113.262   1
  -4   3   3 1155.71 126.529   4
  -4   3   2 363.350 75.9347   4
   4  -3  -2 457.113 73.3176   7
  -4   3   2 500.683 75.1041   1
   4  -3  -2 370.981 73.0660   2
   4  -3  -1 2275.68 170.738   2
   4  -3  -1 2396.32 155.453   7
  -4   3   1 2597.86 133.567   8
  -4   3   1 2545.79 186.268   4
   4  -3   0 4525.79 237.630   2
   4  -3   0 4730.89 215.021   7
   4  -3   0 5013.19 170.056   9
  -4   3   0 5183.47 263.528   4
  -4   3   0 4633.46 191.949   8
   4  -3   1 2423.51 153.734   7
   4  -3   1 2564.64 125.623   9
   4  -3   1 2459.51 183.154   5
  -4   3  -1 2466.95 150.290   8
  -4   3  -1 2491.00 187.084   4
   4  -3   1 2363.81 171.388   2
   4  -3   2 2255.38 148.403   7
   4  -3   2 2494.89 128.434   9
   4  -3   2 2453.15 184.660   5
  -4   3  -2 2233.42 152.648   8
  -4   3  -2 2534.83 188.439   4
   4  -3   2 2400.78 170.525   2
  -4   3  -3 120.244 46.3395   4
   4  -3   3 185.692 48.0666   7
   4  -3   3 251.281 61.7010   2
   4  -3   3 324.543 52.9643   9
   4  -3   3 286.822 67.1534   5
  -4   3  -3 275.777 62.7282   8
   4  -3   4 2836.05 171.032   7
   4  -3   4 2853.79 154.279   9
   4  -3   4 2683.71 200.818   5
  -4   3  -4 3078.88 197.525   8
  -4   3  -4 3004.05 207.796   4
   4  -3   4 2942.21 191.783   2
   4  -3   5 831.120 97.2493   7
   4  -3   5 1140.06 103.059   9
   4  -3   5 781.190 114.105   5
  -4   3  -5 895.205 113.950   8
  -4   3  -5 1005.02 123.502   4
   4  -3   5 902.179 107.428   2
  -4   3  -6 66.3168 38.8497   4
   4  -3   6 79.3498 41.9089   7
   4  -3   6 18.5127 31.9257   2
   4  -3   6 74.1444 39.1016   9
   4  -3   6 16.0751 35.8487   5
  -4   3  -6 28.7675 41.4007   8
   4  -3   7 5596.66 259.815   7
   4  -3   7 5355.37 246.359   9
   4  -3   7 5564.00 304.554   5
  -4   3  -7 5133.68 285.374   8
  -4   3  -7 5404.15 287.352   4
   4  -3   8 6173.85 281.892   7
   4  -3   8 5649.14 266.199   9
   4  -3   8 5570.39 313.914   5
  -4   3  -8 5107.15 295.647   8
  -4   3  -8 5656.20 297.565   4
  -4   3  -9 52.2984 56.4970   4
   4  -3   9-0.51578 36.8563   7
   4  -3   9 77.4817 49.2108   9
   4  -3   9 97.2726 69.6276   5
  -4   3  -9 50.1152 53.7882   8
   4  -3  10 3386.98 224.155   7
   4  -3  10 3048.43 246.354   5
  -4   3 -10 2997.23 244.938   8
  -4   3 -10 3181.43 232.641   4
  -4   3 -11 182.863 68.6063   4
   4  -3  11 153.123 58.3158   7
   4  -3  11 440.908 111.072   5
  -4   3 -11 358.224 95.3926   8
  -4   3 -12 96.0950 60.6119   4
   4  -3  12 50.2751 36.2488   7
   4  -3  12 119.720 52.9397   5
  -4   3 -12 130.767 61.6467   8
   4  -3  13-33.1268 47.6334   7
   4  -3  13 20.6018 59.4356   5
  -4   3 -13 113.831 68.4108   8
   4  -3  14-41.1975 61.1178   5
  -4   3 -14-5.79133 48.4226   8
   4  -2 -15 485.479 110.975   2
  -4   2  15 295.975 98.1769   7
   4  -2 -14 1113.57 156.895   2
  -4   2  14 1086.27 166.950   7
   4  -2 -13-23.5310 40.8704   2
  -4   2  13 94.6167 57.3574   7
   4  -2 -12 179.202 80.6840   2
  -4   2  12 289.469 85.4397   7
   4  -2 -11 2967.63 236.043   2
  -4   2  11 3095.67 210.876   4
   4  -2 -10 1273.38 147.963   2
  -4   2  10 1494.07 147.032   4
   4  -2  -9 3929.92 254.299   2
  -4   2   9 4370.81 241.561   4
  -4   2   8 750.213 102.086   4
  -4   2   8 632.654 97.0566   1
   4  -2  -8 543.496 97.6902   2
   4  -2  -7 6774.77 312.832   2
  -4   2   7 6558.52 287.129   4
  -4   2   7 6799.30 283.818   1
   4  -2  -6 1126.84 130.552   2
  -4   2   6 960.370 113.114   4
  -4   2   6 971.377 105.318   1
  -4   2   5 3533.37 188.248   1
   4  -2  -5 3389.28 211.317   2
   4  -2  -5 3418.55 203.063   7
  -4   2   5 3317.89 199.540   4
   4  -2  -4 6124.18 275.298   2
  -4   2   4 6330.61 240.332   1
   4  -2  -4 5908.26 257.094   7
  -4   2   4 5930.37 265.417   4
  -4   2   3 181.545 46.5425   1
  -4   2   3 157.752 55.3361   4
   4  -2  -3 246.186 60.2886   7
   4  -2  -3 233.672 57.9923   2
   4  -2  -2 3122.30 178.937   7
  -4   2   2 3243.76 161.002   1
   4  -2  -2 3060.87 185.621   2
  -4   2   2 3413.53 116.512   8
  -4   2   2 2859.16 185.238   4
   4  -2  -1 3342.57 190.949   2
   4  -2  -1 3394.57 182.616   7
  -4   2   1 3519.20 136.030   8
  -4   2   1 3331.77 201.350   4
  -4   2   0-13.0683 35.5755   4
   4  -2   0 14.4505 25.1845   7
   4  -2   0 5.80220 11.4975   9
   4  -2   0 4.07348 25.9790   2
  -4   2   0 3.26112 19.5582   8
  -4   2  -1 618.875 91.9685   4
   4  -2   1 577.836 76.8550   7
   4  -2   1 702.305 53.8946   9
   4  -2   1 535.378 82.9573   5
   4  -2   1 633.091 81.1775   2
  -4   2  -1 633.569 73.2926   8
   4  -2   2 775.036 92.4011   2
  -4   2  -2 700.222 95.5788   4
   4  -2   2 648.058 81.0570   7
   4  -2   2 790.251 61.8093   9
   4  -2   2 866.816 104.747   5
  -4   2  -2 842.026 86.1033   8
  -4   2  -3 680.555 95.0208   4
   4  -2   3 767.713 88.5850   7
  -4   2  -3 541.605 77.1481   8
   4  -2   3 682.905 64.9639   9
   4  -2   3 648.846 92.1384   5
   4  -2   3 647.436 82.0843   2
  -4   2  -4 199.609 56.4572   4
   4  -2   4 89.3844 39.3906   7
   4  -2   4 125.605 42.7308   2
   4  -2   4 210.893 39.0270   9
   4  -2   4 106.621 54.8913   5
  -4   2  -4 166.910 52.4405   8
  -4   2  -5 633.398 93.5241   4
   4  -2   5 742.780 90.1841   7
   4  -2   5 648.394 81.5545   2
   4  -2   5 834.736 81.5915   9
   4  -2   5 831.961 108.938   5
  -4   2  -5 761.715 101.183   8
   4  -2   6 5448.89 244.972   7
   4  -2   6 6213.73 231.580   9
   4  -2   6 5705.31 281.762   5
  -4   2  -6 5299.49 264.271   8
  -4   2  -6 5855.42 272.651   4
   4  -2   6 5792.15 241.481   2
   4  -2   7 4117.23 218.971   7
  -4   2  -7 3493.40 222.831   8
  -4   2  -7 3813.65 223.508   4
   4  -2   7 4094.69 247.874   5
  -4   2  -8 448.608 84.3473   4
   4  -2   8 308.927 66.1561   7
   4  -2   8 322.170 75.3267   5
  -4   2  -8 403.824 89.4520   8
  -4   2  -9 6933.59 306.443   4
   4  -2   9 6907.49 304.183   7
  -4   2  -9 6927.22 339.798   8
   4  -2  10 1033.84 122.241   7
  -4   2 -10 1011.17 124.950   4
  -4   2 -10 801.060 124.153   8
  -4   2 -11 22.2451 37.6754   4
   4  -2  11 57.7221 51.1868   7
  -4   2 -11 29.2262 66.7639   8
   4  -2  12 5887.31 311.999   7
  -4   2 -12 5611.15 341.840   8
  -4   2 -12 6158.79 301.481   4
   4  -2  13 217.398 66.5778   7
  -4   2 -13 293.757 83.8439   8
   4  -2  14 1732.08 185.959   7
  -4   2 -14 1570.27 200.859   8
   4  -2  15 174.515 71.2156   7
  -4   2 -15 314.069 106.446   8
   4  -2  16 1216.46 164.555   7
   4  -1 -15 25.9697 47.6804   2
  -4   1  15 58.5032 71.4815   7
   4  -1 -14 30.2041 49.1452   2
  -4   1  14-9.50551 50.2817   7
   4  -1 -13 79.2370 55.9366   2
  -4   1  13-6.23660 41.9072   7
   4  -1 -12 163.754 63.5464   2
  -4   1  12 214.234 77.0089   7
   4  -1 -11 163.863 62.1382   2
  -4   1  11 281.770 67.0338   4
   4  -1 -10 945.539 130.846   2
  -4   1  10 1218.73 129.388   4
   4  -1  -9 156.824 56.7316   2
  -4   1   9 214.628 59.4738   4
   4  -1  -8 25.7374 33.6802   2
  -4   1   8 43.0394 36.6807   4
   4  -1  -7 658.954 100.271   2
  -4   1   7 735.836 97.1818   4
   4  -1  -6 662.071 97.8115   2
  -4   1   6 774.689 100.021   4
   4  -1  -5 332.920 69.7254   2
  -4   1   5 311.782 65.9128   4
   4  -1  -5 208.021 56.5990   7
  -4   1   5 389.982 63.0597   1
   4  -1  -4 616.854 86.0951   2
   4  -1  -4 657.360 89.0653   7
  -4   1   4 693.734 92.3738   4
  -4   1   4 593.745 71.3451   1
  -4   1   3 6978.66 218.425   1
   4  -1  -3 6661.37 261.960   2
   4  -1  -3 6467.78 263.991   7
  -4   1   3 6396.49 263.599   4
   4  -1  -2 4285.59 204.828   2
   4  -1  -2 4258.51 208.675   7
  -4   1   2 4560.47 167.646   1
  -4   1   2 4043.11 78.0766   9
  -4   1   2 4384.89 114.110   8
  -4   1   2 4202.52 210.854   4
   4  -1  -1 753.910 86.7546   2
   4  -1  -1 846.295 92.6289   7
  -4   1   1 688.535 64.2617   1
  -4   1   1 890.127 63.8195   8
  -4   1   1 836.787 97.2561   4
   4  -1   0 21343.4 430.302   2
   4  -1   0 21235.1 445.163   7
   4  -1   0 21291.2 434.205   5
  -4   1   0 22851.6 350.349   8
  -4   1   0 20784.1 463.514   4
   4  -1   1 10468.0 294.732   2
   4  -1   1 10079.3 306.978   7
  -4   1  -1 10334.6 322.120   4
  -4   1  -1 10740.2 263.110   8
   4  -1   1 9698.13 137.386   9
   4  -1   1 10626.0 313.929   5
   4  -1   2 2149.47 132.013   2
   4  -1   2 1974.26 137.101   7
   4  -1   2 2245.27 79.9697   9
   4  -1   2 2248.27 147.657   5
  -4   1  -2 2171.87 129.397   8
  -4   1  -2 2360.59 159.469   4
   4  -1   3 7015.09 234.936   2
   4  -1   3 6904.63 255.005   7
   4  -1   3 7219.17 165.670   9
   4  -1   3 6930.49 265.276   5
  -4   1  -3 6873.80 242.392   8
  -4   1  -3 7243.80 274.369   4
  -4   1  -4 35.5736 38.3669   4
   4  -1   4 13.9781 27.7285   7
   4  -1   4-5.20935 20.4369   2
   4  -1   4 6.16969 28.0460   5
  -4   1  -4 44.7093 33.9966   8
   4  -1   5 2179.96 149.876   7
   4  -1   5 2267.67 162.381   5
  -4   1  -5 2267.24 156.527   4
  -4   1  -5 2252.24 158.359   8
   4  -1   5 2309.22 133.738   2
  -4   1  -6 276.463 58.6506   4
   4  -1   6 259.965 59.3389   7
   4  -1   6 289.059 50.9974   2
  -4   1  -6 145.880 52.7339   8
   4  -1   7 6909.51 280.304   7
  -4   1  -7 6449.56 289.245   8
  -4   1  -7 6503.39 267.000   4
   4  -1   8 5641.18 262.656   7
  -4   1  -8 5822.81 285.988   8
  -4   1  -8 5699.32 252.331   4
  -4   1  -9 33.2822 32.0444   4
   4  -1   9-28.5761 41.0902   7
  -4   1  -9 0.18875 48.2501   8
   4  -1  10 1442.30 142.393   7
  -4   1 -10 1457.92 158.421   8
  -4   1 -10 1358.50 128.257   4
  -4   1 -11-102.702 45.7066   4
   4  -1  11 9.99672 33.0603   7
  -4   1 -11 18.1449 54.0790   8
   4  -1  12 143.322 60.1051   7
  -4   1 -12 85.6600 52.4514   8
   4  -1  13 2703.21 219.701   7
  -4   1 -13 2587.55 235.926   8
   4  -1  14 1560.65 173.210   7
  -4   1 -14 1168.64 163.451   8
   4  -1  15 231.967 76.3555   7
  -4   1 -15 349.947 102.316   8
   4  -1  16 50.4427 47.0222   7
  -4   1 -16 118.762 60.4040   8
   4  -1  17-60.8092 51.3488   7
   4   0 -15 66.0903 66.4508   2
  -4   0  15-11.2854 54.1689   7
   4   0 -14 266.185 80.1971   2
  -4   0  14 417.591 107.253   7
   4   0 -13 94.1058 58.9587   2
  -4   0  13 71.0654 54.0348   7
  -4   0  12 2968.41 245.449   7
   4   0 -12 3285.65 247.064   2
  -4   0  12 3583.50 228.257   4
   4   0 -11 159.141 71.5192   2
  -4   0  11 215.509 61.6103   4
   4   0 -10 1486.31 159.261   2
  -4   0  10 1427.68 142.666   4
   4   0  -9 1590.94 158.814   2
  -4   0   9 1509.46 141.236   4
   4   0  -8 1043.59 125.654   2
  -4   0   8 1074.57 117.072   4
   4   0  -7 721.781 103.035   2
  -4   0   7 873.568 105.274   4
   4   0  -6 999.028 117.334   7
   4   0  -6 980.858 112.117   2
  -4   0   6 1229.28 122.196   4
   4   0  -5 2405.67 170.999   7
   4   0  -5 2443.62 167.599   2
  -4   0   5 2260.02 159.759   4
   4   0  -4 148.291 48.1468   2
  -4   0   4 208.728 57.1699   4
   4   0  -4 67.0606 38.3894   7
   4   0  -3 2762.90 172.098   7
   4   0  -3 2924.23 168.182   2
   4   0  -3 2576.52 73.9276   8
   4   0  -3 2604.00 73.6575   8
  -4   0   3 2611.36 164.004   4
   4   0  -2 2945.15 174.502   7
   4   0  -2 2878.12 158.354   2
  -4   0   2 3148.66 122.555   1
  -4   0   2 2874.13 168.192   4
   4   0  -1 7.77634 24.2105   2
  -4   0   1 0.14431 16.7194   1
  -4   0   1 19.1161 31.1703   4
   4   0  -1-4.89701 27.6553   7
  -4   0   0 269.096 58.3251   4
  -4   0   0 347.436 35.0294   1
   4   0   0 255.012 52.6174   7
   4   0   0 277.752 48.9678   5
  -4   0   0 403.721 48.3493   8
   4   0   0 246.646 49.0688   2
   4   0   1 2055.15 120.177   2
   4   0   1 1942.83 134.333   7
  -4   0  -1 1964.11 75.6840   1
   4   0   1 1905.27 119.665   5
  -4   0  -1 2036.20 111.451   8
  -4   0  -1 1943.79 135.828   4
   4   0   2 19009.0 347.930   2
   4   0   2 19037.1 385.060   5
   4   0   2 19478.4 419.925   7
  -4   0  -2 19200.8 366.816   8
  -4   0  -2 18905.7 413.973   4
   4   0   3 3801.58 150.986   2
   4   0   3 3757.42 188.331   7
   4   0   3 3513.29 172.553   5
  -4   0  -3 3928.14 177.594   8
  -4   0  -3 3661.78 181.730   4
   4   0   4 1959.54 107.372   2
   4   0   4 1955.53 136.887   7
  -4   0  -4 1919.70 133.301   8
  -4   0  -4 1698.25 124.962   4
   4   0   5 10530.7 323.055   7
  -4   0  -5 10308.2 319.599   8
  -4   0  -5 10447.2 302.934   4
   4   0   5 10543.3 241.079   2
  -4   0  -6 83.8077 39.3396   4
   4   0   6 99.9931 36.9219   7
   4   0   6 111.374 29.1482   2
  -4   0  -6 162.410 58.1168   8
   4   0   7 6034.16 259.435   7
  -4   0  -7 5825.00 265.684   8
  -4   0  -7 5649.22 225.547   4
   4   0   8 11422.6 367.955   7
  -4   0  -8 11424.0 322.609   4
  -4   0  -8 11047.4 377.830   8
   4   0   9 10382.7 363.712   7
  -4   0  -9 10734.0 392.123   8
  -4   0  -9 10687.1 317.138   4
   4   0  10 28677.4 625.144   7
  -4   0 -10 28590.2 660.310   8
  -4   0 -10 30214.7 533.592   4
   4   0  11 17529.6 507.529   7
  -4   0 -11 18074.3 550.869   8
  -4   0 -11 18826.5 426.197   4
   4   0  12 223.098 72.9942   7
  -4   0 -12 170.433 73.3755   8
   4   0  13 1090.95 141.576   7
  -4   0 -13 1076.95 151.451   8
   4   0  14-20.0696 48.6494   7
  -4   0 -14-32.2542 50.5942   8
   4   0  15 6042.19 348.050   7
  -4   0 -15 6299.00 376.622   8
   4   0  16 1198.03 165.173   7
  -4   0 -16 1507.61 200.486   8
   4   0  17 545.138 117.219   7
  -4   0 -17 496.238 129.785   8
  -4  -1  15 746.809 146.373   7
   4   1 -15 665.877 133.717   2
  -4  -1  14 538.862 128.123   7
   4   1 -14 337.015 90.7883   2
  -4  -1  13 676.880 129.579   7
   4   1 -13 797.540 130.517   2
  -4  -1  12 2867.44 245.009   7
   4   1 -12 2995.95 241.180   2
  -4  -1  12 3015.28 212.598   4
  -4  -1  11 10.2602 37.6323   4
   4   1 -11 140.387 72.6898   2
  -4  -1  10 493.550 84.1272   4
   4   1 -10 480.192 93.9666   2
  -4  -1   9 136.655 51.7635   4
   4   1  -9 125.748 52.7084   2
   4   1  -8 3881.86 234.310   2
  -4  -1   8 4387.85 235.124   4
   4   1  -7 5174.09 259.927   2
  -4  -1   7 4663.23 237.540   4
  -4  -1   6 101.814 50.1445   4
   4   1  -6 52.1837 41.0872   2
   4   1  -6 30.8664 18.1830   8
   4   1  -5 8061.68 312.026   7
   4   1  -5 7796.10 290.453   2
   4   1  -5 8170.92 170.467   8
  -4  -1   5 7830.67 292.510   4
   4   1  -4 3347.92 196.155   7
   4   1  -4 3532.46 187.449   2
   4   1  -4 3628.38 114.720   8
  -4  -1   4 3565.15 194.491   4
  -4  -1   3 586.557 83.6858   4
   4   1  -3 510.048 73.9283   2
   4   1  -3 637.085 89.0358   7
  -4  -1   3 600.104 45.6868   9
   4   1  -3 622.755 52.3798   8
   4   1  -2 73597.4 855.142   7
   4   1  -2 72816.3 762.710   2
  -4  -1   2 70306.4 379.827   9
   4   1  -2 72932.4 565.357   8
  -4  -1   2 72193.3 829.971   4
  -4  -1   1 368.190 67.8099   4
   4   1  -1 285.236 51.4324   2
   4   1  -1 486.249 72.3538   7
   4   1   0 1690.36 127.807   7
   4   1   0 1665.82 107.405   2
   4   1   0 1857.34 98.4022   5
  -4  -1   0 1738.60 126.427   4
   4   1   1 9409.27 292.757   7
   4   1   1 8919.51 231.171   2
   4   1   1 9225.23 227.069   5
  -4  -1  -1 8974.64 275.110   4
   4   1   2 4354.18 199.386   7
   4   1   2 4341.63 150.973   2
   4   1   2 4575.40 168.637   5
  -4  -1  -2 4397.98 175.885   8
  -4  -1  -2 4305.20 187.771   4
   4   1   3 7065.93 180.616   2
   4   1   3 6974.76 252.206   7
  -4  -1  -3 7190.77 237.153   8
  -4  -1  -3 7244.52 238.969   4
   4   1   4 5740.64 151.709   2
   4   1   4 5959.72 235.659   7
  -4  -1  -4 5977.05 230.214   8
  -4  -1  -4 5559.55 209.194   4
   4   1   5 4660.30 213.435   7
  -4  -1  -5 4547.29 208.961   8
  -4  -1  -5 4321.73 182.663   4
   4   1   5 4538.68 127.361   2
  -4  -1  -6 387.794 60.3403   4
   4   1   6 331.253 61.9430   7
   4   1   6 373.137 35.9869   2
  -4  -1  -6 405.111 74.2509   8
   4   1   7 5270.84 240.935   7
  -4  -1  -7 5071.39 244.834   8
  -4  -1  -7 5535.24 206.199   4
   4   1   8 1401.57 129.985   7
  -4  -1  -8 1058.67 121.944   8
  -4  -1  -8 1046.84 91.3952   4
  -4  -1  -9-0.46744 25.6486   4
   4   1   9-7.61999 27.8294   7
  -4  -1  -9-3.17826 34.7208   8
   4   1  10 7309.90 313.129   7
  -4  -1 -10 7170.72 324.760   8
  -4  -1 -10 7385.94 234.751   4
   4   1  11 248.440 68.5279   7
  -4  -1 -11 409.085 85.2951   8
   4   1  12 6960.25 330.406   7
  -4  -1 -12 7026.75 347.375   8
   4   1  13 1133.39 145.326   7
  -4  -1 -13 1143.68 151.591   8
   4   1  14 3854.25 265.388   7
  -4  -1 -14 3699.52 272.873   8
   4   1  15 2538.76 224.306   7
  -4  -1 -15 2761.64 245.609   8
   4   1  16 135.192 61.1780   7
  -4  -1 -16 40.1892 70.4742   8
   4   1  17 394.728 104.900   7
  -4  -1 -17 304.898 94.4463   8
  -4  -1 -18 2085.39 238.560   8
  -4  -2  14 839.410 150.161   7
   4   2 -14 846.170 147.467   2
  -4  -2  13 99.8202 61.2723   7
   4   2 -13 109.101 52.5656   2
  -4  -2  12 90.2872 47.7257   7
  -4  -2  12 16.5154 47.8148   4
   4   2 -12-80.5238 53.1112   2
  -4  -2  11 1270.63 162.802   7
   4   2 -11 1235.67 151.293   2
  -4  -2  11 1185.36 141.017   4
  -4  -2  10 107.082 56.8825   4
   4   2 -10-9.35646 43.5624   2
  -4  -2   9 462.512 83.4874   4
   4   2  -9 405.454 85.5098   2
   4   2  -8 1487.74 148.538   2
  -4  -2   8 1618.81 148.632   4
  -4  -2   7 200.127 65.3539   4
   4   2  -7 112.776 50.4282   2
   4   2  -7 206.075 42.5631   8
  -4  -2   6 88.7634 42.7981   4
   4   2  -6 95.0161 44.2674   2
   4   2  -6 152.792 36.5198   8
  -4  -2   5 525.210 83.4400   4
   4   2  -5 437.953 79.9149   2
   4   2  -5 468.922 79.8057   7
   4   2  -5 549.100 61.8839   8
   4   2  -4 4741.10 232.356   7
   4   2  -4 4326.25 209.324   2
  -4  -2   4 4735.28 164.076   9
   4   2  -4 4583.14 164.356   8
  -4  -2   4 4478.75 220.964   4
   4   2  -3 6006.16 253.939   7
   4   2  -3 6208.14 237.076   2
  -4  -2   3 6205.46 171.576   9
   4   2  -3 6200.04 191.622   8
  -4  -2   3 5740.68 243.320   4
   4   2  -2 80311.0 897.023   7
   4   2  -2 79394.4 799.628   2
  -4  -2   2 80692.9 557.352   9
   4   2  -2 77328.8 687.771   8
  -4  -2   2 77311.4 867.365   4
   4   2  -1 8791.40 290.864   7
   4   2  -1 8762.77 251.644   2
  -4  -2   1 9015.41 147.439   3
  -4  -2   1 8905.42 169.010   9
   4   2  -1 8653.01 234.595   8
  -4  -2   1 8981.35 288.325   4
   4   2   0 7496.71 262.951   7
   4   2   0 7949.75 225.778   2
  -4  -2   0 7717.19 148.554   9
  -4  -2   0 7784.07 161.540   3
   4   2   0 8172.46 165.717   5
  -4  -2   0 7725.79 261.023   4
  -4  -2  -1 324.694 38.5415   3
  -4  -2  -1 323.949 56.9993   4
   4   2   1 267.470 40.9878   2
   4   2   1 273.965 56.1441   7
   4   2   1 272.393 35.3415   5
  -4  -2  -2 135.420 37.6130   4
   4   2   2 115.728 27.3938   2
   4   2   2 92.2561 33.8008   7
   4   2   3 9109.19 288.063   7
   4   2   3 8687.25 184.875   2
  -4  -2  -3 8911.14 262.412   4
   4   2   4 5359.45 222.775   7
   4   2   4 5130.68 124.225   2
  -4  -2  -4 5118.25 214.382   8
  -4  -2  -4 5167.16 194.675   4
   4   2   5 423.716 30.4753   2
  -4  -2  -5 407.976 56.8243   4
   4   2   5 527.854 74.9748   7
  -4  -2  -5 467.374 71.0691   8
   4   2   6 3115.63 178.226   7
  -4  -2  -6 2939.32 178.264   8
  -4  -2  -6 2918.06 141.089   4
   4   2   7 2472.58 163.411   7
  -4  -2  -7 2366.86 167.076   8
  -4  -2  -7 2262.05 121.449   4
  -4  -2  -8 656.608 66.5145   4
   4   2   8 921.295 106.821   7
  -4  -2  -8 746.489 102.284   8
   4   2   9 6770.27 289.103   7
  -4  -2  -9 6599.31 295.462   8
  -4  -2  -9 7163.76 207.891   4
   4   2  10 13140.2 415.276   7
  -4  -2 -10 14198.8 316.123   6
  -4  -2 -10 14101.0 446.839   8
  -4  -2 -10 14224.1 287.212   4
   4   2  11 751.824 106.622   7
  -4  -2 -11 673.370 110.963   8
   4   2  12 339.355 83.0084   7
  -4  -2 -12 319.879 81.0501   8
   4   2  13 5474.02 301.752   7
  -4  -2 -13 5825.14 323.073   8
   4   2  14 410.026 88.6138   7
  -4  -2 -14 378.693 92.3879   8
   4   2  15 242.362 78.8155   7
  -4  -2 -15 85.8605 53.8342   8
   4   2  16 1536.41 180.183   7
  -4  -2 -16 1676.62 198.192   8
   4   2  17 937.537 146.559   7
  -4  -2 -17 1144.88 166.393   8
   4   2  18 236.155 82.1716   7
  -4  -2 -18 332.500 101.190   8
  -4  -3  14 294.939 100.697   7
   4   3 -14 365.698 98.7600   2
  -4  -3  13-33.2763 51.7661   7
   4   3 -13 19.7967 53.7834   2
  -4  -3  12 1078.71 155.822   7
   4   3 -12 1313.92 164.078   2
  -4  -3  11 454.885 98.8626   7
   4   3 -11 561.640 114.607   2
  -4  -3  10 10.3397 43.8553   4
   4   3 -10 85.4149 59.6983   2
   4   3  -9 1042.66 134.111   2
  -4  -3   9 1176.75 118.430   6
  -4  -3   9 1117.61 132.852   4
  -4  -3   8 165.856 59.7735   4
   4   3  -8 34.0251 37.6418   2
   4   3  -8 43.6034 27.5242   8
  -4  -3   7 44.2801 43.9690   4
   4   3  -7 34.2216 31.6870   8
   4   3  -7 78.7178 49.6063   2
  -4  -3   6 45.8426 37.5867   4
  -4  -3   6 105.581 44.9211   9
   4   3  -6 60.2355 41.4205   2
   4   3  -6 103.493 43.8588   8
  -4  -3   5 388.450 73.9020   4
  -4  -3   5 404.104 61.4283   9
   4   3  -5 397.582 79.7915   7
   4   3  -5 485.872 80.9450   2
   4   3  -5 407.751 63.8561   8
   4   3  -4 2837.63 181.548   7
   4   3  -4 2818.93 173.749   2
  -4  -3   4 2839.85 144.028   9
   4   3  -4 2893.78 155.180   8
  -4  -3   4 2862.90 182.277   4
  -4  -3   3 361.750 69.9095   4
   4   3  -3 157.503 49.5568   7
   4   3  -3 202.174 52.4055   2
  -4  -3   3 257.331 45.8853   9
   4   3  -3 299.930 55.0190   8
  -4  -3   2 97.2744 42.9961   4
   4   3  -2 160.609 47.4671   7
   4   3  -2 112.111 35.7192   2
   4   3  -2 88.3419 35.9328   8
  -4  -3   2 137.949 33.8750   9
  -4  -3   1 84.8446 38.7010   4
   4   3  -1 62.6153 33.6536   7
  -4  -3   1 123.997 30.0803   9
  -4  -3   1 103.859 23.7908   3
   4   3  -1 142.186 41.1324   2
   4   3  -1 115.530 37.9104   8
   4   3   0 994.340 99.5771   7
   4   3   0 806.505 75.6223   2
   4   3   0 921.124 91.9009   8
  -4  -3   0 868.748 62.6068   3
  -4  -3   0 920.479 70.4226   9
   4   3   0 756.903 35.5523   5
  -4  -3   0 835.240 90.2636   4
   4   3   1 2658.05 157.030   7
   4   3   1 2607.87 124.083   2
  -4  -3  -1 2639.30 115.952   3
  -4  -3  -1 2572.15 112.524   9
  -4  -3  -1 2506.65 149.023   4
   4   3   2 3978.09 190.024   7
   4   3   2 3942.85 141.609   2
  -4  -3  -2 3849.19 148.744   3
  -4  -3  -2 3667.77 174.804   4
   4   3   3 4207.20 93.0813   1
   4   3   3 4493.47 201.892   7
   4   3   3 4374.00 133.096   2
  -4  -3  -3 4314.73 167.015   3
  -4  -3  -3 4259.32 183.134   4
   4   3   4 17011.9 394.134   7
   4   3   4 17596.6 229.704   2
  -4  -3  -4 17596.4 351.661   3
   4   3   4 17486.0 213.523   1
  -4  -3  -4 17662.6 360.732   4
   4   3   5 1726.68 129.022   7
   4   3   5 1653.18 56.4660   2
  -4  -3  -5 2031.56 119.688   4
   4   3   6 8101.43 283.412   7
  -4  -3  -6 8283.05 232.890   4
   4   3   7 10793.4 337.962   7
  -4  -3  -7 10833.1 300.233   6
  -4  -3  -7 10568.4 350.951   8
  -4  -3  -7 11181.0 259.659   4
   4   3   8 3753.84 207.296   7
  -4  -3  -8 3675.11 176.184   6
  -4  -3  -8 3697.01 218.247   8
  -4  -3  -8 3951.87 150.551   4
   4   3   9 10641.9 358.506   7
  -4  -3  -9 10934.9 297.917   6
  -4  -3  -9 10364.1 374.607   8
  -4  -3  -9 11385.7 242.076   4
   4   3  10 527.732 89.0985   7
  -4  -3 -10 499.570 67.2281   6
  -4  -3 -10 469.589 89.1119   8
   4   3  11 1946.99 167.352   7
  -4  -3 -11 1899.51 121.385   6
  -4  -3 -11 1949.46 175.711   8
   4   3  12 14038.9 459.914   7
  -4  -3 -12 14166.5 484.851   8
   4   3  13 2192.06 192.182   7
  -4  -3 -13 2152.37 198.269   8
  -4  -3 -14 474.219 104.635   8
   4   3  14 522.392 101.481   7
   4   3  15 841.457 130.131   7
  -4  -3 -15 1070.70 152.030   8
   4   3  16-51.2420 51.5912   7
  -4  -3 -16-153.966 71.7956   8
   4   3  17 1191.29 164.765   7
  -4  -3 -17 1127.43 164.530   8
   4   3  18 5248.18 352.624   7
  -4  -3 -18 4833.01 345.851   8
  -4  -4  14-39.0580 52.6090   7
  -4  -4  13 1148.56 169.699   7
   4   4 -13 1203.72 172.514   2
  -4  -4  12 649.174 123.966   7
  -4  -4  12 764.550 125.479   9
   4   4 -12 687.811 132.030   2
  -4  -4  11 65.2419 44.5091   7
  -4  -4  11 173.192 60.5470   9
   4   4 -11 224.626 78.4467   2
  -4  -4  10-33.9045 44.1858   7
  -4  -4  10 139.229 56.1501   9
   4   4 -10 164.242 58.1634   2
  -4  -4   9-2.66417 34.9648   9
   4   4  -9 17.2276 37.1401   2
   4   4  -9 60.8235 40.0207   8
  -4  -4   8 146.952 59.0820   9
  -4  -4   8 240.772 60.4054   6
   4   4  -8 208.455 58.9903   8
   4   4  -8 195.273 56.3122   2
  -4  -4   7 119.793 62.7940   4
  -4  -4   7 217.684 55.9742   9
  -4  -4   7 153.202 50.2060   6
   4   4  -7 197.443 59.7837   8
  -4  -4   6 50.2133 34.3259   4
  -4  -4   6-11.3114 28.7574   6
  -4  -4   6 75.4537 37.6903   9
   4   4  -6 13.3011 31.1855   8
  -4  -4   5 793.002 106.526   4
  -4  -4   5 796.095 92.5922   9
  -4  -4   5 823.279 101.647   6
   4   4  -5 1014.11 107.094   8
  -4  -4   4 26.9174 39.0092   4
  -4  -4   4 27.1413 27.9588   9
   4   4  -4-10.9826 31.8871   7
  -4  -4   4 82.7912 40.8479   6
   4   4  -4 44.0125 35.2087   8
  -4  -4   3 65.2307 44.5918   4
   4   4  -3 5.73919 30.4620   7
  -4  -4   3 47.9622 41.3127   6
  -4  -4   3 88.9407 37.5844   9
   4   4  -3 12.6658 29.9494   8
  -4  -4   2 265.147 59.6115   4
   4   4  -2 364.188 63.5481   7
  -4  -4   2 339.903 69.1753   6
  -4  -4   2 346.443 55.5360   9
   4   4  -2 272.108 59.6969   8
   4   4  -1 1220.16 113.439   7
  -4  -4   1 1285.60 84.7179   3
  -4  -4   1 1088.21 111.260   6
  -4  -4   1 1247.27 97.7734   9
   4   4  -1 1152.57 110.054   8
  -4  -4   1 1134.77 113.653   4
   4   4   0 5686.25 230.564   7
  -4  -4   0 5964.87 186.345   3
  -4  -4   0 5918.95 250.454   6
  -4  -4   0 5714.42 200.505   9
   4   4   0 5638.95 240.961   8
  -4  -4   0 5688.78 238.660   4
  -4  -4  -1 334.345 61.4438   4
   4   4   1 262.020 54.5155   7
  -4  -4  -1 300.114 64.6574   6
  -4  -4  -1 287.266 48.8884   9
  -4  -4  -1 278.848 44.7271   3
   4   4   1 203.641 49.8731   8
  -4  -4  -2-18.3647 22.8896   9
  -4  -4  -2-4.15596 28.6208   4
   4   4   2 13.1527 23.6796   7
  -4  -4  -2 2.98846 33.3424   6
  -4  -4  -2 6.84163 18.7090   3
   4   4   2-12.0513 35.1098   8
   4   4   3 5097.44 214.609   7
  -4  -4  -3 4838.48 190.382   3
  -4  -4  -3 4869.76 223.772   6
  -4  -4  -3 4849.44 201.515   4
   4   4   4-18.7334 17.5230   1
  -4  -4  -4 78.6753 39.2376   4
   4   4   4 3.62869 25.8931   7
  -4  -4  -4 29.8109 35.4936   6
  -4  -4  -5 81.9272 33.8859   4
   4   4   5 35.0213 27.5247   7
  -4  -4  -5 8.72258 32.0787   6
   4   4   5 76.4787 25.9176   1
   4   4   6 1648.46 98.2278   1
   4   4   6 1339.02 117.647   7
   4   4   6 1475.20 54.0896   2
  -4  -4  -6 1431.17 123.607   6
  -4  -4  -6 1462.12 120.008   3
  -4  -4  -6 1403.92 98.7524   4
  -4  -4  -7 7.56423 18.4246   4
   4   4   7 3.38514 27.0290   7
  -4  -4  -7-42.5991 37.2132   6
  -4  -4  -7 25.3476 28.1358   3
   4   4   7-12.1196 20.1838   1
   4   4   8 612.983 85.5446   7
  -4  -4  -8 689.938 85.2135   6
  -4  -4  -8 742.292 97.1383   3
   4   4   8 861.079 82.6810   1
  -4  -4  -8 629.314 60.7605   4
   4   4   9 13804.9 406.779   7
  -4  -4  -9 13884.4 361.032   6
  -4  -4  -9 13458.6 399.204   3
  -4  -4  -9 14482.4 265.807   4
   4   4  10 435.688 82.1879   7
  -4  -4 -10 450.662 82.5358   3
  -4  -4 -10 426.713 65.6513   6
   4   4  11 894.288 113.549   7
  -4  -4 -11 770.249 86.4880   6
  -4  -4 -11 936.668 126.899   8
  -4  -4 -11 784.428 108.899   3
   4   4  12 6656.13 315.691   7
  -4  -4 -12 6857.50 320.928   3
  -4  -4 -12 6234.18 321.554   8
   4   4  13 44.1799 45.0822   7
  -4  -4 -13 53.0043 52.3067   3
  -4  -4 -13 73.0029 56.6400   8
   4   4  14 7791.29 368.241   7
  -4  -4 -14 7517.20 359.882   3
  -4  -4 -14 7282.21 371.457   8
   4   4  15 46.0775 39.2064   7
  -4  -4 -15 148.868 68.8879   3
  -4  -4 -15 124.340 76.5048   8
  -4  -4 -16 125.406 68.9230   3
   4   4  16 199.886 78.0443   7
  -4  -4 -16 146.635 76.1332   8
   4   4  17 2952.30 254.091   7
  -4  -4 -17 3136.73 261.236   3
  -4  -4 -17 2729.41 253.185   8
   4   4  18 587.127 118.273   7
  -4  -4 -18 607.652 124.291   3
  -4  -4 -18 492.661 114.488   8
  -4  -4 -19 321.647 97.9682   8
  -4  -5  13 102.585 62.3115   7
  -4  -5  13 128.607 68.4836   9
  -4  -5  12 261.670 90.7182   7
  -4  -5  12 214.404 74.0879   9
   4   5 -12 277.549 94.8635   2
  -4  -5  11 1035.99 149.683   7
   4   5 -11 1282.65 171.036   2
  -4  -5  11 1409.32 165.766   9
  -4  -5  10 110.268 56.7995   7
  -4  -5  10 301.249 86.9958   9
   4   5 -10 204.619 71.5465   8
  -4  -5   9 201.066 70.9740   7
  -4  -5   9 302.588 76.6967   9
   4   5  -9 332.987 77.9651   8
  -4  -5   8-76.0354 48.8471   9
  -4  -5   8 113.525 56.8010   6
   4   5  -8 44.8978 38.9298   8
  -4  -5   7-30.7723 48.1437   9
  -4  -5   7 58.2863 37.1236   6
   4   5  -7 28.7636 50.7011   8
  -4  -5   6 1622.45 147.482   9
   4   5  -6 1651.53 155.134   8
  -4  -5   6 1839.38 157.121   6
  -4  -5   5 8060.77 311.171   9
  -4  -5   5 8220.64 321.405   6
   4   5  -5 8483.56 336.837   8
  -4  -5   4 31.8558 30.1530   9
  -4  -5   4-5.34152 36.8320   6
   4   5  -4 30.0761 41.0071   8
  -4  -5   3 19.6353 35.9151   4
   4   5  -3 24.1884 32.3234   7
  -4  -5   3 1.50409 32.9474   6
  -4  -5   3 10.1063 26.2071   9
   4   5  -3 0.45944 39.4309   8
   4   5  -2 2951.64 174.838   7
  -4  -5   2 2961.05 172.017   9
  -4  -5   2 3257.05 199.765   6
   4   5  -2 2842.62 188.092   8
  -4  -5   2 2980.96 196.007   4
   4   5  -1 4966.41 222.039   7
  -4  -5   1 4624.72 209.960   9
  -4  -5   1 4661.48 236.730   6
   4   5  -1 4692.42 239.269   8
  -4  -5   1 4813.98 240.916   4
   4   5   0 7569.89 266.723   7
  -4  -5   0 7350.13 235.285   3
  -4  -5   0 7790.25 303.582   6
  -4  -5   0 7621.17 264.106   9
   4   5   0 7111.07 295.561   8
  -4  -5   0 7552.20 291.813   4
   4   5   1 2146.50 141.209   7
  -4  -5  -1 2027.41 156.659   6
  -4  -5  -1 2058.30 136.788   9
   4   5   1 2033.91 160.081   8
  -4  -5  -1 2533.88 165.728   4
   4   5   2 10227.4 304.125   7
  -4  -5  -2 10871.9 352.607   6
  -4  -5  -2 10294.3 301.575   9
   4   5   2 10174.8 351.369   8
  -4  -5  -2 9875.20 315.730   4
   4   5   3 3900.49 190.017   7
  -4  -5  -3 3800.80 209.761   6
  -4  -5  -3 3998.30 190.152   9
   4   5   3 3776.41 216.117   8
  -4  -5  -3 3905.39 192.309   4
   4   5   4 752.163 85.8198   7
  -4  -5  -4 826.241 90.5515   3
  -4  -5  -4 882.891 103.810   6
   4   5   4 875.169 107.926   8
  -4  -5  -4 905.923 91.1394   4
  -4  -5  -5 22.2565 26.0587   4
   4   5   5-2.21782 24.4292   7
   4   5   5 38.4264 24.5726   1
  -4  -5  -5 9.70321 32.8177   6
  -4  -5  -5 15.4419 36.1645   3
   4   5   6 81.8759 33.1284   1
  -4  -5  -6 59.4480 27.8712   4
   4   5   6 15.5305 29.8754   7
  -4  -5  -6 14.4736 32.4881   6
  -4  -5  -6 61.3730 42.7354   3
   4   5   7 1814.38 139.676   7
   4   5   7 2046.76 128.510   1
  -4  -5  -7 1759.21 144.433   3
  -4  -5  -7 1958.68 149.589   6
  -4  -5  -7 1919.06 116.415   4
   4   5   8 10116.0 333.789   7
  -4  -5  -8 9943.64 346.541   3
  -4  -5  -8 9743.98 330.869   6
   4   5   9 237.982 60.2500   7
  -4  -5  -9 268.478 58.8254   6
  -4  -5  -9 304.839 71.2238   3
   4   5  10 1657.12 146.243   7
  -4  -5 -10 1588.83 151.520   3
   4   5  10 1513.87 130.790   1
   4   5  11 5137.29 265.264   7
  -4  -5 -11 5155.39 275.101   3
   4   5  12 1507.26 151.135   7
  -4  -5 -12 1443.63 153.037   3
   4   5  13 39.3894 40.7741   7
  -4  -5 -13 66.5570 46.3709   3
   4   5  14 1621.37 168.814   7
  -4  -5 -14 1504.99 166.262   3
   4   5  15 88.8317 57.3931   7
  -4  -5 -15 57.0258 54.1484   3
   4   5  16 702.032 124.645   7
  -4  -5 -16 742.486 128.751   3
   4   5  17 70.2529 59.6785   7
  -4  -5 -17-10.1849 62.4351   3
   4   5  18 564.523 118.782   7
  -4  -5 -18 335.579 94.4980   3
  -4  -6  12 887.249 143.010   9
  -4  -6  11-21.1866 47.0098   9
  -4  -6  10 346.529 92.6297   7
  -4  -6  10 199.598 76.9463   9
   4   6 -10 279.674 85.8088   8
  -4  -6   9 1110.86 140.747   7
  -4  -6   9 1174.07 151.009   9
   4   6  -9 1032.53 143.711   8
  -4  -6   8 567.872 105.867   7
  -4  -6   8 736.371 116.973   9
   4   6  -8 660.620 109.698   8
  -4  -6   7 1665.02 170.011   9
   4   6  -7 1893.61 182.619   8
  -4  -6   6 871.078 119.298   9
  -4  -6   6 919.647 119.994   6
   4   6  -6 812.133 120.329   8
  -4  -6   5 44.8228 41.3958   9
  -4  -6   5 4.24462 33.1001   6
   4   6  -5 23.1263 39.2145   8
  -4  -6   4 30.7428 42.0795   6
  -4  -6   4 37.6631 41.6404   9
   4   6  -4-21.0231 46.2159   8
  -4  -6   3 1782.54 154.020   9
  -4  -6   3 1709.05 157.570   6
   4   6  -3 1636.53 161.619   8
   4   6  -2 1669.26 131.489   7
  -4  -6   2 1643.31 145.184   9
  -4  -6   2 1617.32 151.968   6
   4   6  -2 1265.59 142.064   8
   4   6  -1 195.937 50.6307   7
  -4  -6   1 207.051 59.1923   9
  -4  -6   1 132.151 55.4479   6
   4   6  -1 169.838 63.3085   8
   4   6   0 1685.91 126.347   7
  -4  -6   0 1690.02 139.407   9
  -4  -6   0 1631.61 150.084   6
   4   6   0 1849.29 166.460   8
   4   6   1 1367.42 113.528   7
  -4  -6  -1 1335.83 116.921   3
  -4  -6  -1 1169.71 117.980   9
  -4  -6  -1 1423.04 143.280   6
   4   6   1 1366.22 143.310   8
   4   6   2 1671.33 124.980   7
  -4  -6  -2 1373.99 119.228   3
  -4  -6  -2 1470.89 128.780   9
  -4  -6  -2 1713.00 154.430   6
   4   6   2 1400.28 145.195   8
   4   6   3 4467.52 201.010   7
  -4  -6  -3 4572.49 220.087   3
  -4  -6  -3 4463.78 244.684   6
  -4  -6  -3 4284.15 217.532   9
   4   6   3 4238.87 248.757   8
   4   6   4 4685.70 207.430   7
  -4  -6  -4 4743.79 228.953   3
  -4  -6  -4 4548.92 243.684   6
   4   6   4 4575.23 255.806   8
  -4  -6  -4 4737.83 231.138   9
   4   6   5 114.359 37.2505   7
  -4  -6  -5 119.363 46.2568   6
  -4  -6  -5 244.565 62.8533   3
   4   6   5 217.854 67.4619   8
   4   6   6 1011.49 101.229   7
  -4  -6  -6 1133.28 120.698   3
  -4  -6  -6 1060.15 121.008   6
   4   6   6 1094.86 130.845   8
   4   6   7 11808.8 350.261   7
   4   6   7 11476.3 336.967   1
  -4  -6  -7 11603.7 383.662   3
   4   6   8 11674.2 358.213   7
   4   6   8 11621.1 351.089   1
  -4  -6  -8 11256.8 388.957   3
   4   6   9 3675.66 204.120   1
   4   6   9 3521.01 205.176   7
  -4  -6  -9 3637.69 228.427   3
   4   6  10 172.785 54.2851   1
   4   6  10 127.371 54.1860   7
  -4  -6 -10 112.201 57.5652   3
   4   6  11 2271.72 178.123   7
  -4  -6 -11 2257.27 191.651   3
   4   6  11 2330.64 176.371   1
   4   6  12 448.327 86.7049   7
  -4  -6 -12 417.604 87.2372   3
   4   6  12 344.033 76.6229   1
   4   6  13 361.968 81.2221   7
  -4  -6 -13 294.440 82.2519   3
   4   6  14 215.084 67.4460   7
  -4  -6 -14 141.625 61.6528   3
   4   6  15 31.4405 47.8049   7
  -4  -6 -15 136.783 64.7383   3
   4   6  16 34.6520 40.2198   7
  -4  -6 -16 66.6653 52.4711   3
   4   6  17 397.984 96.4717   7
  -4  -6 -17 430.698 109.623   3
   4   6  18 1578.69 194.200   7
   4   7 -11 69.2277 59.8775   8
  -4  -7  10 70.8289 54.3068   9
   4   7 -10 151.527 76.3384   8
  -4  -7   9-16.8407 46.0680   9
   4   7  -9 22.9137 52.4720   8
  -4  -7   8 2061.42 205.730   9
   4   7  -8 1939.90 205.749   8
  -4  -7   7 769.826 124.036   9
   4   7  -7 540.752 113.323   8
  -4  -7   6 378.916 85.3754   9
   4   7  -6 408.616 99.3891   8
  -4  -7   5 1262.81 149.979   9
   4   7  -5 1166.12 151.699   8
  -4  -7   4 950.489 129.469   9
   4   7  -4 954.996 141.635   8
  -4  -7   3 40.9830 43.1827   9
   4   7  -3 17.3455 40.8156   8
   4   7  -2 681.577 116.246   8
  -4  -7   2 592.557 98.5135   9
  -4  -7   1 296.210 74.2288   9
   4   7  -1 417.671 87.5031   8
  -4  -7   0 3605.05 223.052   9
   4   7   0 3998.97 261.913   8
  -4  -7  -1 60.3408 43.9387   9
   4   7   1 266.089 83.1072   8
  -4  -7  -2 183.192 62.9482   9
  -4  -7  -2 131.884 48.3076   3
   4   7   2 158.661 66.2204   8
   4   7   3 3602.05 178.175   7
  -4  -7  -3 3199.46 200.455   3
  -4  -7  -3 4053.39 233.524   9
   4   7   3 3573.62 244.379   8
   4   7   4 33.4847 31.0018   7
  -4  -7  -4 22.6428 32.5715   3
  -4  -7  -4 39.7645 45.1277   9
   4   7   4 105.939 61.3065   8
   4   7   5 52.0394 26.8259   7
  -4  -7  -5 10.9136 32.4815   3
   4   7   5 80.6698 52.5080   8
   4   7   6 3979.41 198.313   7
  -4  -7  -6 3449.42 219.604   3
   4   7   6 4005.93 260.986   8
   4   7   6 3638.48 207.240   1
   4   7   7 2859.30 171.470   7
  -4  -7  -7 2615.77 197.391   3
   4   7   7 2939.70 190.091   1
   4   7   7 2853.82 220.642   8
   4   7   8 134.613 44.9251   7
   4   7   8 191.428 55.3346   1
  -4  -7  -8 56.1307 43.4927   3
   4   7   8 162.559 72.9124   8
   4   7   9 2918.88 184.339   7
   4   7   9 2880.63 197.914   1
  -4  -7  -9 2728.35 206.477   3
   4   7   9 2752.36 226.621   8
   4   7  10 83.2936 40.9974   7
   4   7  10 31.8348 42.1680   1
  -4  -7 -10 191.179 74.9256   3
   4   7  11 6095.44 300.433   1
   4   7  11 6486.37 293.944   7
  -4  -7 -11 6162.88 325.202   3
   4   7  12 1861.06 166.402   7
  -4  -7 -12 2080.62 200.078   3
   4   7  12 1883.60 177.043   1
   4   7  13 2863.91 213.130   7
  -4  -7 -13 2896.22 238.571   3
   4   7  13 2547.51 209.845   1
   4   7  14 3.16160 38.0194   7
  -4  -7 -14 19.4208 49.8560   3
   4   7  14 54.5586 50.5689   1
   4   7  15 1236.40 153.059   7
  -4  -7 -15 1304.13 172.826   3
   4   7  16 1107.02 149.055   7
  -4  -7 -16 1461.03 185.450   3
   4   7  17 868.269 141.126   7
   4   7  18 818.957 138.577   7
   4   8  -9 502.292 111.927   8
  -4  -8   8 960.442 152.222   9
   4   8  -8 948.635 155.915   8
  -4  -8   7 84.1279 75.9941   9
   4   8  -7 7.38492 63.6075   8
  -4  -8   6 224.972 75.5791   9
   4   8  -6 284.571 93.3568   8
  -4  -8   5-49.3536 50.1913   9
   4   8  -5-8.84809 62.4953   8
  -4  -8   4 26.9312 53.1737   9
   4   8  -4 76.0479 53.0479   8
  -4  -8   3 3111.02 237.541   9
   4   8  -3 2735.71 239.825   8
  -4  -8   2 130.669 56.9084   9
   4   8  -2 142.209 69.9773   8
  -4  -8   1 207.002 67.1205   9
   4   8  -1 244.685 89.6973   8
  -4  -8   0 2278.11 196.738   9
   4   8   0 2157.97 206.765   8
  -4  -8  -1 783.602 117.555   9
   4   8   1 785.956 129.720   8
  -4  -8  -2 3862.83 246.991   9
   4   8   2 4509.13 291.010   8
  -4  -8  -3 1623.98 157.154   3
  -4  -8  -3 1778.34 169.427   9
   4   8   3 1604.35 180.087   8
  -4  -8  -4 115.004 52.0663   9
  -4  -8  -4 97.3918 51.0464   3
   4   8   4 82.3588 46.9180   8
  -4  -8  -5 977.938 128.637   9
  -4  -8  -5 1317.91 144.660   3
   4   8   5 1227.78 152.618   8
  -4  -8  -6-10.6000 41.7333   3
   4   8   6-10.0228 40.8493   8
   4   8   7 1003.75 122.529   1
  -4  -8  -7 958.468 129.196   3
   4   8   7 1210.87 153.352   8
  -4  -8  -8 1196.35 146.941   3
   4   8   8 1086.97 128.239   1
   4   8   8 1326.79 163.010   8
   4   8   9 448.502 92.3762   1
  -4  -8  -9 278.961 77.5424   3
   4   8   9 339.224 93.5160   8
  -4  -8 -10 89.2653 54.0367   3
   4   8  10 118.286 69.8976   8
   4   8  10 77.1610 48.8523   1
   4   8  11 252.281 74.0684   1
  -4  -8 -11 457.987 99.9669   3
   4   8  11 291.499 91.7015   8
   4   8  12 39.1913 42.5983   1
   4   8  12 69.2746 67.6311   8
  -4  -8 -12 5.93152 63.6112   3
   4   8  13 456.254 101.080   1
  -4  -8 -13 562.169 120.394   3
  -4  -8 -14 310.218 91.6659   3
   4   8  14 316.262 85.8701   1
  -4  -8 -15 73.8351 57.1459   3
   4   8  15 66.9447 62.0787   1
   4   8  16 83.6579 66.3647   1
  -4  -9   6 109.664 62.5799   9
   4   9  -6 51.5729 61.6044   8
  -4  -9   5 277.636 87.6279   9
   4   9  -5 337.580 99.8081   8
  -4  -9   4 145.640 69.2251   9
   4   9  -4 100.300 65.8408   8
  -4  -9   3 69.4452 61.9955   9
   4   9  -3 137.795 70.3069   8
  -4  -9   2 32.5630 43.5178   9
   4   9  -2 8.79303 44.8108   8
   4   9  -1 4316.37 313.055   8
  -4  -9   1 4094.09 282.527   9
  -4  -9   0 516.760 107.757   9
   4   9   0 589.504 123.054   8
  -4  -9  -1 190.158 78.7999   9
   4   9   1 250.864 95.1809   8
  -4  -9  -2-0.69959 48.2754   9
   4   9   2 129.713 70.3628   8
  -4  -9  -3 163.402 69.3361   9
   4   9   3 128.281 70.6388   8
  -4  -9  -4 89.7210 56.5974   9
   4   9   4 1.57994 60.6333   8
  -4  -9  -5 625.347 108.131   3
  -4  -9  -5 816.944 128.588   9
   4   9   5 601.529 121.410   8
  -4  -9  -6 110.379 58.4387   3
   4   9   6-2.90815 45.3252   8
  -4  -9  -7 4367.09 282.339   3
   4   9   7 3504.95 276.568   8
   4   9   7 3829.98 257.857   1
   4   9   8 113.382 57.6193   1
  -4  -9  -8 48.3259 52.8121   3
   4   9   8 46.5033 57.0569   8
   4   9   9 530.224 104.901   1
  -4  -9  -9 358.276 90.7003   3
   4   9   9 416.094 103.850   8
   4   9  10 232.662 75.5070   1
  -4  -9 -10 334.274 86.0105   3
   4   9  10 476.280 112.450   8
  -4  -9 -11 64.3605 53.1051   3
   4   9  11 107.067 80.1646   8
   4   9  11 80.2676 54.8637   1
   4   9  12 732.571 127.085   1
  -4  -9 -12 903.391 141.356   3
   4   9  12 932.212 151.174   8
   4   9  13 258.081 84.3200   1
  -4  -9 -13 260.728 86.1511   3
   4   9  13 496.264 112.114   8
   4   9  14 277.729 85.4391   1
   4   9  14 480.264 121.587   8
   4   9  15 251.893 89.9725   8
   4   9  15 174.499 88.6082   1
  -4 -10   2 1954.16 214.805   9
  -4 -10   1 149.107 73.8471   9
   4  10  -1 55.0005 59.0590   8
  -4 -10   0 521.932 113.287   9
   4  10   0 384.686 105.327   8
  -4 -10  -1 680.520 133.696   9
   4  10   1 699.736 138.569   8
  -4 -10  -2 1002.77 157.784   9
   4  10   2 1145.51 173.935   8
  -4 -10  -3 314.447 88.3414   9
   4  10   3 366.900 103.096   8
   4  10   4 511.623 113.456   8
  -4 -10  -4 514.473 122.017   9
  -4 -10  -5 835.715 140.430   9
   4  10   5 1081.39 166.793   8
  -4 -10  -6 89.0610 67.1975   3
   4  10   6 21.8013 64.8080   8
   4  10   7 197.920 76.9984   1
   4  10   7 284.158 98.8883   8
  -4 -10  -7 249.524 80.6563   3
  -4 -10  -8 292.500 88.2369   3
   4  10   8 287.177 87.1298   1
   4  10   8 318.766 92.8601   8
  -4 -10  -9 1418.40 176.431   3
   4  10   9 1527.90 194.111   8
   4  10   9 1022.66 150.814   1
   4  10  10 98.4933 64.1987   1
   4  10  10 66.7505 66.8071   8
  -4 -10 -10 124.624 76.9895   3
   4  10  11 2050.08 214.450   1
   4  10  11 2427.65 251.941   8
   4  10  12 1981.16 215.847   1
   4  10  12 1915.59 226.646   8
   4  10  13 475.622 105.429   1
   4  11   7 1608.64 201.014   1
   4  11   8 611.980 136.350   1
   4  11   9-11.6828 47.7531   1
  -5   6   8 57.5092 62.5256   4
  -5   6   8-26.3142 49.0231   1
  -5   6   7 10.6932 53.3098   4
  -5   6   7 102.401 65.0917   1
  -5   6   6 128.006 71.9743   4
   5  -6  -6 225.283 97.7129   2
  -5   6   5 159.853 77.8796   4
  -5   6   5 266.081 79.8412   1
   5  -6  -5 75.2062 73.4175   2
  -5   6   4 18.2394 56.2162   4
  -5   6   4-63.5165 52.9208   1
   5  -6  -3 899.625 156.874   2
  -5   6   3 1029.18 145.702   1
  -5   6   3 1435.31 186.567   4
  -5   6   2 368.815 92.4327   1
  -5   6   2 266.714 90.7968   4
   5  -6  -2 353.476 96.5998   2
  -5   6   1 166.050 82.1019   4
   5  -6  -1 189.048 89.1857   2
  -5   6   0 883.982 150.254   4
   5  -6   0 888.125 146.500   2
  -5   6  -1 263.029 92.0090   4
   5  -6   1 228.126 82.6394   2
  -5   6  -2 1985.97 224.049   4
   5  -6   2 1796.41 204.508   2
  -5   6  -3 257.786 107.129   4
   5  -6   3-59.1588 64.8179   2
  -5   6  -4 356.851 99.0367   4
   5  -6   4 278.931 91.8293   2
   5  -6   5 434.250 115.928   2
  -5   6  -7 142.298 74.0661   8
  -5   5  11 768.486 140.621   1
  -5   5  10 9.68808 50.7871   1
  -5   5   9 115.359 63.0613   4
  -5   5   9 247.670 88.3499   1
   5  -5  -9 428.888 107.759   2
  -5   5   8 83.8132 69.0973   4
  -5   5   8 252.114 79.4950   1
   5  -5  -8 151.270 69.8066   2
  -5   5   7 145.432 84.3324   4
  -5   5   7 237.875 77.1349   1
   5  -5  -7 430.755 107.426   2
  -5   5   6 671.783 125.862   4
   5  -5  -6 734.677 133.007   2
  -5   5   6 796.964 126.506   1
  -5   5   5 528.565 114.542   4
  -5   5   5 419.178 90.9054   1
   5  -5  -5 527.351 114.398   2
  -5   5   4 170.450 66.3301   4
  -5   5   4 129.319 54.0571   1
   5  -5  -4 108.234 69.6328   2
  -5   5   3 970.216 141.981   4
  -5   5   3 1173.99 139.157   1
   5  -5  -3 1033.97 151.712   2
  -5   5   2 8.25972 42.8775   4
  -5   5   2 71.9024 44.1568   1
   5  -5  -2 40.8087 47.4434   2
  -5   5   1 3550.85 269.715   4
   5  -5  -1 3194.52 252.678   2
  -5   5   0 717.911 133.536   4
   5  -5   0 449.795 100.244   2
  -5   5  -1 921.332 144.644   4
   5  -5   1 822.411 133.888   2
  -5   5  -2 13.3477 66.1637   4
   5  -5   2 130.545 62.1481   2
  -5   5  -3 1017.13 152.335   4
   5  -5   3 926.360 142.739   2
  -5   5  -4 984.721 150.972   4
   5  -5   4 736.408 124.445   2
  -5   5  -5 70.3548 55.9638   4
   5  -5   5 73.5325 57.2024   2
   5  -5   5-2.27273 36.3944   5
  -5   5  -5-52.5466 50.6828   8
  -5   5  -6 140.203 69.4464   4
   5  -5   6 313.631 97.8785   5
  -5   5  -6 211.477 79.9610   8
  -5   5  -7 825.926 142.080   4
   5  -5   7 746.195 140.459   5
  -5   5  -7 842.825 139.938   8
  -5   5  -8 221.140 90.5154   4
   5  -5   8 358.557 108.474   5
  -5   5  -8 224.622 85.0565   8
  -5   5  -9-52.5360 66.7118   4
  -5   5  -9 107.231 78.9249   8
  -5   4  13 75.9681 42.4550   7
  -5   4  12 76.7627 59.9360   7
  -5   4  11 1007.05 147.224   7
  -5   4  11 1036.34 156.789   1
   5  -4 -11 804.077 147.156   2
  -5   4  10 395.839 95.6330   1
   5  -4 -10 442.883 109.644   2
  -5   4   9-2.97295 42.7685   4
   5  -4  -9-38.8674 49.2586   2
  -5   4   9-3.45216 44.2187   1
  -5   4   8 193.535 69.2748   1
  -5   4   8 88.3417 59.8187   4
   5  -4  -8-25.8567 41.4263   2
  -5   4   7-17.4992 42.1761   4
  -5   4   7 80.1841 45.5966   1
   5  -4  -7 0.25168 50.1606   2
  -5   4   6 12.3050 48.0545   4
  -5   4   6 106.382 53.4698   1
   5  -4  -6 49.1450 45.6811   2
  -5   4   5 326.918 88.8918   4
   5  -4  -5 230.060 73.9274   2
  -5   4   5 225.352 75.9020   1
  -5   4   4 326.816 85.6738   4
  -5   4   4 153.824 59.1893   1
   5  -4  -4 127.326 41.6543   7
   5  -4  -4 210.721 74.2175   2
   5  -4  -3 7974.62 378.019   2
   5  -4  -3 7900.36 325.461   7
  -5   4   3 7513.24 320.216   1
  -5   4   3 8118.80 380.361   4
  -5   4   2 377.469 93.9076   4
   5  -4  -2 288.992 82.2650   2
  -5   4   2 194.873 61.1619   1
   5  -4  -1 2197.79 198.398   2
  -5   4   1 2220.48 204.390   4
  -5   4   0 1124.91 151.086   4
   5  -4   0 1043.32 137.892   2
  -5   4  -1 72.9522 54.4248   4
   5  -4   1 1.25888 42.3810   2
  -5   4  -2 5078.62 308.526   4
   5  -4   2 4736.31 283.385   2
   5  -4   3 3403.13 256.424   5
  -5   4  -3 4125.16 243.805   8
  -5   4  -3 3762.97 265.498   4
   5  -4   3 3368.09 239.962   2
  -5   4  -4 566.299 113.215   4
   5  -4   4 681.797 112.568   2
   5  -4   4 655.226 123.396   5
  -5   4  -4 532.550 99.1444   8
  -5   4  -5 224.551 79.9929   4
   5  -4   5 67.2102 44.0551   2
   5  -4   5 210.618 78.1830   5
  -5   4  -5 48.7194 46.9423   8
  -5   4  -6 1080.85 151.928   4
   5  -4   6 836.851 122.521   2
   5  -4   6 1086.44 156.697   5
  -5   4  -6 971.150 138.632   8
  -5   4  -7 604.121 119.586   4
   5  -4   7 620.096 117.551   5
  -5   4  -7 743.524 128.920   8
  -5   4  -8 3.84379 60.8825   4
   5  -4   8 82.4331 52.2136   5
  -5   4  -8 68.1690 50.6733   8
  -5   4  -9 553.045 115.846   4
   5  -4   9 594.079 129.691   5
  -5   4  -9 415.873 104.934   8
  -5   4 -10 828.974 141.781   4
   5  -4  10 1043.60 165.249   5
  -5   4 -10 1341.57 184.792   8
  -5   4 -11 243.315 85.1621   4
  -5   4 -11 106.325 76.9014   8
  -5   4 -12 370.382 112.412   4
  -5   3  13 78.7969 62.2870   7
  -5   3  12 1007.97 157.260   7
   5  -3 -12 872.118 151.564   2
   5  -3 -11 22.2606 38.9411   2
  -5   3  10 50.0031 54.4607   4
   5  -3 -10 91.7934 61.1444   2
   5  -3  -9 1271.10 160.204   2
  -5   3   9 1489.49 161.460   1
  -5   3   9 1677.86 174.004   4
  -5   3   8 2.51964 37.6272   4
  -5   3   8 103.353 53.6422   1
   5  -3  -8 153.602 65.7700   2
  -5   3   7 51.1810 44.0979   1
  -5   3   7-95.6499 49.9992   4
   5  -3  -7-8.93887 42.2062   2
  -5   3   6 936.205 118.210   1
   5  -3  -6 1034.63 143.563   2
  -5   3   6 802.056 112.606   4
  -5   3   5 709.599 117.368   4
  -5   3   5 624.471 96.2889   1
   5  -3  -5 665.490 103.123   7
   5  -3  -5 658.329 108.402   2
  -5   3   4 772.462 114.578   4
   5  -3  -4 641.455 98.7095   7
   5  -3  -4 718.369 115.339   2
  -5   3   4 751.376 98.3585   1
  -5   3   3 364.717 95.8859   4
  -5   3   3 433.904 75.2289   1
   5  -3  -3 420.534 80.1073   7
   5  -3  -3 467.982 92.7885   2
  -5   3   2 13.5428 48.3204   4
   5  -3  -2 43.7896 45.3086   7
   5  -3  -2 0.18922 33.1270   2
  -5   3   2 27.9514 35.1760   1
   5  -3  -1 4735.51 266.117   2
   5  -3  -1 4126.86 230.115   7
  -5   3   1 4427.28 219.509   1
  -5   3   1 4315.60 265.723   4
   5  -3   0 3832.59 237.929   2
   5  -3   0 4054.99 227.667   7
  -5   3   0 4063.94 257.066   4
   5  -3   1 5829.65 291.106   2
   5  -3   1 5891.36 269.433   7
  -5   3  -1 6168.12 317.206   4
   5  -3   2 4085.60 227.011   7
   5  -3   2 4318.80 265.785   5
  -5   3  -2 4161.86 217.318   8
  -5   3  -2 4425.80 273.046   4
   5  -3   2 4190.62 246.276   2
  -5   3  -3 70.5481 54.5547   4
   5  -3   3 90.0576 42.8831   7
   5  -3   3 51.4095 50.5222   2
   5  -3   3 129.382 60.3056   5
  -5   3  -3 117.803 57.0348   8
   5  -3   4 2759.79 190.445   7
   5  -3   4 2931.49 226.661   5
  -5   3  -4 3035.39 204.830   8
  -5   3  -4 2835.15 219.772   4
   5  -3   4 2753.43 198.798   2
   5  -3   5 2370.45 177.904   7
   5  -3   5 2002.35 189.283   5
  -5   3  -5 1943.83 172.846   8
  -5   3  -5 1959.51 185.718   4
   5  -3   5 2357.27 184.058   2
  -5   3  -6 102.377 50.8854   4
   5  -3   6 31.7280 43.6645   7
   5  -3   6 44.6847 45.2620   2
   5  -3   6-25.2174 39.2604   5
  -5   3  -6-17.1279 35.7603   8
  -5   3  -7 46.1589 47.7870   4
   5  -3   7 11.1116 33.3952   7
   5  -3   7 40.1943 54.6945   5
  -5   3  -7 5.80611 50.0965   8
  -5   3  -8 180.250 75.2289   4
   5  -3   8 144.727 67.2360   7
   5  -3   8 143.784 70.7484   5
  -5   3  -8 131.244 67.6213   8
  -5   3  -9 115.901 60.3250   4
   5  -3   9 203.824 71.3795   7
   5  -3   9 151.461 74.5484   5
  -5   3  -9 236.371 80.7780   8
  -5   3 -10-27.2938 55.4199   4
   5  -3  10 98.3600 50.7817   7
   5  -3  10 6.82803 54.3556   5
  -5   3 -10-20.2789 47.9909   8
  -5   3 -11-0.71600 47.7457   4
   5  -3  11 117.805 62.7169   5
  -5   3 -11 172.959 82.4614   8
  -5   3 -12 42.0031 52.1981   4
   5  -3  12 35.6987 47.6798   5
  -5   3 -12-2.14111 54.6874   8
  -5   2  13 373.882 106.200   7
   5  -2 -13 389.533 110.394   2
   5  -2 -12 72.2059 63.1601   2
  -5   2  11 251.083 69.6072   4
   5  -2 -11 125.789 62.7460   2
   5  -2 -10 1168.40 157.464   2
  -5   2  10 1198.20 150.975   4
  -5   2   9 264.924 75.7912   4
   5  -2  -9 396.367 93.4003   2
  -5   2   8 141.583 71.0787   4
   5  -2  -8 250.017 73.4159   2
   5  -2  -7 2129.80 195.484   2
  -5   2   7 2425.51 178.625   1
  -5   2   7 2039.14 182.584   4
  -5   2   6 21.3573 47.5770   4
   5  -2  -6 50.6627 47.5566   7
  -5   2   6 37.0063 41.6255   1
   5  -2  -6 66.4398 39.6431   2
  -5   2   5 759.199 111.970   4
   5  -2  -5 722.619 108.256   7
   5  -2  -5 579.146 103.764   2
  -5   2   5 842.449 99.0402   1
  -5   2   4 296.220 73.2374   4
  -5   2   4 329.065 63.6657   1
   5  -2  -4 220.517 70.8139   7
   5  -2  -4 169.147 63.3965   2
  -5   2   3 27.8995 42.2300   4
   5  -2  -3 45.4946 34.2407   7
  -5   2   3 37.3874 31.9411   1
   5  -2  -3 38.8719 43.1140   2
   5  -2  -2 6084.69 287.329   2
   5  -2  -2 5903.82 277.520   7
  -5   2   2 6505.07 238.937   1
  -5   2   2 5985.70 297.833   4
  -5   2   1 211.291 70.2661   4
   5  -2  -1 39.9848 33.2293   7
   5  -2  -1 101.430 45.3518   2
  -5   2   1 117.793 45.6366   1
   5  -2   0 1119.87 122.085   2
   5  -2   0 1115.35 120.068   7
  -5   2   0 1399.35 110.380   1
  -5   2   0 1081.06 133.677   4
  -5   2  -1-73.0912 57.0767   4
   5  -2   1 43.2702 35.9419   7
   5  -2   1 76.9641 45.5256   2
   5  -2   1 75.3233 50.0564   5
  -5   2  -1 24.5568 24.8644   8
  -5   2  -2 197.367 59.8511   4
   5  -2   2 109.544 44.6629   7
   5  -2   2 146.475 49.4063   2
   5  -2   2 121.361 48.7773   5
  -5   2  -2 201.552 49.4242   8
   5  -2   3 2209.36 167.737   7
   5  -2   3 2101.73 176.627   5
  -5   2  -3 2529.98 169.311   8
  -5   2  -3 2236.11 183.906   4
   5  -2   3 2216.62 163.871   2
  -5   2  -4 188.578 59.6007   4
   5  -2   4 221.827 62.6882   7
   5  -2   4 294.094 67.4252   2
   5  -2   4 193.395 61.5439   5
  -5   2  -4 248.734 66.3392   8
   5  -2   5 2513.71 182.966   7
   5  -2   5 2619.66 204.552   5
  -5   2  -5 2486.52 184.500   8
  -5   2  -5 2549.70 197.816   4
   5  -2   5 2768.50 181.711   2
   5  -2   6 7017.86 306.703   7
   5  -2   6 6845.11 333.292   5
  -5   2  -6 6538.65 308.804   8
  -5   2  -6 6871.00 321.366   4
   5  -2   6 7022.06 285.720   2
   5  -2   7 2409.34 185.167   7
   5  -2   7 2318.11 201.851   5
  -5   2  -7 2199.18 190.735   8
  -5   2  -7 2086.31 181.557   4
   5  -2   7 2519.27 172.758   2
  -5   2  -8 16.6511 40.8079   4
   5  -2   8 100.682 38.8057   7
   5  -2   8 149.585 63.3404   5
  -5   2  -8 174.427 60.7045   8
   5  -2   9 1643.35 166.264   7
   5  -2   9 1641.40 179.522   5
  -5   2  -9 1720.66 180.790   8
  -5   2  -9 1549.75 160.141   4
  -5   2 -10-9.07653 25.5900   4
   5  -2  10 72.5417 49.2063   7
   5  -2  10 11.8461 53.6342   5
  -5   2 -10 68.8939 61.3818   8
  -5   2 -11 758.913 118.583   4
   5  -2  11 613.719 107.395   7
   5  -2  11 481.707 109.090   5
  -5   2 -11 537.657 123.208   8
   5  -2  12 140.021 63.5331   7
   5  -2  12 235.434 82.4099   5
  -5   2 -12 118.097 72.9685   8
   5  -2  13 2989.21 244.162   7
   5  -2  13 3320.53 279.841   5
  -5   2 -13 3180.73 281.006   8
   5  -2  14 2516.49 234.059   7
  -5   2 -14 2770.74 271.350   8
   5  -2  15-36.8182 51.6480   7
   5  -1 -13 86.7538 60.2986   2
  -5   1  13 74.3710 57.2588   7
   5  -1 -12 369.452 98.4313   2
   5  -1 -11 803.274 130.726   2
  -5   1  11 755.155 120.701   4
   5  -1 -10-33.2793 53.4950   2
  -5   1  10-28.8506 41.9541   4
   5  -1  -9 231.041 73.8846   2
  -5   1   9 156.182 70.1553   4
   5  -1  -8 667.968 109.365   2
  -5   1   8 847.622 118.068   4
   5  -1  -7-18.9997 42.6073   2
  -5   1   7-7.04281 46.2804   4
   5  -1  -6 433.797 87.6044   2
  -5   1   6 374.960 82.2554   4
   5  -1  -6 497.663 93.9930   7
  -5   1   5 555.343 97.0669   4
   5  -1  -5 721.251 109.990   7
  -5   1   5 613.571 81.0141   1
   5  -1  -5 411.137 87.2508   2
   5  -1  -4 3484.15 219.395   2
   5  -1  -4 3175.93 211.948   7
  -5   1   4 3692.85 177.742   1
  -5   1   4 3361.24 215.930   4
  -5   1   3 372.286 57.8202   1
  -5   1   3 508.320 90.1877   4
   5  -1  -3 494.022 85.0892   7
   5  -1  -3 393.276 78.1721   2
  -5   1   2 146.668 58.4584   4
  -5   1   2 143.955 37.0286   1
   5  -1  -2 180.589 58.2481   7
   5  -1  -2 118.905 49.6861   2
   5  -1  -1 4002.38 215.784   2
   5  -1  -1 4094.04 226.684   7
  -5   1   1 4178.00 161.941   1
  -5   1   1 3923.51 227.559   4
  -5   1   0 262.671 65.2824   4
   5  -1   0 324.634 67.7075   7
  -5   1   0 347.262 47.4382   1
   5  -1   0 322.889 67.8295   2
  -5   1   0 345.921 52.3981   8
   5  -1   1 1666.75 133.031   2
   5  -1   1 1642.03 141.476   7
  -5   1  -1 1783.75 102.377   1
   5  -1   1 1592.30 137.254   5
  -5   1  -1 1677.65 115.909   8
  -5   1  -1 1453.67 140.812   4
   5  -1   2 2645.86 164.955   2
   5  -1   2 2375.46 169.618   7
   5  -1   2 2793.05 183.130   5
  -5   1  -2 2729.12 157.418   8
  -5   1  -2 2791.25 191.328   4
   5  -1   3 717.558 86.9965   2
  -5   1  -3 591.860 90.9889   4
   5  -1   3 566.499 86.9496   7
   5  -1   3 672.476 95.2790   5
  -5   1  -3 827.377 93.9568   8
  -5   1  -4 120.763 54.0832   4
   5  -1   4 11.0721 31.5089   7
   5  -1   4 97.1855 45.9742   2
   5  -1   4 41.6356 43.2328   5
  -5   1  -4 85.9070 42.3332   8
   5  -1   5 7223.16 303.368   7
  -5   1  -5 7129.53 295.328   8
  -5   1  -5 7468.51 311.057   4
   5  -1   5 7124.72 310.862   5
   5  -1   5 7708.63 266.685   2
   5  -1   6 2304.03 175.579   7
   5  -1   6 2314.69 183.425   5
  -5   1  -6 2464.63 184.405   8
  -5   1  -6 2581.33 186.720   4
   5  -1   6 2681.05 158.229   2
  -5   1  -7 0.16465 41.1483   4
   5  -1   7 8.55746 37.1323   7
   5  -1   7-29.1760 32.3822   2
   5  -1   7 0.74564 34.9227   5
  -5   1  -7 48.7043 44.6237   8
  -5   1  -8 201.407 60.2295   4
   5  -1   8 182.716 59.7134   7
   5  -1   8 171.341 67.6582   5
  -5   1  -8 43.1186 37.9193   8
  -5   1  -9 362.709 78.7546   4
   5  -1   9 399.233 85.9240   7
  -5   1  -9 320.044 79.4918   8
   5  -1  10 902.382 125.355   7
  -5   1 -10 984.781 120.298   4
  -5   1 -10 937.302 137.127   8
   5  -1  11 3737.36 253.283   7
  -5   1 -11 3968.88 279.835   8
  -5   1 -11 4136.59 242.798   4
   5  -1  12 15.6740 47.0361   7
  -5   1 -12 26.4261 49.5271   8
   5  -1  13 45.5530 46.6915   7
  -5   1 -13 121.810 66.8787   8
   5  -1  14 10.3197 39.1893   7
  -5   1 -14 87.4790 47.6125   8
   5  -1  15 458.317 105.193   7
  -5   1 -15 470.513 114.615   8
   5  -1  16 956.323 153.834   7
   5   0 -13 379.167 105.554   2
  -5   0  13 468.293 109.320   7
   5   0 -12 454.562 110.881   2
  -5   0  12 400.297 93.2968   4
   5   0 -11 95.9974 65.8649   2
  -5   0  11-59.0477 60.3671   4
   5   0 -10 849.149 137.063   2
  -5   0  10 753.660 117.754   4
   5   0  -9 1268.90 151.877   2
  -5   0   9 1137.34 137.972   4
   5   0  -8 195.909 67.5603   2
  -5   0   8 174.461 64.9090   4
   5   0  -7 98.8865 47.6973   2
  -5   0   7 65.9763 48.2897   4
   5   0  -6 618.368 98.6161   2
  -5   0   6 817.024 112.208   4
   5   0  -6 864.101 120.891   7
   5   0  -5-2.14498 34.6416   2
  -5   0   5 164.340 61.2286   4
   5   0  -5 146.796 48.8404   7
   5   0  -4 697.488 99.1156   2
  -5   0   4 717.980 105.107   4
   5   0  -4 888.385 114.615   7
   5   0  -3 9957.40 341.092   2
   5   0  -3 10794.8 378.596   7
  -5   0   3 10636.0 368.005   4
   5   0  -2 2385.32 164.287   2
   5   0  -2 2504.68 181.634   7
  -5   0   2 2410.41 176.131   4
   5   0  -1 917.172 99.3042   2
   5   0  -1 895.525 110.707   7
  -5   0   1 1086.76 70.5461   1
  -5   0   1 1039.27 117.425   4
   5   0   0 1280.97 112.790   2
   5   0   0 1232.95 123.769   7
  -5   0   0 1149.51 87.0753   8
  -5   0   0 1208.22 123.724   4
  -5   0   0 1166.83 66.4549   1
   5   0   1 10250.0 302.841   2
  -5   0  -1 10509.1 183.985   1
   5   0   1 9856.20 341.280   7
   5   0   1 10391.8 313.470   5
  -5   0  -1 10491.5 278.251   8
  -5   0  -1 9965.83 344.141   4
   5   0   2 2181.70 137.065   2
   5   0   2 2025.56 156.224   7
  -5   0  -2 1903.01 77.9946   1
   5   0   2 2233.83 149.706   5
  -5   0  -2 1957.20 130.094   8
  -5   0  -2 2077.64 158.241   4
   5   0   3 1039.84 93.6615   2
   5   0   3 981.246 112.145   7
   5   0   3 1134.10 112.527   5
  -5   0  -3 982.551 99.3508   8
  -5   0  -3 1073.09 117.105   4
   5   0   4 1032.92 91.8377   2
   5   0   4 827.005 104.077   7
   5   0   4 1063.69 111.486   5
  -5   0  -4 868.900 99.9990   8
  -5   0  -4 1077.53 112.909   4
  -5   0  -5 83.6564 42.3473   4
   5   0   5 31.1525 35.5164   7
   5   0   5 148.446 42.7648   2
   5   0   5 102.366 44.4033   5
  -5   0  -5 90.7802 43.0489   8
   5   0   6 5338.54 262.948   7
  -5   0  -6 5050.74 251.717   8
  -5   0  -6 5711.78 257.447   4
   5   0   6 5766.14 200.304   2
   5   0   7 6065.37 286.175   7
  -5   0  -7 6120.93 290.285   8
  -5   0  -7 6228.79 267.258   4
   5   0   7 6500.38 209.365   2
   5   0   8 2440.35 186.104   7
  -5   0  -8 2511.54 194.557   8
  -5   0  -8 2200.84 161.549   4
   5   0   9 5690.14 290.863   7
  -5   0  -9 5826.40 309.879   8
  -5   0  -9 5842.36 261.349   4
  -5   0 -10 510.758 85.1609   4
   5   0  10 402.571 87.1141   7
  -5   0 -10 332.224 86.2711   8
   5   0  11 1133.95 139.099   7
  -5   0 -11 1121.78 149.574   8
  -5   0 -11 1108.17 118.062   4
   5   0  12 180.940 68.9908   7
  -5   0 -12 174.451 81.9583   8
   5   0  13 1959.89 193.875   7
  -5   0 -13 1647.75 191.421   8
   5   0  14-25.9835 47.3238   7
  -5   0 -14 63.0194 53.4746   8
   5   0  15 498.311 111.991   7
  -5   0 -15 340.686 98.3815   8
   5   0  16 324.236 87.7298   7
  -5   0 -16 235.512 96.7335   8
  -5  -1  13 56.7528 42.1837   7
   5   1 -13 24.6864 53.9224   2
   5   1 -12 25.9264 47.6760   2
  -5  -1  12 84.2219 52.0801   4
   5   1 -11 835.080 135.892   2
  -5  -1  11 830.393 124.239   4
   5   1 -10 453.830 102.460   2
  -5  -1  10 549.362 99.2248   4
  -5  -1   9 171.594 62.2644   4
   5   1  -9 217.538 72.6298   2
   5   1  -8 1752.58 171.327   2
  -5  -1   8 2031.36 178.269   4
  -5  -1   7 123.557 63.5416   4
   5   1  -7 8.23982 42.6494   2
  -5  -1   6 380.197 82.2258   4
   5   1  -6 424.209 86.7452   2
   5   1  -6 525.927 93.7141   7
   5   1  -5 17008.1 495.051   7
   5   1  -5 15219.3 443.387   2
  -5  -1   5 16765.9 474.552   4
   5   1  -4 1749.96 157.747   7
   5   1  -4 1474.35 134.721   2
  -5  -1   4 1409.67 137.858   4
  -5  -1   3 297.323 71.5738   4
   5   1  -3 246.545 57.7777   2
   5   1  -3 394.785 76.0890   7
   5   1  -2 226.752 55.9707   2
  -5  -1   2 317.277 72.7488   4
   5   1  -2 220.645 63.1466   7
   5   1  -2 237.364 40.5621   8
   5   1  -1 1015.00 113.157   7
   5   1  -1 967.335 98.6473   2
  -5  -1   1 1025.49 114.653   4
   5   1   0 2543.09 175.894   7
   5   1   0 2687.87 153.933   2
   5   1   0 2868.19 141.919   5
  -5  -1   0 2794.53 180.516   4
   5   1   1 777.159 81.5025   2
   5   1   1 574.811 85.1269   7
   5   1   1 783.673 78.6303   5
  -5  -1  -1 755.052 94.3956   4
  -5  -1  -2 293.875 62.8231   4
   5   1   2 257.824 61.2662   7
   5   1   2 352.007 56.2828   5
   5   1   2 298.171 50.8709   2
  -5  -1  -2 322.840 54.8645   8
  -5  -1  -3 124.356 46.9572   4
   5   1   3 128.278 41.4351   7
   5   1   3 155.632 44.4295   5
   5   1   3 176.376 37.1479   2
  -5  -1  -3 92.7630 41.1736   8
   5   1   4 805.771 72.0020   2
  -5  -1  -4 677.862 88.2525   4
   5   1   4 894.495 108.417   7
   5   1   4 740.738 88.7213   5
  -5  -1  -4 755.311 92.0667   8
   5   1   5 2119.78 109.012   2
   5   1   5 2112.32 162.031   7
  -5  -1  -5 2135.81 157.245   8
  -5  -1  -5 1932.37 145.001   4
   5   1   6 6408.56 284.410   7
  -5  -1  -6 6472.05 280.718   8
  -5  -1  -6 6429.04 256.716   4
   5   1   6 6891.85 184.051   2
   5   1   7 944.885 115.239   7
  -5  -1  -7 1041.29 122.353   8
  -5  -1  -7 951.774 100.935   4
  -5  -1  -8 135.842 45.1214   4
   5   1   8 81.6564 44.7978   7
  -5  -1  -8 176.196 60.2935   8
   5   1   9 23206.6 580.127   7
  -5  -1  -9 22397.0 583.411   8
  -5  -1  -9 23680.8 487.361   4
   5   1  10 1787.08 167.818   7
  -5  -1 -10 1545.42 166.255   8
  -5  -1 -10 1807.69 138.228   4
   5   1  11 253.062 75.4899   7
  -5  -1 -11 202.147 73.1159   8
   5   1  12 372.243 85.1719   7
  -5  -1 -12 417.449 102.803   8
   5   1  13 1153.44 151.026   7
  -5  -1 -13 1270.80 168.356   8
   5   1  14-46.5619 50.3631   7
  -5  -1 -14 75.1426 55.7477   8
   5   1  15 148.921 73.0599   7
  -5  -1 -15 232.036 83.8958   8
   5   1  16 2159.12 221.790   7
  -5  -1 -16 2244.32 235.936   8
   5   1  17 460.003 111.676   7
  -5  -2  13 56.2195 65.7231   7
   5   2 -13 68.5955 57.7572   2
  -5  -2  13 81.5223 55.5452   4
  -5  -2  12 176.053 63.7955   4
   5   2 -12 162.846 75.9545   2
  -5  -2  11 155.227 58.1991   4
   5   2 -11 319.067 88.0979   2
  -5  -2  10 338.082 84.5303   4
   5   2 -10 288.822 78.3211   2
   5   2  -9 1902.38 188.948   2
  -5  -2   9 2207.75 193.294   4
  -5  -2   8 85.5073 51.6792   4
   5   2  -8 44.7452 49.1092   2
   5   2  -7 1134.11 137.900   2
  -5  -2   7 1320.88 145.212   4
   5   2  -6 4998.92 279.034   7
   5   2  -6 4962.05 264.542   2
  -5  -2   6 4962.56 269.411   4
   5   2  -5 8761.09 358.686   7
   5   2  -5 8521.40 335.263   2
  -5  -2   5 8864.71 349.130   4
  -5  -2   4 38.3241 40.7560   4
   5   2  -4 61.4403 44.3911   2
   5   2  -4 86.6513 41.2672   7
  -5  -2   4 84.3081 26.7648   9
   5   2  -4 97.7700 32.2021   8
   5   2  -3 10237.9 367.504   7
   5   2  -3 9544.93 324.610   2
  -5  -2   3 10399.2 206.840   9
   5   2  -3 10690.6 263.406   8
  -5  -2   3 10249.2 358.897   4
   5   2  -2 1244.72 130.579   7
   5   2  -2 1190.53 112.940   2
  -5  -2   2 1086.03 59.9289   9
   5   2  -2 1262.25 94.1236   8
  -5  -2   2 1284.74 128.466   4
   5   2  -1 5383.97 258.770   7
   5   2  -1 5816.32 229.964   2
  -5  -2   1 5477.28 120.759   3
  -5  -2   1 5092.77 112.028   9
   5   2  -1 5542.87 203.115   8
  -5  -2   1 5121.57 246.103   4
   5   2   0 4948.43 243.337   7
   5   2   0 4915.56 199.571   2
   5   2   0 5496.66 166.283   5
  -5  -2   0 5389.05 142.992   3
  -5  -2   0 4909.53 236.845   4
  -5  -2  -1 560.466 83.4548   4
   5   2   1 526.132 67.1069   2
   5   2   1 468.658 79.1070   7
  -5  -2  -1 608.487 56.5122   3
   5   2   1 597.630 60.3430   5
   5   2   2 99.2414 31.9176   2
  -5  -2  -2 43.7904 31.9157   4
   5   2   2 102.174 42.9053   7
   5   2   2 95.8999 28.0812   5
   5   2   3 5143.54 244.930   7
   5   2   3 5442.42 175.842   2
  -5  -2  -3 5144.26 231.007   4
   5   2   4 7671.39 193.518   2
   5   2   4 7703.66 302.189   7
  -5  -2  -4 7169.81 273.494   8
  -5  -2  -4 7362.92 270.990   4
   5   2   5 3162.49 112.195   2
   5   2   5 2740.47 183.693   7
  -5  -2  -5 3033.91 186.426   8
  -5  -2  -5 3160.98 175.642   4
  -5  -2  -6 281.410 59.0887   4
   5   2   6 348.527 74.1611   7
  -5  -2  -6 364.749 71.2983   8
   5   2   7 4566.98 242.785   7
  -5  -2  -7 4773.56 250.642   8
  -5  -2  -7 4928.13 212.668   4
   5   2   8 4077.81 236.191   7
  -5  -2  -8 3921.39 236.976   8
  -5  -2  -8 4104.19 191.556   4
  -5  -2  -9 91.1565 35.5861   4
   5   2   9 56.9219 40.3777   7
  -5  -2  -9 22.1660 44.5782   8
   5   2  10 1573.52 155.251   7
  -5  -2 -10 1717.08 171.413   8
  -5  -2 -10 1544.45 117.327   4
   5   2  11 8657.61 373.278   7
  -5  -2 -11 8535.23 385.606   8
   5   2  12 18.1138 40.9974   7
  -5  -2 -12 63.6391 51.3090   8
   5   2  13 1146.56 148.133   7
  -5  -2 -13 1369.05 170.538   8
   5   2  14 2521.33 224.455   7
  -5  -2 -14 2160.22 217.757   8
   5   2  15 2.83424 46.3382   7
  -5  -2 -15-15.4546 46.0700   8
   5   2  16 292.423 87.5704   7
  -5  -2 -16 264.782 87.5834   8
   5   2  17 379.560 109.021   7
  -5  -2 -17 307.198 96.7558   8
  -5  -3  13 237.976 94.9157   7
  -5  -3  12 130.522 67.0799   7
  -5  -3  12-45.5092 52.9002   4
   5   3 -12 169.413 73.2802   2
  -5  -3  11 11.4484 52.5896   4
   5   3 -11 91.9661 46.9762   2
   5   3 -10 1084.20 153.079   2
  -5  -3  10 1130.14 147.688   4
  -5  -3   9 81.7676 58.5476   4
   5   3  -9 81.1407 51.9811   2
  -5  -3   8 229.788 80.0333   4
   5   3  -8 155.851 66.0119   2
  -5  -3   8 328.857 69.0940   9
  -5  -3   7 1146.36 109.131   9
   5   3  -7 1081.80 137.385   2
  -5  -3   7 987.409 129.535   4
  -5  -3   6 65.5746 52.0917   4
   5   3  -6-12.7515 35.2910   2
  -5  -3   6 19.9333 24.6668   9
  -5  -3   5 505.807 92.1200   4
   5   3  -5 483.281 93.7915   7
   5   3  -5 453.396 81.1042   2
  -5  -3   5 596.028 71.9518   9
   5   3  -5 505.699 70.7570   8
  -5  -3   4 355.629 77.1649   4
   5   3  -4 433.241 80.8154   7
   5   3  -4 376.914 72.4832   2
  -5  -3   4 308.492 50.8751   9
   5   3  -4 325.022 56.8171   8
  -5  -3   3 492.958 87.9571   4
   5   3  -3 569.869 90.1368   7
   5   3  -3 447.245 75.5561   2
  -5  -3   3 434.252 55.2204   9
   5   3  -3 528.891 70.2084   8
  -5  -3   2 434.753 84.2786   4
   5   3  -2 428.327 82.1224   7
   5   3  -2 449.145 71.4870   2
  -5  -3   2 437.308 52.3558   9
   5   3  -2 420.548 64.8680   8
   5   3  -1 8832.06 330.584   7
   5   3  -1 8593.58 282.261   2
  -5  -3   1 8907.55 174.957   3
  -5  -3   1 8864.76 208.180   9
   5   3  -1 8004.08 271.330   8
  -5  -3   1 8703.53 321.674   4
   5   3   0 1554.97 138.982   7
   5   3   0 1429.28 110.245   2
  -5  -3   0 1643.50 86.5249   3
  -5  -3   0 1519.34 84.2453   9
   5   3   0 1541.63 124.296   8
  -5  -3   0 1521.28 135.230   4
   5   3   1 8078.30 308.187   7
   5   3   1 7936.41 241.271   2
  -5  -3  -1 8361.94 211.305   3
   5   3   1 8466.73 183.449   5
  -5  -3  -1 8339.36 301.859   4
   5   3   2 1716.22 144.532   7
   5   3   2 1655.36 103.969   2
  -5  -3  -2 1745.28 104.917   3
  -5  -3  -2 1624.17 134.238   4
   5   3   3 1845.73 147.669   7
   5   3   3 2032.65 105.796   2
  -5  -3  -3 1982.07 118.396   3
  -5  -3  -3 1747.35 135.466   4
   5   3   4 4638.60 234.469   7
   5   3   4 4744.90 145.662   2
  -5  -3  -4 4743.74 215.367   4
   5   3   5 3658.51 211.836   7
   5   3   5 3847.12 112.663   2
  -5  -3  -5 3684.08 187.154   4
   5   3   6 2756.51 186.764   7
  -5  -3  -6 2599.85 154.150   4
   5   3   7 7169.86 303.472   7
  -5  -3  -7 7271.44 310.119   8
  -5  -3  -7 6837.03 244.056   4
   5   3   8 1300.03 135.086   7
  -5  -3  -8 1216.80 136.475   8
  -5  -3  -8 1314.99 106.268   4
   5   3   9 1628.44 156.999   7
  -5  -3  -9 1915.70 173.495   8
  -5  -3  -9 1905.93 122.955   4
   5   3  10 3466.79 229.497   7
  -5  -3 -10 3817.22 196.314   6
  -5  -3 -10 3447.25 237.130   8
   5   3  11 868.537 123.004   7
  -5  -3 -11 866.771 93.6048   6
  -5  -3 -11 793.268 126.604   8
   5   3  12 1307.64 152.737   7
  -5  -3 -12 1115.09 148.508   8
   5   3  13 839.403 131.285   7
  -5  -3 -13 1328.71 165.456   8
   5   3  14 460.534 98.6929   7
  -5  -3 -14 607.677 115.826   8
   5   3  15 2088.49 208.127   7
  -5  -3 -15 1972.15 213.597   8
   5   3  16 1328.59 173.861   7
  -5  -3 -16 1348.97 188.024   8
   5   3  17 275.290 81.8676   7
  -5  -3 -17 255.270 103.236   8
  -5  -4  13-0.30482 40.3048   7
  -5  -4  12 565.582 120.457   7
   5   4 -12 519.587 123.105   2
  -5  -4  11 506.890 118.679   7
   5   4 -11 691.581 131.246   2
  -5  -4  10 106.329 59.5132   4
   5   4 -10 227.207 78.6500   2
  -5  -4   9 183.468 69.5876   4
  -5  -4   9 137.308 62.4173   9
   5   4  -9 139.536 69.4478   2
  -5  -4   8 495.751 105.702   4
  -5  -4   8 705.145 107.101   6
  -5  -4   8 624.552 91.5325   9
   5   4  -8 542.171 107.366   2
  -5  -4   7 317.918 82.7361   4
  -5  -4   7 296.896 78.2719   6
  -5  -4   7 203.095 57.7799   9
   5   4  -7 227.259 78.2845   2
   5   4  -6 326.720 78.0556   2
  -5  -4   6 349.474 87.5843   4
  -5  -4   6 251.076 65.8122   6
  -5  -4   6 268.641 59.7969   9
   5   4  -6 287.710 60.3623   8
   5   4  -5 2217.22 185.426   7
   5   4  -5 1927.37 167.909   2
  -5  -4   5 2478.52 157.242   9
   5   4  -5 2271.80 159.949   8
  -5  -4   5 2618.33 201.258   4
  -5  -4   4 49.6456 39.9404   4
   5   4  -4 2.44563 38.0551   7
  -5  -4   4 22.1357 28.0174   9
   5   4  -4-5.72740 35.1149   2
   5   4  -4 109.264 44.6008   8
   5   4  -3 903.145 113.699   7
   5   4  -3 725.680 95.0933   2
  -5  -4   3 785.081 82.5917   9
   5   4  -3 886.366 102.147   8
  -5  -4   3 941.227 117.270   4
  -5  -4   2 12.9463 36.3565   4
   5   4  -2 25.4968 41.9498   7
  -5  -4   2-8.35350 20.2612   9
   5   4  -2 10.4092 28.6102   2
   5   4  -2 25.4815 29.7131   8
   5   4  -1 838.430 109.282   7
  -5  -4   1 694.778 98.6179   4
   5   4  -1 726.952 89.2385   2
  -5  -4   1 892.997 68.0503   3
  -5  -4   1 785.834 77.4536   9
   5   4  -1 769.952 97.0510   8
  -5  -4   0 84.9594 40.7932   4
  -5  -4   0 54.1837 26.1404   3
   5   4   0 76.3438 44.7700   7
  -5  -4   0 105.377 31.4419   9
   5   4   0 90.9148 40.8589   2
   5   4   0 44.9787 38.8116   8
   5   4   1 2094.38 158.635   7
   5   4   1 2055.02 128.578   2
  -5  -4  -1 2264.30 121.740   3
  -5  -4  -1 2099.67 119.369   9
   5   4   1 1829.89 147.855   8
  -5  -4  -1 2140.55 158.391   4
  -5  -4  -2 207.800 56.3502   4
   5   4   2 311.368 69.1256   7
   5   4   2 254.023 46.4499   2
   5   4   2 279.344 63.7366   8
  -5  -4  -2 234.492 46.3485   3
  -5  -4  -3 71.2577 38.0608   4
   5   4   3 117.328 43.9250   7
   5   4   3 87.2533 29.6713   2
  -5  -4  -4 61.9813 41.1375   4
   5   4   4 83.2322 41.4311   7
   5   4   4 58.4413 23.3988   2
  -5  -4  -5 82.0600 29.3488   4
   5   4   5 134.760 25.0973   2
   5   4   5 152.555 56.8979   7
  -5  -4  -5 179.139 49.0186   3
  -5  -4  -6 67.8441 34.7862   4
   5   4   6 29.1587 32.6115   7
  -5  -4  -6 66.9611 43.6240   6
  -5  -4  -6 52.2960 36.4212   3
  -5  -4  -7 309.272 57.7280   4
   5   4   7 292.480 69.7094   7
  -5  -4  -7 297.976 66.9347   6
  -5  -4  -7 239.606 60.5011   3
   5   4   8 3332.49 209.764   7
  -5  -4  -8 3467.92 199.236   6
  -5  -4  -8 3443.53 204.929   3
  -5  -4  -8 3574.83 170.689   4
   5   4   9 3605.56 225.934   7
  -5  -4  -9 4010.68 212.732   6
  -5  -4  -9 3787.69 220.386   3
  -5  -4  -9 3892.53 171.228   4
   5   4  10-20.0488 47.7913   7
  -5  -4 -10 45.5534 33.6646   6
  -5  -4 -10-9.93325 33.2442   3
   5   4  11 10407.0 403.337   7
  -5  -4 -11 11283.3 346.717   6
  -5  -4 -11 10780.4 401.876   3
  -5  -4 -11 10290.2 423.289   8
   5   4  12 85.1620 56.6980   7
  -5  -4 -12-11.3292 42.8388   3
  -5  -4 -12 46.7299 52.6462   8
   5   4  13 2106.14 195.822   7
  -5  -4 -13 1795.02 177.853   3
  -5  -4 -13 1987.15 205.229   8
   5   4  14 570.208 114.708   7
  -5  -4 -14 393.188 91.5864   3
  -5  -4 -14 733.396 135.017   8
   5   4  15 46.4498 44.5395   7
  -5  -4 -15 41.6293 47.7973   3
  -5  -4 -15 64.8870 38.9260   8
   5   4  16 38.0761 67.9733   7
  -5  -4 -16 73.4395 47.4246   3
  -5  -4 -16-48.6867 55.4094   8
   5   4  17 659.499 133.711   7
  -5  -4 -17 498.324 112.008   3
  -5  -4 -17 194.898 85.9688   8
  -5  -5  12 32.1025 62.8920   7
  -5  -5  11 71.3479 54.2819   7
  -5  -5  11 56.3497 43.4763   9
   5   5 -11 110.924 68.3396   2
  -5  -5  10 66.8269 48.0330   9
   5   5 -10 193.249 83.9682   2
  -5  -5   9 31.5979 42.4297   9
   5   5  -9-14.1598 46.7993   2
  -5  -5   8 685.763 108.488   9
  -5  -5   8 718.365 107.453   6
   5   5  -8 428.485 99.5651   2
  -5  -5   7 141.801 66.5499   4
  -5  -5   7 28.5692 37.5465   9
  -5  -5   7 126.525 53.7104   6
   5   5  -7 49.2395 56.5572   2
   5   5  -7 70.3592 42.7437   8
  -5  -5   6 8.40336 42.3113   4
  -5  -5   6-27.0722 36.7749   9
   5   5  -6 82.1888 37.2301   2
   5   5  -6 42.5911 36.9342   8
  -5  -5   5 469.174 91.3403   4
  -5  -5   5 518.070 87.1294   9
  -5  -5   5 375.683 83.0385   6
   5   5  -5 582.380 94.5852   8
   5   5  -4 2490.72 189.920   7
  -5  -5   4 2834.17 178.074   9
  -5  -5   4 2583.99 195.738   6
   5   5  -4 2451.30 181.964   8
  -5  -5   4 2646.92 205.457   4
   5   5  -3 998.197 118.037   7
  -5  -5   3 983.853 105.234   9
  -5  -5   3 967.432 123.228   6
   5   5  -3 1044.83 120.631   8
  -5  -5   3 1167.15 136.574   4
  -5  -5   2 443.225 88.6634   4
   5   5  -2 368.647 73.6412   7
  -5  -5   2 508.896 92.6704   6
  -5  -5   2 425.054 68.6420   9
   5   5  -2 420.318 84.8345   8
   5   5  -1 9383.88 341.841   7
  -5  -5   1 9108.72 355.437   6
  -5  -5   1 9892.49 301.660   9
   5   5  -1 9737.14 355.597   8
  -5  -5   1 9135.66 353.319   4
   5   5   0 5414.03 255.887   7
  -5  -5   0 5661.05 203.004   3
  -5  -5   0 5220.56 266.069   6
  -5  -5   0 5286.99 217.300   9
   5   5   0 5097.70 258.654   8
  -5  -5   0 4903.65 252.746   4
  -5  -5  -1 320.294 70.4678   4
   5   5   1 491.725 81.0224   7
  -5  -5  -1 331.774 77.8164   6
  -5  -5  -1 295.601 56.0233   9
   5   5   1 332.479 72.1710   8
  -5  -5  -2 542.691 86.9406   4
   5   5   2 643.060 90.5174   7
  -5  -5  -2 468.831 86.1311   6
  -5  -5  -2 523.372 69.8376   9
   5   5   2 423.404 86.3748   8
  -5  -5  -3 25.4488 36.0187   4
   5   5   3 43.4714 39.4147   7
  -5  -5  -3-14.5310 43.3354   6
   5   5   3 14.1541 35.9090   8
   5   5   4 141.972 34.0282   1
  -5  -5  -4 111.502 49.4536   4
   5   5   4 103.755 43.0626   7
  -5  -5  -4 140.069 54.1005   6
  -5  -5  -4 144.601 48.3023   3
   5   5   5 743.194 100.038   7
   5   5   5 847.857 69.9100   1
  -5  -5  -5 788.423 93.7235   3
  -5  -5  -5 773.102 104.849   6
  -5  -5  -5 801.517 92.2478   4
  -5  -5  -6 244.754 57.8259   4
   5   5   6 238.512 42.1570   1
   5   5   6 267.326 63.3660   7
  -5  -5  -6 143.614 52.6571   6
  -5  -5  -6 246.088 60.5888   3
   5   5   7 1865.67 155.360   7
  -5  -5  -7 1685.91 144.351   3
  -5  -5  -7 1680.49 147.961   6
   5   5   7 1849.33 112.405   1
  -5  -5  -7 1928.81 133.951   4
  -5  -5  -8-1.13383 29.3186   4
   5   5   8 83.1564 54.4111   7
  -5  -5  -8 49.0811 37.3535   6
  -5  -5  -8-15.6070 31.8096   3
   5   5   9 430.732 83.8315   7
  -5  -5  -9 278.235 66.5536   6
  -5  -5  -9 302.597 65.1561   3
   5   5  10 3157.97 215.834   7
  -5  -5 -10 3093.88 214.239   3
  -5  -5 -10 2948.53 192.199   6
  -5  -5 -11-12.0166 34.5096   6
  -5  -5 -11 48.5195 37.6973   3
   5   5  12 361.329 84.3338   7
  -5  -5 -12 452.845 77.9258   6
  -5  -5 -12 340.781 84.9242   3
   5   5  13 7455.12 363.677   7
  -5  -5 -13 7296.65 357.927   3
   5   5  14 891.100 133.709   7
  -5  -5 -14 975.572 142.320   3
   5   5  15 187.516 66.1379   7
  -5  -5 -15 232.139 76.4427   3
   5   5  16 2714.89 240.745   7
  -5  -5 -16 2122.69 215.092   3
   5   5  17 34.6218 65.9898   7
  -5  -5 -17 75.9615 67.8721   3
  -5  -6  12-0.27851 45.3957   9
  -5  -6  11 65.6107 48.3835   7
  -5  -6  11 55.9851 52.9675   9
  -5  -6  10 28.5552 42.5004   7
  -5  -6  10 4.89549 37.3668   9
   5   6 -10 78.0278 61.9485   2
  -5  -6   9 134.364 69.4096   7
  -5  -6   9 192.627 68.7500   9
   5   6  -9 154.982 77.4098   2
  -5  -6   8-2.16768 35.2737   9
   5   6  -8 185.510 74.3669   8
  -5  -6   7 165.833 63.0599   9
  -5  -6   7 31.3708 46.8129   6
   5   6  -7 3.37510 56.6542   8
  -5  -6   6 121.601 50.8747   9
  -5  -6   6 128.280 60.4095   6
   5   6  -6 198.029 71.4727   8
  -5  -6   5 334.464 73.7891   9
  -5  -6   5 277.674 72.1965   6
   5   6  -5 263.891 72.3160   8
  -5  -6   4 161.813 58.4604   9
  -5  -6   4 141.059 62.3938   6
   5   6  -4 140.421 62.2537   8
   5   6  -3 564.692 91.7337   7
  -5  -6   3 549.964 91.0238   9
  -5  -6   3 592.207 99.0208   6
   5   6  -3 524.832 95.3016   8
   5   6  -2 962.158 115.717   7
  -5  -6   2 998.956 128.727   4
  -5  -6   2 885.447 107.238   9
  -5  -6   2 1061.03 134.986   6
   5   6  -2 945.314 128.201   8
   5   6  -1 6990.70 295.846   7
  -5  -6   1 6540.52 315.141   6
  -5  -6   1 6873.67 282.481   9
   5   6  -1 6698.15 323.680   8
  -5  -6   1 6589.98 316.304   4
  -5  -6   0 545.905 92.8093   4
   5   6   0 639.465 91.9870   7
  -5  -6   0 598.291 103.880   6
  -5  -6   0 706.733 94.7683   9
   5   6   0 696.732 114.905   8
   5   6   1 3226.90 197.561   7
  -5  -6  -1 3183.48 176.521   3
  -5  -6  -1 3149.86 216.980   6
  -5  -6  -1 3242.67 189.786   9
   5   6   1 3342.86 227.195   8
  -5  -6  -1 3361.30 216.962   4
   5   6   2 1787.62 147.432   7
  -5  -6  -2 1762.10 135.732   3
  -5  -6  -2 1904.64 171.456   6
  -5  -6  -2 1779.48 141.957   9
   5   6   2 1848.40 171.545   8
  -5  -6  -2 1601.79 149.253   4
   5   6   3 3215.77 196.900   7
  -5  -6  -3 3140.47 184.039   3
  -5  -6  -3 3004.15 211.277   6
  -5  -6  -3 3386.68 193.262   9
   5   6   3 3053.67 218.785   8
  -5  -6  -3 2919.37 191.709   4
   5   6   4 1501.68 137.562   7
  -5  -6  -4 1371.99 126.867   3
  -5  -6  -4 1355.34 144.344   6
   5   6   4 1476.24 157.350   8
  -5  -6  -4 1448.87 133.153   4
   5   6   5 7015.01 290.904   7
  -5  -6  -5 6733.00 280.030   3
  -5  -6  -5 6718.62 311.765   6
   5   6   5 6846.37 231.497   1
   5   6   5 6961.52 332.937   8
  -5  -6  -5 6452.02 270.711   4
   5   6   6 1417.55 136.255   7
   5   6   6 1499.90 113.235   1
  -5  -6  -6 1264.10 130.566   3
  -5  -6  -6 1463.47 146.547   6
  -5  -6  -6 1454.09 126.394   4
  -5  -6  -7 347.918 65.7225   4
   5   6   7 263.883 60.0321   7
  -5  -6  -7 344.483 80.1926   6
  -5  -6  -7 247.672 69.9455   3
   5   6   8 1423.07 140.524   7
  -5  -6  -8 1266.10 136.640   3
  -5  -6  -8 1234.89 135.875   6
   5   6   9 14470.6 446.904   7
  -5  -6  -9 14601.3 461.837   3
  -5  -6  -9 14858.9 455.990   6
   5   6  10 89.1067 45.6088   7
  -5  -6 -10-52.2147 50.8977   6
  -5  -6 -10-2.71518 35.6324   3
   5   6  11 312.619 74.4605   7
  -5  -6 -11 114.824 63.5692   3
   5   6  12 5035.50 288.329   7
  -5  -6 -12 4350.44 280.405   3
   5   6  13 661.426 113.542   7
  -5  -6 -13 326.379 87.0894   3
   5   6  14 1496.50 172.048   7
  -5  -6 -14 1336.11 166.016   3
   5   6  15 6184.15 349.539   7
  -5  -6 -15 6871.13 380.836   3
   5   6  16 12.7317 57.1927   7
  -5  -6 -16 6.35417 48.5254   3
   5   6  17-2.82644 44.5001   7
  -5  -7  10 826.667 137.111   9
  -5  -7   9 311.931 92.0960   9
  -5  -7   8 145.057 63.8402   9
   5   7  -8 136.973 69.8559   8
  -5  -7   7 295.457 84.0079   9
   5   7  -7 448.010 100.746   8
  -5  -7   6 1133.23 145.139   9
  -5  -7   6 1154.35 150.013   6
   5   7  -6 942.769 142.319   8
  -5  -7   5 1850.66 178.652   9
  -5  -7   5 1874.35 187.686   6
   5   7  -5 1806.96 189.182   8
  -5  -7   4-69.4661 46.6283   9
   5   7  -4 30.6129 43.5942   8
  -5  -7   4 104.077 49.0659   6
  -5  -7   3 1419.60 150.160   9
  -5  -7   3 1530.50 167.421   6
   5   7  -3 1570.27 174.173   8
   5   7  -2 310.981 73.1851   7
  -5  -7   2 319.031 74.0732   9
  -5  -7   2 277.374 82.6196   6
   5   7  -2 172.569 71.1622   8
   5   7  -1-3.98817 30.6753   7
  -5  -7   1 24.8442 39.4684   9
  -5  -7   1-32.2982 47.2796   6
   5   7  -1-5.62834 46.2156   8
   5   7   0 1065.61 115.881   7
  -5  -7   0 985.970 118.079   9
  -5  -7   0 989.149 135.732   6
   5   7   0 706.144 114.465   8
   5   7   1-1.46048 28.6194   7
  -5  -7  -1-5.98922 51.8796   6
  -5  -7  -1 84.0325 47.6789   9
   5   7   1 21.1889 48.2785   8
   5   7   2 199.289 57.3923   7
  -5  -7  -2 34.9398 36.2238   3
  -5  -7  -2 48.9212 49.4595   6
  -5  -7  -2 82.6304 44.0126   9
   5   7   2 126.349 65.7754   8
   5   7   3 1964.29 152.625   7
  -5  -7  -3 1791.08 152.893   3
  -5  -7  -3 1751.35 174.854   6
  -5  -7  -3 1800.87 157.692   9
   5   7   3 1528.80 168.738   8
   5   7   4 1772.07 147.405   7
  -5  -7  -4 1519.35 143.675   3
  -5  -7  -4 1376.97 151.854   6
  -5  -7  -4 1576.53 148.419   9
   5   7   4 1596.55 172.275   8
   5   7   5-1.33677 33.0176   7
  -5  -7  -5 1.82176 44.3465   6
  -5  -7  -5-2.01113 33.9115   3
   5   7   6 18.6483 33.5705   7
   5   7   6-22.3920 32.2575   1
  -5  -7  -6 1.41184 50.3612   6
  -5  -7  -6 17.4451 35.3123   3
   5   7   6 36.2379 44.9482   8
   5   7   7 3294.02 206.508   7
  -5  -7  -7 3252.44 220.578   3
  -5  -7  -7 3050.75 223.901   6
   5   7   7 3183.33 246.597   8
   5   7   8 835.212 112.023   7
   5   7   8 857.750 135.120   8
  -5  -7  -8 857.297 118.923   3
   5   7   9 5328.84 271.078   7
  -5  -7  -9 5239.23 292.713   3
   5   7  10 3597.04 228.537   7
  -5  -7 -10 3533.28 245.637   3
   5   7  11 4677.55 269.377   7
  -5  -7 -11 4683.15 290.260   3
   5   7  12-70.0542 51.5862   7
  -5  -7 -12 83.2690 54.5552   3
   5   7  13 43.9117 42.9371   7
  -5  -7 -13 0.49480 42.2483   3
   5   7  14 1211.30 153.089   7
  -5  -7 -14 1290.91 167.694   3
   5   7  15 550.570 110.872   7
  -5  -7 -15 525.877 115.424   3
   5   7  16 281.958 84.7922   7
  -5  -7 -16 195.921 84.6973   3
   5   7  17 1630.53 192.326   7
  -5  -8   8 30.8731 39.9730   9
   5   8  -8 155.485 74.4044   8
  -5  -8   7-36.3462 55.7902   9
   5   8  -7 95.2870 64.3861   8
  -5  -8   6 917.626 144.260   9
   5   8  -6 994.309 161.567   8
  -5  -8   5 174.515 74.8563   9
   5   8  -5 276.670 85.2878   8
  -5  -8   4 789.520 127.931   9
   5   8  -4 865.174 150.752   8
  -5  -8   3 622.626 111.415   9
   5   8  -3 820.625 140.460   8
  -5  -8   2 262.761 76.6331   9
   5   8  -2 336.041 101.935   8
  -5  -8   1 1495.18 162.371   9
   5   8  -1 1408.23 175.940   8
  -5  -8   0 1512.66 163.853   9
   5   8   0 1643.98 185.216   8
  -5  -8  -1-28.4702 42.9350   9
   5   8   1 68.5411 61.4910   8
  -5  -8  -2 999.792 131.264   9
   5   8   2 1064.97 152.335   8
  -5  -8  -3 379.865 78.0994   3
  -5  -8  -3 499.045 95.5116   9
   5   8   3 196.731 83.3560   8
  -5  -8  -4 158.233 62.3155   3
  -5  -8  -4 171.234 61.0342   9
   5   8   4 202.766 80.3400   8
  -5  -8  -5 1042.00 128.245   3
   5   8   5 1273.21 163.207   8
  -5  -8  -6 33.6905 37.8261   3
   5   8   6 66.8699 54.8671   8
  -5  -8  -7 2110.44 188.371   3
   5   8   7 1866.91 201.561   8
  -5  -8  -8-0.42734 32.5789   3
   5   8   8 23.4302 47.7562   8
  -5  -8  -9 2524.38 215.920   3
   5   8   9 2564.18 236.020   8
  -5  -8 -10-99.6340 56.8176   3
   5   8  10-19.1956 59.5686   8
  -5  -8 -11 1354.39 166.510   3
   5   8  11 1495.71 188.436   8
  -5  -8 -12 979.726 145.149   3
  -5  -8 -13 198.356 76.6000   3
  -5  -8 -14 20.2699 48.0367   3
  -5  -9   5 101.907 61.1385   9
   5   9  -5 122.502 60.7729   8
  -5  -9   4 2134.89 216.411   9
   5   9  -4 2192.88 238.583   8
  -5  -9   3 229.930 79.7744   9
   5   9  -3 259.801 94.4504   8
  -5  -9   2 553.160 107.578   9
   5   9  -2 389.482 111.850   8
  -5  -9   1 959.431 147.721   9
   5   9  -1 1029.32 159.635   8
  -5  -9   0 1389.89 163.775   9
   5   9   0 1535.29 188.672   8
  -5  -9  -1 752.268 122.336   9
   5   9   1 918.705 152.734   8
  -5  -9  -2 125.136 62.1445   9
   5   9   2 99.3968 57.8263   8
  -5  -9  -3 330.293 89.1980   9
   5   9   3 347.524 98.7077   8
  -5  -9  -4 1302.29 148.530   3
  -5  -9  -4 1069.11 144.434   9
   5   9   4 1354.37 175.131   8
  -5  -9  -5-17.9095 38.6354   3
   5   9   5 5.27522 50.3462   8
  -5  -9  -6 104.923 62.6443   3
   5   9   6 124.336 71.3759   8
  -5  -9  -7 79.4245 54.2641   3
   5   9   7 178.743 77.4591   8
  -5  -9  -8-13.1461 52.9314   3
   5   9   8-64.5623 57.2491   8
  -5  -9  -9 38.0070 55.3509   3
   5   9   9 128.029 72.9477   8
  -5  -9 -10 375.633 94.2499   3
   5   9  10 597.256 132.155   8
  -5  -9 -11 947.219 143.256   3
   5   9  11 903.596 151.106   8
  -5  -9 -12 164.930 81.0186   3
   5   9  12 71.4334 63.9602   8
  -5  -9 -13 105.609 60.4834   3
   5   9  13-96.5053 68.6086   8
  -5 -10   2-25.3934 63.1093   9
  -5 -10   1-7.38075 38.5697   9
  -5 -10   0 447.294 109.761   9
   5  10   0 478.223 130.029   8
  -5 -10  -1-31.0502 53.6449   9
   5  10   1 73.6222 72.1414   8
  -5 -10  -2 206.827 74.1977   9
   5  10   2 59.1338 75.8427   8
  -5 -10  -3 1100.36 157.196   9
   5  10   3 1322.01 188.120   8
  -5 -10  -4 540.690 110.302   9
   5  10   4 486.786 125.657   8
   5  10   5-30.0183 56.2695   8
  -5 -10  -6 5389.16 333.217   3
   5  10   6 6526.83 405.826   8
  -5 -10  -7 290.324 93.2161   3
   5  10   7 202.817 87.1861   8
  -5 -10  -8 331.487 101.754   3
   5  10   8 490.380 122.447   8
  -5 -10  -9 1987.83 213.392   3
   5  10   9 2267.50 243.119   8
  -5 -10 -10 130.881 67.1283   3
   5  10  10 269.836 93.6003   8
  -6   5   8 434.418 108.946   4
  -6   5   7 168.820 75.7961   4
  -6   5   6 739.023 141.408   4
  -6   5   5-81.1770 64.0771   4
  -6   5   4 696.386 143.197   4
   6  -5  -4 1107.72 165.802   2
  -6   5   3 5.28982 66.5022   4
   6  -5  -3 104.383 71.1397   2
  -6   5   2 51.7866 53.2131   4
   6  -5  -2 3.18282 41.1374   2
  -6   5   1 105.729 69.8014   4
   6  -5  -1 157.862 83.7202   2
  -6   5   0 16.5243 49.3847   4
   6  -5   0-16.8984 50.9464   2
  -6   5  -1 291.572 101.208   4
   6  -5   1 250.314 81.7930   2
  -6   5  -2 118.932 73.8927   4
   6  -5   2 196.971 88.0829   2
  -6   5  -3 1365.74 187.256   4
   6  -5   3 1286.82 172.304   2
   6  -5   4 211.342 94.1370   2
   6  -5   5 46.9314 60.3392   2
  -6   4   9 18.6521 50.9407   4
  -6   4   8 11.9246 48.8175   4
  -6   4   7 123.554 81.2978   4
   6  -4  -7 130.121 75.3927   2
   6  -4  -6 3937.85 300.377   2
  -6   4   6 4273.08 302.849   4
  -6   4   5 89.8660 62.0883   4
   6  -4  -5 234.491 84.4211   2
  -6   4   4 696.208 129.879   4
   6  -4  -4 658.133 128.372   2
  -6   4   3 626.060 125.106   4
   6  -4  -3 667.162 122.988   2
  -6   4   2-17.0346 49.9421   4
   6  -4  -2-30.5659 41.1441   2
  -6   4   1 751.739 135.313   4
   6  -4  -1 653.869 124.339   2
  -6   4   0 1665.32 194.060   4
   6  -4   0 1407.84 171.533   2
  -6   4  -1 218.694 80.3549   4
   6  -4   1 186.919 71.1796   2
  -6   4  -2 97.1841 71.5999   4
   6  -4   2 43.2444 46.0156   2
  -6   4  -3 170.048 79.5945   4
   6  -4   3-97.0505 57.7101   2
   6  -4   4 2000.77 214.109   5
  -6   4  -4 1678.90 200.091   4
   6  -4   4 1541.47 175.663   2
  -6   4  -5 23.4087 54.9252   4
   6  -4   5 52.6185 51.4229   2
   6  -4   5 38.4388 51.2769   5
  -6   4  -6 38.6971 52.3207   4
   6  -4   6 69.0529 66.8743   5
  -6   4  -7 636.216 128.734   4
   6  -4   7 614.753 135.890   5
  -6   4  -7 664.565 123.165   8
  -6   4  -8 1220.08 175.705   4
  -6   4  -8 906.854 144.852   8
  -6   4  -9 59.2963 71.2160   4
  -6   4  -9 137.338 76.6667   8
  -6   3  10 119.541 81.5504   4
  -6   3   9 30.0431 60.5406   4
   6  -3  -9 36.7789 46.9358   2
  -6   3   8 173.167 73.1440   4
   6  -3  -8 149.180 68.8543   2
  -6   3   7 520.227 107.816   4
   6  -3  -7 676.288 125.077   2
  -6   3   6 81.7099 61.2671   4
   6  -3  -6 74.7768 43.5503   2
  -6   3   5 204.762 77.0913   4
   6  -3  -5 238.815 71.9323   7
   6  -3  -5 221.549 78.7255   2
   6  -3  -4 1442.64 173.505   2
   6  -3  -4 1325.33 154.571   7
  -6   3   4 1626.71 184.367   4
   6  -3  -3 3010.80 237.638   2
   6  -3  -3 2996.78 223.593   7
  -6   3   3 3327.89 255.518   4
  -6   3   2 147.723 69.7364   4
   6  -3  -2 124.562 55.9121   7
   6  -3  -2 123.491 62.7234   2
  -6   3   1 363.592 104.288   4
   6  -3  -1 144.369 61.6027   7
   6  -3  -1 313.617 80.3106   2
  -6   3   0 271.783 83.2040   4
   6  -3   0 406.658 90.6210   7
   6  -3   0 269.703 77.7398   2
  -6   3  -1 191.941 75.0151   4
   6  -3   1 112.521 53.8294   7
   6  -3   1 117.271 59.3720   2
   6  -3   2 1983.34 176.964   7
  -6   3  -2 2165.07 208.716   4
   6  -3   2 1811.78 174.415   2
  -6   3  -3 469.304 105.567   4
   6  -3   3 515.258 93.9957   7
   6  -3   3 428.147 88.3192   2
   6  -3   3 478.270 101.606   5
  -6   3  -4 916.451 144.714   4
   6  -3   4 1008.74 130.086   7
   6  -3   4 1049.92 147.591   5
   6  -3   4 1240.68 146.069   2
  -6   3  -5 234.821 81.9895   4
   6  -3   5 118.329 61.8258   7
   6  -3   5 398.412 85.7861   2
   6  -3   5 310.166 90.8076   5
  -6   3  -5 178.844 68.1916   8
  -6   3  -6 277.330 86.0953   4
   6  -3   6 288.318 77.8456   7
   6  -3   6 393.285 96.6067   5
  -6   3  -6 199.030 73.9199   8
  -6   3  -7 1185.76 158.973   4
   6  -3   7 1314.22 171.980   5
  -6   3  -7 1089.97 152.761   8
  -6   3  -8 298.499 95.9118   4
   6  -3   8 268.061 92.0954   5
  -6   3  -8 298.004 91.4420   8
  -6   3  -9 1277.48 171.596   4
   6  -3   9 1441.18 190.609   5
  -6   3  -9 1436.04 183.054   8
   6  -3  10 1208.84 175.664   5
  -6   3 -10 1540.44 195.124   8
  -6   3 -10 1527.74 187.341   4
  -6   3 -11 65.9941 59.8166   4
  -6   3 -11-76.1507 64.4355   8
  -6   2  10 114.720 64.1368   4
   6  -2 -10 272.758 99.2506   2
  -6   2   9 130.638 76.0615   4
   6  -2  -9 32.9751 54.9740   2
   6  -2  -8 2156.60 219.215   2
  -6   2   8 1983.31 198.936   4
  -6   2   7 62.3642 56.7116   4
   6  -2  -7 128.422 62.2331   2
  -6   2   6 131.714 70.0727   4
   6  -2  -6 117.539 52.8036   7
   6  -2  -6 121.686 60.1880   2
   6  -2  -5 1899.96 188.749   2
   6  -2  -5 1984.49 173.073   7
  -6   2   5 1811.83 187.221   4
  -6   2   4 74.9140 63.5780   4
   6  -2  -4 197.152 71.9593   7
   6  -2  -4 117.311 60.9720   2
  -6   2   3 17.3558 46.1292   4
   6  -2  -3-15.7440 43.8105   7
   6  -2  -3-0.41590 35.5729   2
  -6   2   2 541.590 103.852   4
   6  -2  -2 563.219 99.1315   7
   6  -2  -2 591.591 107.516   2
   6  -2  -1 1134.98 137.715   2
   6  -2  -1 1289.93 146.574   7
  -6   2   1 1376.22 160.830   4
  -6   2   0 124.900 63.7693   4
   6  -2   0 6.15038 37.0148   7
   6  -2   0 87.1878 44.8027   2
  -6   2  -1 613.369 111.073   4
   6  -2   1 563.829 97.3441   7
   6  -2   1 597.110 97.5307   2
  -6   2  -2 28.4558 53.6668   4
   6  -2   2 37.9568 44.6115   7
   6  -2   2 52.5771 52.4171   2
   6  -2   2 5.64286 43.7686   5
  -6   2  -3 16.8616 47.3529   4
   6  -2   3 37.9648 49.2844   7
   6  -2   3 72.3203 48.8997   2
   6  -2   3-17.8796 42.4782   5
  -6   2  -4 86.9234 46.9907   4
   6  -2   4-2.14125 37.2807   7
   6  -2   4 45.8637 46.7119   2
   6  -2   4 4.95924 41.8141   5
  -6   2  -4 81.3469 52.4851   8
  -6   2  -5 531.293 105.971   4
   6  -2   5 653.498 107.926   7
   6  -2   5 636.770 96.4897   2
   6  -2   5 792.514 124.801   5
  -6   2  -5 439.485 93.9916   8
   6  -2   6 1372.88 155.660   7
   6  -2   6 1141.27 151.115   5
  -6   2  -6 1226.33 144.888   8
  -6   2  -6 1205.73 150.731   4
  -6   2  -7 205.145 75.4161   4
   6  -2   7 182.200 72.1388   7
   6  -2   7 253.032 87.3140   5
  -6   2  -7 264.870 77.4467   8
   6  -2   8 3006.55 233.459   7
   6  -2   8 3368.56 264.129   5
  -6   2  -8 2926.18 238.309   8
  -6   2  -8 3215.36 243.179   4
  -6   2  -9 935.855 138.040   4
   6  -2   9 993.521 138.708   7
   6  -2   9 1434.14 181.332   5
  -6   2  -9 1086.80 153.754   8
  -6   2 -10 178.452 80.4402   4
   6  -2  10 126.429 62.0718   7
   6  -2  10-10.3373 67.4478   5
  -6   2 -10 59.9871 65.9597   8
   6  -2  11 2647.32 230.443   7
   6  -2  11 2291.92 238.462   5
  -6   2 -11 2405.08 239.247   8
  -6   2 -11 2680.44 226.809   4
   6  -2  12 135.905 62.8793   7
   6  -2  12 161.090 76.5929   5
  -6   2 -12 317.510 98.2844   8
   6  -2  13-165.588 74.7114   7
   6  -2  14-0.29262 22.4042   7
   6  -1 -11 49.0934 60.0874   2
  -6   1  11-13.9897 45.4408   4
   6  -1 -10 199.257 80.1673   2
  -6   1  10 201.642 69.5815   4
  -6   1   9 171.429 79.0499   4
   6  -1  -9-23.7759 58.5228   2
  -6   1   8 81.1311 53.6700   4
   6  -1  -8-6.12484 50.1969   2
  -6   1   7 905.083 135.672   4
   6  -1  -7 836.704 133.604   2
   6  -1  -6 1238.08 156.223   2
   6  -1  -6 1592.95 171.502   7
  -6   1   6 1402.95 165.271   4
  -6   1   5 562.112 106.441   4
   6  -1  -5 486.622 96.3250   7
   6  -1  -5 478.233 98.5522   2
  -6   1   4 202.830 73.8962   4
   6  -1  -4 152.744 66.2615   7
   6  -1  -4 96.5141 53.7649   2
   6  -1  -3 1730.61 165.280   2
   6  -1  -3 1681.13 169.123   7
  -6   1   3 1778.18 174.597   4
  -6   1   2 510.269 96.7908   4
   6  -1  -2 758.641 114.272   7
   6  -1  -2 606.705 99.2957   2
  -6   1   1 512.276 99.9725   4
   6  -1  -1 580.245 101.498   7
   6  -1  -1 564.111 93.4194   2
  -6   1   0 342.701 81.4631   4
   6  -1   0 421.045 84.4994   7
   6  -1   0 323.790 68.6405   2
  -6   1  -1 153.342 68.4867   4
   6  -1   1 239.843 70.3299   7
   6  -1   1 235.964 63.8446   2
  -6   1  -2 49.6367 41.1375   4
   6  -1   2 122.908 54.3544   7
   6  -1   2 90.4353 42.1486   2
   6  -1   2 74.2422 52.8790   5
  -6   1  -3 156.142 70.7416   4
   6  -1   3-11.8765 40.2236   7
   6  -1   3 173.199 67.0738   5
   6  -1   3 52.4178 36.1842   2
  -6   1  -3 98.9891 39.8419   8
  -6   1  -4 113.584 49.8362   4
   6  -1   4 199.939 65.7874   7
   6  -1   4 172.908 51.4457   2
   6  -1   4 260.013 69.2719   5
  -6   1  -4 299.762 69.7570   8
  -6   1  -5 186.583 63.8433   4
   6  -1   5 276.200 75.0569   7
   6  -1   5 232.202 58.6829   2
   6  -1   5 213.272 70.3827   5
  -6   1  -5 228.625 59.6305   8
   6  -1   6 1852.95 173.973   7
   6  -1   6 1909.36 180.892   5
  -6   1  -6 2140.03 183.321   8
  -6   1  -6 1817.40 172.174   4
  -6   1  -7 572.418 102.635   4
   6  -1   7 444.622 93.3452   7
   6  -1   7 652.696 113.062   5
  -6   1  -7 707.083 114.718   8
  -6   1  -8 220.435 65.3505   4
   6  -1   8 252.212 79.7931   7
   6  -1   8 154.086 65.1854   5
  -6   1  -8 152.241 68.7273   8
  -6   1  -9 157.370 57.1949   4
   6  -1   9 85.6994 59.8997   7
   6  -1   9 134.025 69.6691   5
  -6   1  -9 1.65013 47.5820   8
   6  -1  10 834.190 127.540   7
   6  -1  10 769.594 126.517   5
  -6   1 -10 1041.84 137.882   4
  -6   1 -10 1145.55 158.346   8
  -6   1 -11 857.779 123.946   4
   6  -1  11 690.373 118.445   7
   6  -1  11 670.275 123.582   5
  -6   1 -11 652.907 127.538   8
   6  -1  12 358.749 89.6997   7
   6  -1  12 254.823 93.7885   5
  -6   1 -12 218.068 90.1548   8
   6  -1  13 4057.33 298.702   7
  -6   1 -13 4621.90 343.150   8
   6  -1  14-105.303 66.1233   7
   6   0 -11 26.2944 47.7330   2
  -6   0  11-9.11721 42.8736   4
   6   0 -10-70.8360 55.9550   2
  -6   0  10 48.4783 57.0591   4
   6   0  -9 68.8574 53.3546   2
  -6   0   9 70.3650 56.9790   4
   6   0  -8 20.4976 46.4670   2
  -6   0   8-145.898 65.1212   4
   6   0  -7 99.2493 61.0879   2
  -6   0   7 93.1458 55.1208   4
   6   0  -6 13.7406 41.7038   2
  -6   0   6 1.06710 45.0532   4
   6   0  -6 100.292 63.1957   7
   6   0  -5 223.554 69.7431   2
  -6   0   5 360.988 87.5086   4
   6   0  -5 331.819 85.5995   7
  -6   0   4 1042.38 134.349   4
   6   0  -4 997.241 127.490   2
   6   0  -4 1181.08 146.202   7
  -6   0   3 246.974 70.6133   4
   6   0  -3 301.544 78.6479   7
   6   0  -3 173.603 52.3499   2
  -6   0   2 404.931 86.1390   4
   6   0  -2 332.643 82.2478   7
   6   0  -2 285.760 70.7779   2
   6   0  -1 6736.09 291.134   2
   6   0  -1 7000.70 329.155   7
  -6   0   1 6854.21 322.384   4
   6   0   0 1092.09 117.201   2
   6   0   0 1237.90 139.200   7
  -6   0   0 1237.91 143.109   4
  -6   0  -1 39.8124 47.5667   4
   6   0   1 19.8612 38.2979   7
   6   0   1 28.4348 28.0434   5
   6   0   1-13.5361 29.4181   2
  -6   0  -1 9.11095 27.4980   8
   6   0   2 1595.92 134.732   2
   6   0   2 1716.82 162.402   7
   6   0   2 1631.50 141.380   5
  -6   0  -2 1790.69 135.002   8
  -6   0  -2 1887.69 168.753   4
  -6   0  -3 189.498 72.6119   4
   6   0   3 296.095 74.5645   7
   6   0   3 212.334 50.4493   2
   6   0   3 307.318 68.0026   5
  -6   0  -3 241.773 58.5588   8
   6   0   4 5491.32 231.572   2
   6   0   4 5160.88 279.974   7
   6   0   4 5028.68 256.955   5
  -6   0  -4 5295.62 253.641   8
  -6   0  -4 5385.96 278.100   4
  -6   0  -5 13.9782 41.6899   4
   6   0   5 47.6087 48.9609   7
   6   0   5 151.097 46.0594   2
   6   0   5 99.8109 49.2811   5
  -6   0  -5 96.3970 48.5809   8
   6   0   6 4518.09 267.381   7
   6   0   6 4717.99 263.219   5
  -6   0  -6 4914.33 267.062   8
  -6   0  -6 4642.03 258.227   4
  -6   0  -7 206.626 67.9134   4
   6   0   7 440.189 93.4390   7
   6   0   7 218.408 66.9302   5
  -6   0  -7 263.471 69.7541   8
   6   0   8 1035.17 137.287   7
   6   0   8 1084.40 139.874   5
  -6   0  -8 1125.74 138.482   8
  -6   0  -8 1116.06 132.124   4
   6   0   9 5460.71 308.636   7
  -6   0  -9 4852.02 296.389   8
  -6   0  -9 4798.66 264.748   4
   6   0  10 4954.05 299.743   7
  -6   0 -10 4883.95 308.719   8
  -6   0 -10 5394.68 282.622   4
   6   0  11 368.555 85.1549   7
  -6   0 -11 733.515 130.518   8
   6   0  12 3188.65 254.038   7
  -6   0 -12 3254.13 271.096   8
   6   0  13 1.06279 62.1868   7
  -6   0 -13-30.3700 51.3512   8
   6   0  14 1362.19 178.616   7
  -6   0 -14 1563.55 205.927   8
   6   0  15 547.561 130.018   7
  -6  -1  12-28.1548 50.4928   4
   6   1 -11 53.2036 52.8343   2
  -6  -1  11 28.4444 54.7025   4
   6   1 -10 91.0414 68.1926   2
  -6  -1  10 180.210 67.3258   4
   6   1  -9 525.005 109.714   2
  -6  -1   9 672.486 125.753   4
   6   1  -8 531.418 106.660   2
  -6  -1   8 597.003 112.087   4
   6   1  -7 279.272 80.0058   2
  -6  -1   7 91.4686 63.7124   4
   6   1  -6 1406.17 165.469   7
   6   1  -6 1544.49 165.324   2
  -6  -1   6 1920.34 182.512   4
   6   1  -5 307.895 73.4471   2
  -6  -1   5 517.624 100.956   4
   6   1  -5 424.487 94.2724   7
   6   1  -4 1293.54 152.467   7
   6   1  -4 1155.88 131.363   2
  -6  -1   4 1418.41 160.589   4
   6   1  -3 3047.76 223.715   7
   6   1  -3 2731.45 195.959   2
  -6  -1   3 2937.04 214.908   4
   6   1  -2 138.256 58.1997   2
  -6  -1   2 180.475 68.2837   4
   6   1  -2 115.824 61.2994   7
   6   1  -1 279.912 62.5423   2
  -6  -1   1 192.499 65.8630   4
   6   1  -1 320.281 76.9602   7
   6   1   0 1445.82 129.445   2
   6   1   0 1732.22 163.736   7
  -6  -1   0 1598.98 156.837   4
   6   1   1 4916.19 225.514   2
   6   1   1 4509.73 258.201   7
   6   1   1 4936.15 215.871   5
  -6  -1  -1 4590.82 251.720   4
   6   1   2 939.429 96.8220   2
   6   1   2 965.704 126.746   7
   6   1   2 903.944 96.9852   5
  -6  -1  -2 1029.95 120.708   4
   6   1   3 3055.77 162.357   2
   6   1   3 2636.24 199.635   7
   6   1   3 2823.92 174.566   5
  -6  -1  -3 2968.80 180.566   8
  -6  -1  -3 2606.56 189.387   4
   6   1   4 1159.87 97.7328   2
   6   1   4 1072.54 130.134   7
   6   1   4 1221.36 120.596   5
  -6  -1  -4 1068.86 116.334   8
  -6  -1  -4 927.870 117.203   4
  -6  -1  -5 44.6100 42.8388   4
   6   1   5 34.6607 37.7678   7
   6   1   5 27.0493 37.1023   5
  -6  -1  -5 106.517 47.0436   8
  -6  -1  -6 708.345 101.210   4
   6   1   6 751.917 115.371   7
   6   1   6 782.561 107.808   5
  -6  -1  -6 680.464 104.129   8
   6   1   7 1871.56 175.593   7
  -6  -1  -7 1940.66 173.720   8
  -6  -1  -7 2004.07 162.606   4
   6   1   8 3732.21 247.461   7
  -6  -1  -8 3552.89 241.710   8
  -6  -1  -8 3632.48 215.974   4
   6   1   9 1364.80 157.663   7
  -6  -1  -9 1426.73 161.514   8
  -6  -1  -9 1447.77 139.747   4
   6   1  10 1213.75 151.756   7
  -6  -1 -10 1131.02 154.044   8
  -6  -1 -10 1203.87 126.562   4
   6   1  11 917.455 136.728   7
  -6  -1 -11 923.823 144.560   8
   6   1  12 770.685 131.352   7
  -6  -1 -12 968.025 146.915   8
   6   1  13 924.014 144.288   7
  -6  -1 -13 1022.21 163.773   8
   6   1  14 5162.08 336.834   7
  -6  -1 -14 4870.83 342.955   8
   6   1  15 154.340 77.3232   7
  -6  -1 -15 107.237 95.8555   8
  -6  -2  12 72.0161 57.4818   4
   6   2 -11 172.798 83.4514   2
  -6  -2  11 279.971 93.0295   4
   6   2 -10 99.2482 62.6764   2
  -6  -2  10 86.9454 57.2978   4
  -6  -2   9 39.9429 53.6429   4
   6   2  -9-8.53679 41.0377   2
  -6  -2   8 636.650 113.282   4
   6   2  -8 902.645 135.992   2
  -6  -2   7 18.7801 45.4721   4
   6   2  -7 43.8622 40.8080   2
   6   2  -6-45.8503 45.3963   2
   6   2  -6-11.6556 40.6933   7
   6   2  -5 1055.52 143.759   7
   6   2  -5 1087.26 132.417   2
  -6  -2   5 1068.65 140.103   4
   6   2  -4 2388.33 205.548   7
   6   2  -4 2354.60 185.754   2
  -6  -2   4 2601.26 205.339   4
   6   2  -3 11714.2 434.499   7
   6   2  -3 11118.5 380.460   2
  -6  -2   3 11994.9 429.745   4
   6   2  -2 525.503 86.5988   2
  -6  -2   2 512.970 95.4303   4
   6   2  -2 490.425 97.6391   7
   6   2  -1 4410.62 260.425   7
   6   2  -1 4472.54 224.429   2
   6   2  -1 4842.22 203.132   8
  -6  -2   1 4443.65 255.230   4
   6   2   0 1015.90 126.033   7
   6   2   0 1121.73 108.858   2
  -6  -2   0 908.810 119.042   4
   6   2   1 2175.68 181.960   7
   6   2   1 2346.47 150.218   2
   6   2   1 2667.99 141.587   5
  -6  -2  -1 2339.05 183.285   4
   6   2   2 4450.77 255.056   7
   6   2   2 4770.40 202.729   2
   6   2   2 5250.70 206.642   5
  -6  -2  -2 5180.02 262.207   4
   6   2   3 1818.16 121.851   2
   6   2   3 1717.71 161.406   7
   6   2   3 1971.05 132.206   5
  -6  -2  -3 1749.22 153.276   4
   6   2   4 506.900 63.1873   2
  -6  -2  -4 562.656 89.5061   4
   6   2   4 495.995 89.8969   7
   6   2   4 604.878 84.8676   5
   6   2   5 1112.45 131.121   7
  -6  -2  -5 1107.26 122.874   8
  -6  -2  -5 1230.65 125.312   4
  -6  -2  -6 367.604 73.0387   4
   6   2   6 437.101 87.6778   7
  -6  -2  -6 358.488 74.6365   8
  -6  -2  -7 66.4114 40.7521   4
   6   2   7 65.8556 50.1220   7
  -6  -2  -7 115.845 52.2187   8
   6   2   8 2250.05 192.414   7
  -6  -2  -8 1790.06 171.366   8
  -6  -2  -8 2002.68 154.718   4
  -6  -2  -9 143.603 49.9657   4
   6   2   9 193.171 69.2295   7
  -6  -2  -9 209.345 72.3901   8
  -6  -2 -10 48.6834 42.5536   4
   6   2  10 12.2425 39.5373   7
  -6  -2 -10 83.4175 55.0583   8
   6   2  11 305.873 80.0927   7
  -6  -2 -11 213.031 77.9945   8
   6   2  12 3938.00 276.099   7
  -6  -2 -12 3790.15 281.270   8
   6   2  13 2199.49 212.535   7
  -6  -2 -13 2361.83 231.936   8
   6   2  14 232.193 85.6869   7
  -6  -2 -14 134.314 66.8858   8
   6   2  15 633.512 128.932   7
  -6  -2 -15 518.795 130.842   8
   6   2  16 938.410 157.677   7
  -6  -2 -16 624.172 135.471   8
  -6  -3  13-0.28932 51.5873   4
  -6  -3  12 178.662 81.6953   4
  -6  -3  11-16.2315 42.6915   4
   6   3 -11 2.85838 42.6543   2
  -6  -3  10 395.186 103.270   4
   6   3 -10 172.201 71.0118   2
  -6  -3   9 149.487 68.2727   4
   6   3  -9 252.227 74.5675   2
  -6  -3   8 36.2530 56.6808   4
   6   3  -8-15.6473 51.7279   2
  -6  -3   7-10.9827 50.7919   4
   6   3  -7 36.5890 50.2160   2
  -6  -3   6 143.062 66.0074   4
   6   3  -6 137.437 59.2446   2
   6   3  -6 131.505 59.9504   7
  -6  -3   5 195.598 77.9234   4
   6   3  -5 165.475 61.0821   2
   6   3  -5 92.2924 44.9608   7
  -6  -3   4-68.2515 57.9612   4
   6   3  -4 18.5018 35.0506   2
   6   3  -4 29.3062 54.5266   7
   6   3  -3 5672.14 303.579   7
   6   3  -3 5863.08 278.280   2
  -6  -3   3 5920.21 304.204   4
   6   3  -2 7558.70 346.146   7
   6   3  -2 7497.86 300.545   2
   6   3  -2 8056.04 278.081   8
  -6  -3   2 8206.85 351.664   4
  -6  -3   1 460.729 93.3064   4
   6   3  -1 430.615 75.2704   2
   6   3  -1 478.550 91.3569   7
   6   3  -1 440.940 70.2729   8
   6   3   0 1487.37 151.016   7
   6   3   0 1165.46 111.192   2
   6   3   0 1021.07 109.173   8
  -6  -3   0 1109.47 128.241   4
   6   3   1 2632.33 199.956   7
   6   3   1 2485.82 151.688   2
  -6  -3  -1 2560.11 188.012   4
   6   3   2 1680.58 159.267   7
   6   3   2 1825.28 122.707   2
  -6  -3  -2 1718.18 109.625   3
  -6  -3  -2 1607.24 148.824   4
   6   3   3 1201.24 133.229   7
   6   3   3 1320.33 100.569   2
   6   3   3 1481.51 105.745   5
  -6  -3  -3 1523.34 142.181   4
   6   3   4 2389.79 191.343   7
  -6  -3  -4 2220.08 168.246   4
   6   3   5 1021.77 128.032   7
  -6  -3  -5 1075.80 105.176   3
  -6  -3  -5 1174.32 122.036   4
  -6  -3  -6-27.8314 31.0488   4
   6   3   6 12.7403 47.4040   7
  -6  -3  -7 103.051 47.8126   4
   6   3   7 30.1333 42.4062   7
  -6  -3  -8 94.2594 41.5769   4
   6   3   8 34.1684 34.6216   7
  -6  -3  -8 98.5586 53.9614   8
   6   3   9 929.983 129.961   7
  -6  -3  -9 926.650 102.391   4
  -6  -3  -9 949.737 131.603   8
   6   3  10 304.501 81.0263   7
  -6  -3 -10 189.371 63.5175   8
   6   3  11 4125.12 274.361   7
  -6  -3 -11 3429.52 260.927   8
   6   3  12 98.3612 52.0881   7
  -6  -3 -12 26.8730 46.0993   8
   6   3  13-3.51811 41.6091   7
  -6  -3 -13 34.4771 60.8302   8
   6   3  14 900.180 141.368   7
  -6  -3 -14 864.945 146.648   8
   6   3  15 316.657 96.5268   7
  -6  -3 -15 388.857 116.946   8
   6   3  16 388.478 111.367   7
  -6  -3 -16 398.387 118.510   8
  -6  -4  11-11.5891 46.5096   4
  -6  -4  10 141.025 67.5532   4
   6   4 -10 114.976 65.0009   2
  -6  -4   9-117.315 63.6232   4
   6   4  -9 73.8481 55.4047   2
  -6  -4   8 39.8469 57.5327   4
   6   4  -8-70.4888 53.8643   2
  -6  -4   8-31.9157 48.9759   6
  -6  -4   7-4.98883 45.4707   4
   6   4  -7 35.6894 45.8211   2
  -6  -4   6 4.98015 42.1451   4
   6   4  -6 58.0513 36.6398   2
  -6  -4   5 114.915 64.9330   4
   6   4  -5-6.45113 42.6889   2
   6   4  -5 13.4638 45.2532   7
  -6  -4   4 55.3401 46.6398   4
   6   4  -4 24.9924 44.5921   2
   6   4  -4 20.6529 38.9350   7
  -6  -4   3 365.388 78.9031   4
   6   4  -3 322.076 70.8970   2
   6   4  -3 363.459 85.5828   7
   6   4  -3 363.011 71.1680   8
   6   4  -2 2779.99 213.010   7
   6   4  -2 2561.97 181.608   2
   6   4  -2 2817.25 183.895   8
  -6  -4   2 2818.13 210.714   4
  -6  -4   1 18.7617 37.9650   4
   6   4  -1-0.70345 36.3226   2
   6   4  -1-7.78156 46.8568   7
   6   4  -1-9.49998 31.9595   8
   6   4   0 2975.22 212.523   7
   6   4   0 3319.46 185.799   2
   6   4   0 3512.72 210.688   8
  -6  -4   0 3160.46 214.880   4
  -6  -4  -1-34.6563 51.3633   4
   6   4   1 63.5669 37.6200   2
   6   4   1-43.5790 45.5707   7
   6   4   1 87.4359 49.0262   8
   6   4   2 1415.44 146.772   7
   6   4   2 1316.07 107.885   2
  -6  -4  -2 1620.48 111.689   3
   6   4   2 1300.32 132.672   8
  -6  -4  -2 1259.70 132.370   4
   6   4   3 5649.67 287.013   7
   6   4   3 5382.56 197.793   2
  -6  -4  -3 5336.13 264.341   4
  -6  -4  -4 40.5272 43.0132   4
   6   4   4-19.3978 41.7407   7
  -6  -4  -4 82.2774 38.0951   3
   6   4   5 3040.95 212.360   7
  -6  -4  -5 3148.56 179.904   3
  -6  -4  -5 3060.45 192.343   4
   6   4   6 4571.61 263.493   7
  -6  -4  -6 4303.06 217.299   3
  -6  -4  -6 4507.86 229.124   4
   6   4   7 864.668 120.277   7
  -6  -4  -7 624.921 90.1957   4
  -6  -4  -7 626.187 89.2090   3
  -6  -4  -8 54.4835 32.6697   4
   6   4   8 75.0902 56.8446   7
  -6  -4  -8-21.5213 33.2318   3
   6   4   9 157.915 58.4268   7
  -6  -4  -9 26.8393 35.8566   6
  -6  -4  -9 111.944 53.8987   3
   6   4  10 2871.26 222.307   7
  -6  -4 -10 2742.60 191.664   6
  -6  -4 -10 2631.19 200.964   3
   6   4  11 601.639 117.405   7
  -6  -4 -11 689.012 102.109   6
  -6  -4 -11 509.855 98.5361   3
   6   4  12 825.598 135.070   7
  -6  -4 -12 1171.62 159.511   8
  -6  -4 -12 793.659 119.779   3
   6   4  13 2484.58 226.425   7
  -6  -4 -13 1999.49 196.025   3
  -6  -4 -13 2499.80 236.985   8
   6   4  14-53.2522 50.2807   7
  -6  -4 -14 15.7318 54.0493   3
  -6  -4 -14 121.160 65.2917   8
   6   4  15 4.98978 63.9603   7
  -6  -4 -15-94.2587 63.1172   3
   6   4  16 2647.69 250.381   7
  -6  -4 -16 2592.65 245.772   3
  -6  -4 -16 2634.20 260.151   8
  -6  -5   9 43.5510 55.0474   4
   6   5  -9 69.9754 66.8450   2
  -6  -5   8-36.0942 59.8426   4
   6   5  -8 49.6550 62.8043   2
  -6  -5   8 88.2659 53.4441   6
  -6  -5   7-9.63777 45.7589   4
   6   5  -7 83.0030 64.0532   2
  -6  -5   7 49.9832 47.4586   6
  -6  -5   6 683.825 121.659   4
  -6  -5   6 854.453 129.155   6
   6   5  -6 740.486 121.466   2
  -6  -5   5 49.1046 48.0249   4
   6   5  -5 164.771 68.0065   7
  -6  -5   5 182.114 68.2228   6
   6   5  -5 26.1535 43.5349   2
  -6  -5   4 244.277 78.9609   4
   6   5  -4 218.603 80.9092   7
  -6  -5   4 254.896 78.9454   6
   6   5  -4 320.938 82.7661   2
   6   5  -4 113.734 51.8936   8
   6   5  -3 1373.38 152.310   7
   6   5  -3 1128.55 133.040   2
  -6  -5   3 1357.28 154.622   6
   6   5  -3 1285.32 139.051   8
  -6  -5   3 1156.58 148.341   4
  -6  -5   2 474.830 93.2316   4
   6   5  -2 463.378 93.2765   7
  -6  -5   2 615.051 109.768   6
   6   5  -2 432.404 86.1181   2
   6   5  -2 454.007 87.6635   8
   6   5  -1 2319.15 191.583   7
   6   5  -1 2013.19 160.497   2
  -6  -5   1 2155.86 188.644   6
   6   5  -1 2536.57 192.531   8
  -6  -5   1 2278.46 192.842   4
   6   5   0 2240.19 187.579   7
   6   5   0 2025.72 150.988   2
  -6  -5   0 2099.26 186.779   6
   6   5   0 2167.78 177.538   8
  -6  -5   0 2130.16 183.557   4
   6   5   1 1326.98 142.753   7
   6   5   1 991.451 102.353   2
  -6  -5  -1 919.708 124.797   6
  -6  -5  -1 1028.28 97.3459   9
   6   5   1 935.651 120.337   8
  -6  -5  -1 932.603 122.376   4
   6   5   2 2725.63 199.284   7
   6   5   2 2368.60 148.647   2
  -6  -5  -2 2629.04 203.863   6
   6   5   2 2372.14 188.607   8
  -6  -5  -2 2644.49 192.155   4
   6   5   3 1157.25 135.238   7
   6   5   3 1179.11 99.2533   2
  -6  -5  -3 1191.79 106.759   3
  -6  -5  -3 1182.83 139.365   6
   6   5   3 1099.62 135.278   8
  -6  -5  -3 1322.01 136.603   4
  -6  -5  -4 54.5426 44.7875   4
   6   5   4 97.6149 47.2236   7
  -6  -5  -4 102.986 55.0689   6
  -6  -5  -4 103.735 44.4561   3
   6   5   5 1009.92 125.000   7
  -6  -5  -5 974.397 106.241   3
  -6  -5  -5 1009.56 128.670   6
  -6  -5  -5 982.955 113.170   4
  -6  -5  -6 142.244 53.9153   4
   6   5   6 121.706 58.9953   7
  -6  -5  -6 80.4502 51.1006   6
  -6  -5  -6 105.469 51.0306   3
  -6  -5  -7 147.792 45.3284   4
   6   5   7 155.251 60.4747   7
  -6  -5  -7 93.7349 45.5050   6
  -6  -5  -7 103.339 46.4339   3
   6   5   8 5323.46 290.276   7
  -6  -5  -8 5126.27 262.628   3
  -6  -5  -8 5095.61 272.044   6
  -6  -5  -8 5391.03 240.870   4
   6   5   9-38.6177 39.4445   7
  -6  -5  -9-2.14484 38.7158   6
  -6  -5  -9 60.0453 48.1071   3
   6   5  10 1132.16 146.802   7
  -6  -5 -10 969.554 123.948   6
  -6  -5 -10 1013.36 132.311   3
   6   5  11 2720.82 221.633   7
  -6  -5 -11 2442.11 188.065   6
  -6  -5 -11 2134.31 191.907   3
   6   5  12 103.351 57.5359   7
  -6  -5 -12 129.464 56.0411   3
   6   5  13 384.608 100.824   7
  -6  -5 -13 300.107 87.6789   3
   6   5  14 48.9847 45.7844   7
  -6  -5 -14 149.087 71.9971   3
   6   5  15 1324.89 175.698   7
  -6  -5 -15 1381.92 174.475   3
   6   5  16 248.001 88.8297   7
  -6  -5 -16 306.023 98.2688   3
   6   6  -8 63.0623 68.5594   2
  -6  -6   7 619.346 123.615   6
   6   6  -7 525.327 116.335   2
   6   6  -6 1166.39 161.883   2
  -6  -6   6 1190.75 151.071   6
  -6  -6   5 82.0098 64.4827   4
  -6  -6   5 51.0610 55.8066   6
   6   6  -5-30.8943 46.6622   2
   6   6  -5-123.498 59.3030   8
  -6  -6   4 816.466 130.745   4
   6   6  -4 898.988 130.276   7
  -6  -6   4 912.013 134.614   6
   6   6  -4 778.862 123.824   2
   6   6  -4 930.339 127.179   8
  -6  -6   3 80.8787 52.1704   4
   6   6  -3-22.7903 48.1962   7
  -6  -6   3 120.338 66.9076   6
   6   6  -3 39.1885 34.2670   2
   6   6  -3-26.1489 49.1891   8
  -6  -6   2 49.6327 47.9273   4
   6   6  -2 40.0010 46.8487   7
  -6  -6   2 121.857 61.8205   6
  -6  -6   2 106.565 44.4921   9
   6   6  -2 86.4482 51.4519   2
   6   6  -2 64.0015 39.5282   8
  -6  -6   1-16.2324 48.9489   4
   6   6  -1 95.5149 51.5340   7
  -6  -6   1 130.016 59.5348   6
  -6  -6   1 86.5794 41.7556   9
   6   6  -1 101.812 50.1746   2
   6   6  -1 41.8255 48.7461   8
   6   6   0 898.702 121.908   7
  -6  -6   0 977.815 135.308   4
   6   6   0 1043.76 116.604   2
  -6  -6   0 944.507 105.531   9
  -6  -6   0 989.055 134.521   6
   6   6   0 911.242 128.415   8
  -6  -6  -1 870.177 124.081   4
   6   6   1 815.821 100.567   2
   6   6   1 857.903 117.164   7
  -6  -6  -1 1092.95 145.690   6
  -6  -6  -1 965.586 106.451   9
   6   6   1 820.000 122.236   8
  -6  -6  -2 40.6502 36.3551   4
   6   6   2 21.9737 39.1665   7
  -6  -6  -2 111.181 60.3958   6
  -6  -6  -2 49.3863 28.1577   3
  -6  -6  -2 43.1489 34.8094   9
   6   6   2 53.1285 28.6890   2
   6   6   2 129.801 56.2168   8
   6   6   3 1093.10 130.693   7
  -6  -6  -3 1162.25 112.668   3
  -6  -6  -3 1123.97 141.877   6
   6   6   3 1278.26 151.249   8
  -6  -6  -3 1234.87 136.891   4
  -6  -6  -4-5.95971 36.5041   4
   6   6   4 31.1449 38.9589   7
  -6  -6  -4 21.9929 62.5441   6
  -6  -6  -4 51.5651 33.8264   3
   6   6   4-6.01863 44.9395   8
  -6  -6  -5 389.658 78.2117   4
   6   6   5 367.540 82.1203   7
  -6  -6  -5 304.380 81.5623   6
  -6  -6  -5 409.345 72.5476   3
   6   6   5 347.273 81.2742   8
   6   6   6 3474.93 228.848   7
  -6  -6  -6 3129.81 203.439   3
  -6  -6  -6 3443.73 237.477   6
  -6  -6  -6 3246.39 203.142   4
   6   6   7 6211.00 308.933   7
  -6  -6  -7 6132.09 293.343   3
  -6  -6  -7 5763.48 303.661   6
  -6  -6  -7 6126.39 270.836   4
   6   6   8 160.959 58.7985   7
  -6  -6  -8 76.0259 59.6742   6
  -6  -6  -8 204.108 65.3391   3
   6   6   9 103.304 46.9062   7
  -6  -6  -9 181.367 65.1090   6
  -6  -6  -9 108.075 57.1983   3
   6   6  10 781.122 117.749   7
  -6  -6 -10 801.809 120.998   6
  -6  -6 -10 861.377 124.857   3
   6   6  11 383.824 85.5166   7
  -6  -6 -11 468.852 92.6925   6
  -6  -6 -11 616.653 108.805   3
   6   6  12 561.490 108.299   7
  -6  -6 -12 638.285 107.081   6
  -6  -6 -12 563.991 111.552   3
   6   6  13 471.401 99.1304   7
  -6  -6 -13 436.223 93.8513   3
   6   6  14 216.027 92.3704   7
  -6  -6 -14 205.899 72.0760   3
   6   6  15-59.4442 53.7172   7
  -6  -6 -15 10.6782 48.5453   3
   6   6  16 129.462 84.2003   7
   6   7  -7-118.350 65.8161   2
  -6  -7   6 148.456 76.6134   6
   6   7  -6 204.213 78.2193   2
   6   7  -6-1.22679 40.1039   8
  -6  -7   5 14.6283 72.0292   6
   6   7  -5 196.977 79.8623   8
  -6  -7   4 113.897 54.5459   9
  -6  -7   4 107.177 69.3231   6
   6   7  -4 121.050 52.3183   8
   6   7  -3 57.2221 45.0662   7
  -6  -7   3 18.5447 33.4747   9
  -6  -7   3 39.0091 56.7530   6
   6   7  -3 36.6857 42.8820   8
   6   7  -2 237.715 67.2926   7
  -6  -7   2 164.028 66.9500   6
  -6  -7   2 179.402 60.5219   9
   6   7  -2 167.906 70.8633   8
   6   7  -1 15.3584 45.9923   7
  -6  -7   1-72.8683 44.9136   9
   6   7  -1 65.7551 98.2440   8
   6   7   0 264.314 74.8538   7
  -6  -7   0 251.600 83.7380   6
  -6  -7   0 198.528 61.4866   9
   6   7   0 200.663 73.3182   8
   6   7   1 17.3166 45.7575   7
  -6  -7  -1 12.5130 51.4561   6
  -6  -7  -1 44.2279 35.3391   9
   6   7   1 20.0390 46.7594   8
   6   7   2 3854.65 239.741   7
  -6  -7  -2 3726.83 210.273   3
  -6  -7  -2 4103.70 273.772   6
  -6  -7  -2 4302.35 238.848   9
   6   7   2 3774.17 271.463   8
  -6  -7  -2 3983.25 260.328   4
  -6  -7  -3 462.737 92.1237   4
   6   7   3 600.669 98.2837   7
  -6  -7  -3 686.365 120.325   6
  -6  -7  -3 647.959 95.2105   3
  -6  -7  -3 827.967 107.976   9
   6   7   3 587.183 112.000   8
  -6  -7  -4 417.150 88.9597   4
   6   7   4 514.235 90.7080   7
  -6  -7  -4 587.754 111.286   6
  -6  -7  -4 403.227 80.4030   3
   6   7   4 546.229 103.808   8
   6   7   5 1623.35 157.846   7
  -6  -7  -5 1339.14 137.528   3
  -6  -7  -5 1213.71 153.106   6
   6   7   5 1302.64 163.025   8
  -6  -7  -5 1498.88 151.339   4
   6   7   6 4960.76 277.013   7
  -6  -7  -6 4757.54 261.343   3
  -6  -7  -6 5320.97 305.879   6
   6   7   6 5232.26 324.605   8
   6   7   7 2038.69 178.834   7
  -6  -7  -7 2017.34 177.538   3
  -6  -7  -7 2147.94 197.641   6
   6   7   7 1885.21 201.497   8
   6   7   8 4581.77 270.226   7
  -6  -7  -8 4363.39 264.721   3
  -6  -7  -8 4463.31 281.495   6
   6   7   9 35.1837 46.5100   7
  -6  -7  -9 41.6764 47.4012   6
  -6  -7  -9 6.74153 39.2488   3
   6   7  10 477.140 93.6238   7
  -6  -7 -10 721.470 117.083   6
  -6  -7 -10 612.680 111.843   3
   6   7  11 135.105 52.5328   7
  -6  -7 -11 195.215 70.2466   3
   6   7  12-25.1513 54.2095   7
  -6  -7 -12 33.8052 43.4312   3
   6   7  13-8.57041 42.3888   7
  -6  -7 -13-40.2885 44.8628   3
   6   7  14 1489.19 179.562   7
  -6  -7 -14 1273.68 173.824   3
   6   7  15 276.208 97.5159   7
  -6  -7 -15 202.907 73.1740   3
   6   7  16 601.360 122.853   7
   6   8  -6 566.993 124.173   8
  -6  -8   5 31.2829 43.3304   9
  -6  -8   5-4.05989 62.1824   6
   6   8  -5 8.04757 52.3715   8
  -6  -8   4 609.416 110.329   9
  -6  -8   4 339.130 99.8868   6
   6   8  -4 220.088 82.1890   8
  -6  -8   3 164.169 58.1905   9
  -6  -8   3 52.6919 60.1763   6
   6   8  -3 205.515 87.4743   8
  -6  -8   2 101.052 55.0954   9
  -6  -8   2 22.2689 47.4857   6
   6   8  -2 46.4392 52.8547   8
  -6  -8   1 32.9207 42.8697   9
  -6  -8   1 81.1134 57.0649   6
   6   8  -1 161.584 73.5840   8
  -6  -8   0-2.44645 39.7177   9
  -6  -8   0 42.8662 48.4132   6
   6   8   0 1.55422 43.5659   8
  -6  -8  -1 787.516 134.056   6
  -6  -8  -1 883.994 122.937   9
   6   8   1 889.297 141.678   8
  -6  -8  -2 150.719 67.1627   6
  -6  -8  -2 27.6214 47.4170   9
   6   8   2 215.775 85.8073   8
  -6  -8  -3 44.3420 37.3057   3
  -6  -8  -3-84.2457 62.7513   6
  -6  -8  -3-15.1912 47.4687   9
   6   8   3-20.9328 57.9538   8
  -6  -8  -4 731.676 108.580   3
  -6  -8  -4 1079.54 152.997   6
   6   8   4 1078.26 161.397   8
  -6  -8  -5 475.549 109.036   6
  -6  -8  -5 137.784 57.7917   3
   6   8   5 352.662 97.1723   8
  -6  -8  -6 776.229 132.354   6
  -6  -8  -6 801.260 112.383   3
   6   8   6 836.847 142.721   8
  -6  -8  -7 575.181 113.022   6
  -6  -8  -7 701.962 118.018   3
   6   8   7 602.486 124.879   8
  -6  -8  -8 616.883 111.566   3
   6   8   8 331.009 95.3867   8
  -6  -8  -9 16.2160 44.4207   3
   6   8   9 157.942 71.0404   8
  -6  -8 -10 4455.77 294.205   3
   6   8  10 4778.55 339.061   8
  -6  -8 -11 749.037 133.012   3
   6   8  12 514.136 101.739   7
  -6  -8 -12 472.365 104.579   3
   6   8  13 587.077 115.818   7
  -6  -8 -13 458.259 116.891   3
   6   8  14 179.384 67.5275   7
  -6  -9   5 19.4036 21.8058   9
  -6  -9   4 600.929 112.961   9
   6   9  -4 598.960 126.072   8
  -6  -9   3 92.3509 49.1113   9
   6   9  -3 126.563 74.9758   8
  -6  -9   2 44.5264 51.2046   9
   6   9  -2 168.155 67.0491   8
  -6  -9   1 207.117 65.6945   9
   6   9  -1 243.746 93.1193   8
  -6  -9   0-34.1294 44.4446   9
   6   9   0 213.603 98.0622   8
  -6  -9  -1 44.4250 46.1453   9
   6   9   1-25.4650 54.2969   8
  -6  -9  -2 49.1291 42.2869   9
   6   9   2 61.5572 69.7865   8
  -6  -9  -3 1.15950 48.3975   9
   6   9   3 148.736 82.2245   8
  -6  -9  -4 116.393 54.7354   3
   6   9   4 218.219 82.0961   8
  -6  -9  -5-20.7637 45.7147   3
   6   9   5-12.3071 46.8851   8
  -6  -9  -6 1544.53 168.797   3
   6   9   6 1764.90 212.243   8
  -6  -9  -7-19.2086 50.4139   3
   6   9   7-9.90418 49.5184   8
  -6  -9  -8 64.4966 57.3028   3
   6   9   8 168.650 76.3393   8
  -6  -9  -9 565.703 112.181   3
   6   9   9 552.882 122.014   8
  -6  -9 -10 30.1816 51.3953   3
   6   9  10 36.8062 55.7608   8
  -6  -9 -11-85.6330 53.4940   3
   6   9  11 147.331 78.8293   8
  -6  -9 -12 1182.85 168.641   3
  -6 -10   1 301.638 94.9321   9
  -6 -10   0 200.763 77.6062   9
  -6 -10  -1 509.443 110.664   9
  -6 -10  -2-191.946 75.4739   9
  -6 -10  -3 293.608 85.2575   9
   6  10   3 338.439 101.053   8
   6  10   4-8.19290 69.9546   8
  -6 -10  -5-0.49316 39.5436   3
   6  10   5 10.2146 50.7147   8
  -6 -10  -6 90.3512 56.7808   3
   6  10   6 48.6778 58.1652   8
  -6 -10  -7 81.8207 59.3502   3
  -6 -10  -8 865.409 138.383   3
  -6 -10  -9 197.366 77.0544   3
   7  -4  -2 1628.87 200.531   2
   7  -4  -1 513.988 120.834   2
   7  -4   0-62.5487 57.0254   2
   7  -4   1-64.7341 60.9091   2
   7  -4   2 1116.40 164.073   2
   7  -4   3 162.522 72.7806   2
  -7   3   7 251.128 89.3231   4
  -7   3   6 347.382 117.878   4
  -7   3   5 264.420 85.1661   4
   7  -3  -5 540.826 113.386   7
   7  -3  -5 459.189 109.351   2
  -7   3   4 535.029 122.673   4
   7  -3  -4 477.523 115.697   7
   7  -3  -4 628.510 120.805   2
  -7   3   3 33.5570 67.6321   4
   7  -3  -3 84.2187 59.4223   7
   7  -3  -3 34.5665 61.4433   2
  -7   3   2 118.781 76.0856   4
   7  -3  -2 17.4406 48.3142   7
   7  -3  -2 59.4102 57.4443   2
  -7   3   1 63.8640 63.1935   4
   7  -3  -1 42.9101 50.0914   7
   7  -3  -1 14.0226 46.4905   2
  -7   3   0 3.11377 58.1716   4
   7  -3   0 5.31998 52.0844   2
  -7   3  -1 3470.56 284.088   4
   7  -3   1 3188.60 255.689   2
  -7   3  -2 252.450 92.9922   4
   7  -3   2 204.151 71.7286   2
  -7   3  -3 22.3918 49.5417   4
   7  -3   3 108.307 65.6702   2
  -7   3  -4 540.310 126.818   4
   7  -3   4 535.923 117.537   5
  -7   3  -5-41.4103 53.9318   4
   7  -3   5 49.7829 48.1295   5
  -7   3  -6 54.2472 64.7338   4
   7  -3   6-99.0517 69.3092   5
  -7   3  -7 489.112 124.214   4
   7  -3   7 566.892 131.792   5
  -7   3  -8 6.22167 59.0643   4
  -7   2   9 195.270 81.9126   4
  -7   2   8 531.075 127.139   4
  -7   2   7 234.701 91.3393   4
   7  -2  -7 105.164 72.1014   2
  -7   2   6 62.2772 70.7268   4
   7  -2  -6-33.0038 53.4321   7
   7  -2  -6 158.115 73.6171   2
  -7   2   5 185.430 80.0840   4
   7  -2  -5 101.672 65.4465   7
   7  -2  -5 139.343 79.3039   2
  -7   2   4 148.284 76.7464   4
   7  -2  -4 275.260 82.1375   7
   7  -2  -4 365.790 95.5601   2
  -7   2   3 381.485 100.721   4
   7  -2  -3 332.746 92.4384   7
   7  -2  -3 263.683 81.1824   2
  -7   2   2 8.85681 53.3049   4
   7  -2  -2-24.5890 45.6982   7
   7  -2  -2 58.1040 50.6654   2
   7  -2  -1 1295.14 160.152   2
  -7   2   1 1279.74 169.805   4
   7  -2  -1 1345.73 164.592   7
   7  -2   0 2306.84 206.560   2
   7  -2   0 2761.82 229.960   7
  -7   2   0 2569.93 235.635   4
  -7   2  -1 311.428 97.5857   4
   7  -2   1 289.582 85.5746   7
   7  -2   1 264.150 85.6016   2
  -7   2  -2 326.824 92.1797   4
   7  -2   2 415.984 93.5540   7
   7  -2   2 378.546 84.2786   2
  -7   2  -3 1019.52 152.717   4
   7  -2   3 838.773 126.205   7
   7  -2   3 915.987 128.419   2
   7  -2   3 794.667 131.698   5
  -7   2  -4 547.736 112.524   4
   7  -2   4 496.460 104.009   7
   7  -2   4 584.699 118.765   5
  -7   2  -5 886.332 145.080   4
   7  -2   5 850.680 133.847   7
   7  -2   5 971.686 150.731   5
  -7   2  -6 90.0915 69.0986   4
   7  -2   6 214.321 77.0487   7
   7  -2   6 119.270 72.5574   5
  -7   2  -7 55.7840 57.6488   4
   7  -2   7 40.2474 52.3579   5
  -7   2  -8 37.8754 51.9296   4
   7  -2   8 78.4186 58.7024   7
   7  -2   8 69.8072 68.4766   5
  -7   2  -8 137.711 79.7723   8
  -7   2  -9 99.3523 64.5274   4
   7  -2   9 93.4291 64.2707   7
   7  -2   9 112.778 68.0317   5
  -7   2  -9 15.2970 52.6903   8
  -7   2 -10 331.943 93.7848   4
   7  -2  10 106.184 60.0290   7
  -7   2 -10 129.833 82.7100   8
   7  -2  11 18.7311 52.4786   7
  -7   2 -11 13.6167 51.6737   8
  -7   1  10 120.771 74.2495   4
  -7   1   9 120.435 61.4938   4
  -7   1   8 565.379 120.905   4
   7  -1  -8 159.408 71.9119   2
  -7   1   7-73.6835 59.7909   4
   7  -1  -7 27.0528 56.9785   2
   7  -1  -6 6.77260 47.3712   7
   7  -1  -6 18.9842 50.8592   2
  -7   1   5 22.3765 58.7606   4
   7  -1  -5-6.24163 44.6667   7
   7  -1  -5-62.8909 53.8991   2
  -7   1   4-78.5283 61.2137   4
   7  -1  -4-19.3640 58.7198   7
   7  -1  -4-61.7394 49.7401   2
  -7   1   3 224.574 74.9092   4
   7  -1  -3 128.759 57.9567   7
   7  -1  -3 209.302 69.9101   2
  -7   1   2 599.258 119.459   4
   7  -1  -2 499.869 105.986   7
   7  -1  -2 666.833 114.232   2
  -7   1   1 149.394 72.1688   4
   7  -1  -1 150.958 70.1990   7
   7  -1  -1 304.386 85.8261   2
  -7   1   0 831.235 133.984   4
   7  -1   0 650.701 112.799   7
   7  -1   0 671.848 110.896   2
  -7   1  -1 206.653 70.0720   4
   7  -1   1 210.950 72.7594   7
   7  -1   1 220.493 66.1540   2
  -7   1  -2 354.141 95.6342   4
   7  -1   2 274.932 78.4852   7
   7  -1   2 383.851 77.4394   2
  -7   1  -3-33.8368 51.4641   4
   7  -1   3 16.7368 44.5372   7
   7  -1   3 113.413 61.1309   2
   7  -1   3 98.6936 54.6790   5
   7  -1   4 2071.37 199.362   7
   7  -1   4 1943.06 188.131   5
  -7   1  -4 2005.24 198.445   4
   7  -1   5 2127.59 204.268   7
   7  -1   5 2059.67 197.977   5
  -7   1  -5 2306.31 213.554   4
  -7   1  -6 403.914 95.0392   4
   7  -1   6 554.883 111.048   7
   7  -1   6 491.481 104.725   5
  -7   1  -6 533.068 106.254   8
  -7   1  -7 799.162 133.629   4
   7  -1   7 1147.07 157.180   7
   7  -1   7 1025.45 145.480   5
  -7   1  -7 1044.62 143.266   8
  -7   1  -8 697.458 125.260   4
   7  -1   8 770.597 130.133   7
   7  -1   8 969.658 145.435   5
  -7   1  -8 1210.52 157.597   8
  -7   1  -9 569.123 109.210   4
   7  -1   9 471.198 108.481   7
   7  -1   9 639.385 124.665   5
  -7   1  -9 581.354 123.151   8
  -7   1 -10 457.610 103.712   4
   7  -1  10 328.449 87.5452   7
   7  -1  10 506.617 119.999   5
  -7   1 -10 361.610 99.8742   8
   7  -1  11-60.6004 52.2047   7
   7  -1  11 70.0964 75.7373   5
  -7   1 -11-16.0598 54.7602   8
   7  -1  12 3031.70 269.480   7
  -7   1 -12 3068.30 280.976   8
  -7   0  11-60.3316 64.4490   4
  -7   0  10 41.1462 56.3269   4
   7   0  -9-147.476 72.3466   2
  -7   0   9 153.802 75.5039   4
   7   0  -8-66.4880 58.6917   2
  -7   0   8 66.4708 55.1676   4
  -7   0   7 712.341 131.917   4
   7   0  -7 726.043 130.761   2
  -7   0   6 78.2514 69.2747   4
   7   0  -6 3.49991 47.0168   7
   7   0  -6-60.4361 55.3375   2
  -7   0   5 114.978 65.2347   4
   7   0  -5 61.7597 60.4061   7
   7   0  -5 109.677 58.0797   2
  -7   0   4 559.453 111.562   4
   7   0  -4 611.267 114.210   7
   7   0  -4 571.974 108.888   2
  -7   0   3 723.654 132.102   4
   7   0  -3 770.640 130.132   7
   7   0  -3 869.031 131.095   2
  -7   0   2 46.6204 58.1883   4
   7   0  -2 60.8984 55.3785   7
   7   0  -2 83.2933 59.6048   2
  -7   0   1 300.928 78.2020   4
   7   0  -1 221.117 68.9503   7
   7   0  -1 242.743 71.6219   2
  -7   0   0 58.8818 46.7993   4
   7   0   0 73.4556 55.9707   7
   7   0   0 234.033 67.5552   2
  -7   0  -1 154.875 70.5409   4
   7   0   1 100.486 65.8041   7
   7   0   1 85.2553 50.4415   2
  -7   0  -2 151.215 65.1495   4
   7   0   2 116.088 61.4670   7
   7   0   2 193.380 60.3055   2
   7   0   2 172.090 56.0442   5
  -7   0  -3 207.179 73.3503   4
   7   0   3 371.823 85.3458   7
   7   0   3 573.332 98.0467   5
  -7   0  -4 424.641 96.7646   4
   7   0   4 432.163 101.722   7
   7   0   4 481.978 88.6631   5
   7   0   5 1616.22 177.881   7
   7   0   5 1748.41 173.272   5
  -7   0  -5 1632.50 162.302   8
  -7   0  -5 1649.05 176.036   4
  -7   0  -6 557.479 106.898   4
   7   0   6 666.343 118.474   7
   7   0   6 755.002 118.081   5
  -7   0  -6 798.604 119.895   8
  -7   0  -7 248.837 81.5823   4
   7   0   7 490.657 107.901   7
   7   0   7 365.204 91.4627   5
  -7   0  -7 366.124 85.9399   8
  -7   0  -8 982.678 165.253   4
   7   0   8 1103.59 156.109   7
   7   0   8 929.643 136.202   5
  -7   0  -8 865.759 132.591   8
  -7   0  -9 177.541 67.6918   4
   7   0   9 74.8113 51.9896   7
   7   0   9 209.759 79.2916   5
  -7   0  -9 147.056 78.9750   8
   7   0  10 1742.66 193.295   7
   7   0  10 1521.84 184.410   5
  -7   0 -10 1844.95 203.736   8
  -7   0 -10 1648.29 175.602   4
   7   0  11 62.8195 66.3317   7
   7   0  11 53.2644 57.0940   5
  -7   0 -11-33.8788 54.0461   8
   7   0  12 1491.55 194.148   7
   7   0  12 1271.44 179.492   5
  -7   0 -12 1483.22 196.732   8
   7   0  13 306.045 91.9788   7
   7   0  13 495.582 125.655   5
  -7   0 -13 436.075 121.643   8
  -7  -1  11 184.806 76.4163   4
  -7  -1  10 129.695 74.1927   4
   7   1  -9 44.7377 59.2209   2
  -7  -1   9 38.0634 56.3769   4
   7   1  -8 10.6744 57.3648   2
  -7  -1   8-38.6490 61.5446   4
   7   1  -7 77.5782 56.2429   2
  -7  -1   7-9.31214 58.7779   4
   7   1  -6 236.109 81.9160   2
  -7  -1   6 345.765 97.6958   4
   7   1  -6 487.956 109.706   7
   7   1  -5 502.573 100.673   2
  -7  -1   5 601.288 114.944   4
   7   1  -5 414.569 105.463   7
   7   1  -4 372.870 90.0736   2
  -7  -1   4 420.167 97.3462   4
   7   1  -4 344.048 93.0981   7
   7   1  -3 16.9098 37.6842   2
  -7  -1   3 106.182 68.3030   4
   7   1  -3 0.72463 44.6643   7
   7   1  -2 1213.79 140.080   2
  -7  -1   2 988.721 143.558   4
   7   1  -2 934.313 137.624   7
  -7  -1   1 97.7812 55.6761   4
   7   1  -1 84.7490 51.6092   7
   7   1  -1 48.1693 40.2365   2
  -7  -1   0 596.663 113.034   4
   7   1   0 591.625 109.888   7
   7   1   0 533.095 92.9031   2
  -7  -1  -1-37.1725 43.4907   4
   7   1   1-31.9322 40.5357   7
   7   1   1-21.5045 41.1983   2
  -7  -1  -2 842.497 130.568   4
   7   1   2 754.698 121.829   7
   7   1   2 781.114 102.112   5
   7   1   2 656.858 93.5781   2
  -7  -1  -3 138.568 60.1181   4
   7   1   3 133.932 65.2765   7
   7   1   3 103.772 45.5769   5
  -7  -1  -4 115.814 56.1737   4
   7   1   4 153.140 67.4610   7
   7   1   4 118.618 46.2849   5
  -7  -1  -4 77.7729 36.8196   8
   7   1   5 3447.75 251.733   7
   7   1   5 3276.14 217.477   5
  -7  -1  -5 3143.31 216.654   8
  -7  -1  -5 3157.47 227.876   4
   7   1   6 1840.08 184.434   7
   7   1   6 1868.81 170.457   5
  -7  -1  -6 2078.82 183.371   8
  -7  -1  -6 1839.38 173.434   4
  -7  -1  -7 568.941 102.149   4
   7   1   7 568.667 114.032   7
   7   1   7 628.291 109.831   5
  -7  -1  -7 872.318 128.850   8
  -7  -1  -8 14.3374 46.1044   4
   7   1   8 30.7759 45.7359   7
   7   1   8 93.4807 55.4454   5
  -7  -1  -8 6.89969 49.2187   8
  -7  -1  -9 16.7297 47.2045   4
   7   1   9 176.585 72.7361   7
   7   1   9 86.8011 59.4682   5
  -7  -1  -9 176.478 65.4856   8
  -7  -1 -10 127.264 57.5973   4
   7   1  10 44.6366 59.0518   7
  -7  -1 -10 46.3015 67.9635   8
   7   1  11 3076.83 259.568   7
  -7  -1 -11 3218.93 266.857   8
   7   1  12 9.30540 52.4691   7
  -7  -1 -12 136.461 70.8773   8
   7   1  13 233.262 91.9269   7
  -7  -1 -13 46.1983 56.9515   8
   7   1  14 183.121 74.3434   7
  -7  -2  10 99.8629 61.9302   4
   7   2  -9 585.207 121.882   2
  -7  -2   9 584.164 117.905   4
   7   2  -8 334.140 101.482   2
  -7  -2   8 500.928 115.730   4
   7   2  -7 671.936 124.171   2
  -7  -2   7 775.288 140.905   4
   7   2  -6 3797.87 288.645   7
   7   2  -6 2966.33 241.694   2
  -7  -2   6 3918.74 284.049   4
   7   2  -5 33.2176 56.8532   2
  -7  -2   5 84.8748 61.9855   4
   7   2  -5 98.4168 59.9016   7
   7   2  -4 818.695 121.495   2
  -7  -2   4 786.672 131.111   4
   7   2  -4 986.404 147.327   7
   7   2  -3 9.37531 40.9609   2
  -7  -2   3-56.3880 51.8329   4
   7   2  -3 44.5800 54.2156   7
   7   2  -2 130.120 54.8835   2
  -7  -2   2 121.449 60.4147   4
   7   2  -2 148.561 71.9610   7
   7   2  -1 207.021 64.6469   2
  -7  -2   1 243.674 83.5280   4
   7   2  -1 107.561 64.9688   7
   7   2   0 237.507 62.1903   2
  -7  -2   0 133.391 71.5774   4
   7   2   0 249.688 66.9768   7
  -7  -2  -1 97.7715 63.7687   4
   7   2   1 38.5889 41.8221   7
   7   2   1 78.0479 43.4631   2
  -7  -2  -2 246.354 70.5649   4
   7   2   2 179.461 67.2979   7
   7   2   2 182.251 55.1184   2
  -7  -2  -3 75.0868 48.7427   4
   7   2   3 64.7761 40.3702   7
  -7  -2  -4 773.491 117.258   4
   7   2   4 652.148 114.434   7
   7   2   4 810.916 102.112   5
   7   2   5 1579.34 175.364   7
   7   2   5 1718.30 146.636   5
  -7  -2  -5 1559.99 158.928   4
  -7  -2  -6 153.907 55.3656   4
   7   2   6 182.939 66.0649   7
   7   2   6 170.860 55.8034   5
  -7  -2  -6 181.594 67.4581   8
  -7  -2  -7 317.038 71.0767   4
   7   2   7 383.411 94.5641   7
   7   2   7 435.078 87.8578   5
  -7  -2  -7 348.251 89.4426   8
   7   2   8 4911.91 308.406   7
  -7  -2  -8 4844.02 292.237   8
  -7  -2  -8 5072.88 275.306   4
   7   2   9 1558.94 176.996   7
  -7  -2  -9 1620.42 179.119   8
  -7  -2  -9 1475.04 148.569   4
   7   2  10 3416.56 266.149   7
  -7  -2 -10 3718.97 276.233   8
   7   2  11 297.516 98.9353   7
  -7  -2 -11 159.450 74.0728   8
   7   2  12 378.645 98.2242   7
  -7  -2 -12 281.073 96.8257   8
   7   2  13 1608.82 197.013   7
  -7  -2 -13 1351.30 188.376   8
   7   2  14-29.3688 55.4540   7
  -7  -2 -14 86.9866 65.0165   8
  -7  -3  10 417.687 114.818   4
   7   3  -9 3.92778 51.3439   2
  -7  -3   9 54.5519 58.5365   4
   7   3  -8 104.803 59.2802   2
  -7  -3   8 83.1723 57.5672   4
   7   3  -7 344.013 87.9178   2
  -7  -3   7 424.771 99.6451   4
   7   3  -6 1012.59 141.268   2
   7   3  -6 1185.41 166.465   7
  -7  -3   6 1278.56 168.035   4
  -7  -3   5 762.594 132.018   4
   7   3  -5 488.309 103.820   2
   7   3  -5 751.394 132.490   7
   7   3  -4 1432.52 174.049   7
   7   3  -4 1363.66 153.199   2
  -7  -3   4 1602.01 178.919   4
   7   3  -3 197.272 74.2440   2
  -7  -3   3 176.926 66.0978   4
   7   3  -3 193.674 72.3291   7
   7   3  -2 67.8064 53.3013   2
  -7  -3   2 139.665 63.0593   4
   7   3  -2 142.620 69.8109   7
   7   3  -1 642.345 98.1210   2
  -7  -3   1 531.655 107.238   4
   7   3  -1 603.371 110.462   7
   7   3   0 738.308 100.737   2
  -7  -3   0 779.337 120.707   4
   7   3   0 826.237 122.860   7
   7   3   1 576.010 85.1753   2
  -7  -3  -1 464.578 98.4194   4
   7   3   1 525.410 105.179   7
   7   3   1 441.787 78.9966   8
   7   3   2 1881.24 185.022   7
  -7  -3  -2 1963.42 182.605   4
   7   3   3 2998.51 231.797   7
  -7  -3  -3 2820.74 212.296   4
  -7  -3  -4 588.301 104.836   4
   7   3   4 520.664 101.609   7
  -7  -3  -5 12.0041 45.9752   4
   7   3   5 16.2791 42.8261   7
  -7  -3  -5 29.9675 31.0654   3
   7   3   6 2731.63 225.827   7
  -7  -3  -6 2673.52 199.548   4
  -7  -3  -7 594.956 97.8921   4
   7   3   7 703.866 122.617   7
  -7  -3  -8 357.761 83.2370   4
   7   3   8 551.591 109.177   7
   7   3   9 1046.02 145.474   7
  -7  -3  -9 1078.27 148.453   8
  -7  -3  -9 1117.60 127.737   4
   7   3  10 573.988 112.208   7
  -7  -3 -10 308.426 89.2654   8
   7   3  11 680.502 125.204   7
  -7  -3 -11 687.208 128.663   8
   7   3  12 2564.13 239.108   7
  -7  -3 -12 2655.08 246.046   8
   7   3  13-70.0598 54.9808   7
  -7  -3 -13 21.2226 51.0342   8
   7   3  14 625.939 131.126   7
  -7  -3 -14 600.257 127.883   8
  -7  -4   9 309.318 100.352   4
  -7  -4   8 56.5209 61.6193   4
   7   4  -8 194.172 80.9721   2
  -7  -4   7 35.5520 56.1813   4
   7   4  -7 107.041 66.5637   2
  -7  -4   6 269.960 86.2930   4
   7   4  -6 122.208 63.7907   2
   7   4  -6 215.188 69.8544   7
  -7  -4   5 130.333 65.6659   4
   7   4  -5 30.8428 51.9099   2
   7   4  -5 90.4258 75.1859   7
  -7  -4   4 93.2973 68.9872   4
   7   4  -4 108.896 63.8522   2
   7   4  -4 157.169 79.7063   7
  -7  -4   3 375.733 93.8299   4
   7   4  -3 518.690 95.0545   2
   7   4  -3 265.341 83.7844   7
  -7  -4   2 918.796 134.580   4
   7   4  -2 994.918 122.661   2
   7   4  -2 900.847 136.948   7
  -7  -4   1 119.175 57.3213   4
   7   4  -1 261.524 63.4813   2
   7   4  -1 138.570 64.7175   7
  -7  -4   0 141.366 65.9211   4
   7   4   0 23.5272 32.8200   2
   7   4   0 115.523 66.3479   7
   7   4   0 96.3050 52.7726   8
   7   4   1 174.367 53.3315   2
  -7  -4  -1 194.118 76.9682   4
   7   4   1 132.684 56.6746   7
   7   4   1 218.997 75.0929   8
  -7  -4  -2-11.7579 40.1660   4
   7   4   2-32.8520 55.7035   7
   7   4   2 67.5072 43.7237   8
  -7  -4  -3-45.9058 58.1574   4
   7   4   3 58.5939 45.9283   7
  -7  -4  -4 35.1130 41.0605   4
   7   4   4-1.98414 47.6582   7
   7   4   5 2532.69 216.276   7
  -7  -4  -5 2394.93 161.788   3
  -7  -4  -5 2105.27 179.655   4
  -7  -4  -6 773.188 108.740   4
   7   4   6 981.026 141.415   7
  -7  -4  -6 723.673 96.7130   3
  -7  -4  -7 136.811 52.5284   4
   7   4   7 151.850 70.6332   7
  -7  -4  -7 7.20377 35.8409   3
   7   4   8 1198.97 151.135   7
  -7  -4  -8 1162.87 130.604   3
  -7  -4  -8 1563.75 148.649   4
   7   4   9 104.408 62.7091   7
  -7  -4  -9 68.5165 49.1682   3
   7   4  10 744.188 121.654   7
  -7  -4 -10 686.138 111.348   6
  -7  -4 -10 582.808 106.650   3
   7   4  11 308.056 92.7238   7
  -7  -4 -11 375.516 88.4895   6
  -7  -4 -11 394.241 91.5361   3
   7   4  12 83.7457 56.6645   7
  -7  -4 -12 135.011 53.3211   3
   7   4  13 516.979 119.113   7
  -7  -4 -13 422.110 98.4294   3
   7   4  14 1107.74 165.774   7
  -7  -4 -14 863.171 142.596   3
  -7  -4 -14 908.492 158.382   8
  -7  -4 -15 74.7741 60.9253   3
  -7  -5   8-22.3430 51.6698   4
   7   5  -8 117.202 68.1432   2
  -7  -5   7 164.371 76.6857   4
   7   5  -7 179.779 71.9581   2
  -7  -5   7 66.5087 52.9463   6
  -7  -5   6 250.129 92.6828   4
   7   5  -6 27.6720 56.9472   2
  -7  -5   6 112.243 71.5714   6
  -7  -5   5 162.379 71.1572   4
   7   5  -5 99.7942 58.5147   2
   7   5  -5 126.596 69.6621   7
  -7  -5   5 81.4110 50.7981   6
  -7  -5   4 567.540 118.281   4
   7   5  -4 550.579 109.899   2
   7   5  -4 375.021 97.5695   7
  -7  -5   4 584.226 112.114   6
  -7  -5   3 106.800 57.3703   4
   7   5  -3 66.1234 47.1888   2
   7   5  -3 127.941 61.0125   7
  -7  -5   2 59.0687 50.7659   4
   7   5  -2 8.69404 34.0688   2
   7   5  -2-47.4170 48.1596   7
  -7  -5   1 434.933 99.2348   4
   7   5  -1 434.679 84.7201   2
   7   5  -1 463.032 96.8527   7
   7   5  -1 338.660 81.2314   8
  -7  -5   0-5.65780 41.6943   4
   7   5   0 56.9970 41.5895   2
   7   5   0-14.0516 45.0921   7
   7   5   0-71.8316 47.3986   8
  -7  -5  -1 2.94409 44.4266   4
   7   5   1 12.2775 46.4420   7
   7   5   1 33.9169 47.4975   8
  -7  -5  -2 580.024 104.172   4
   7   5   2 557.383 103.586   7
   7   5   2 568.384 98.2962   8
  -7  -5  -3 201.232 70.0708   4
   7   5   3 308.648 83.5201   7
   7   5   3 76.1925 50.9885   8
  -7  -5  -4 292.965 79.9380   4
   7   5   4 131.117 70.6453   7
  -7  -5  -5 585.913 100.255   4
   7   5   5 707.825 121.868   7
  -7  -5  -5 835.584 101.981   3
  -7  -5  -6-25.2316 48.5670   4
   7   5   6 59.3699 41.7121   7
  -7  -5  -6-20.2122 41.9105   6
  -7  -5  -6-12.2193 34.3704   3
   7   5   7 1410.99 163.898   7
  -7  -5  -7 1070.52 124.301   3
  -7  -5  -7 1069.91 141.794   6
  -7  -5  -7 1278.32 135.998   4
  -7  -5  -8 164.042 50.1267   4
   7   5   8 139.382 65.7572   7
  -7  -5  -8 251.941 87.2207   6
  -7  -5  -8 191.961 62.8033   3
   7   5   9 5.78576 42.5690   7
  -7  -5  -9 25.0160 46.4953   3
   7   5  10 2704.65 236.402   7
  -7  -5 -10 2915.82 222.738   6
  -7  -5 -10 2491.64 203.789   3
   7   5  11 214.497 87.5408   7
  -7  -5 -11 40.5229 52.9962   6
  -7  -5 -11 67.8759 52.1751   3
   7   5  12 179.493 73.6772   7
  -7  -5 -12 83.7928 50.9437   3
   7   5  13 138.835 76.9257   7
  -7  -5 -13 121.312 59.6913   3
   7   5  14 141.806 67.0375   7
  -7  -5 -14 57.8215 68.6406   3
   7   5  15 1454.93 191.540   7
  -7  -5 -15 1051.68 158.850   3
   7   6  -7 28.7956 69.5451   2
  -7  -6   7 100.777 64.8473   6
  -7  -6   6 31.6910 53.0629   4
   7   6  -6 57.6935 56.1898   2
  -7  -6   6-40.0246 57.9769   6
  -7  -6   5 328.027 108.982   4
   7   6  -5 435.564 106.498   2
  -7  -6   5 473.896 105.777   6
  -7  -6   4 235.624 87.6621   4
   7   6  -4 115.492 65.3172   7
   7   6  -4 148.261 71.3469   2
  -7  -6   4 226.758 80.5632   6
  -7  -6   3 17.3819 47.5390   4
   7   6  -3 83.5422 61.1710   7
   7   6  -3 11.3118 39.8449   2
  -7  -6   3 51.1484 51.0728   6
   7   6  -2 2737.20 231.772   7
   7   6  -2 2524.78 206.790   2
  -7  -6   2 3045.77 253.174   6
   7   6  -2 2813.17 222.147   8
  -7  -6   2 3077.17 251.401   4
  -7  -6   1 434.325 97.3844   4
   7   6  -1 496.024 102.929   7
   7   6  -1 335.009 83.2581   2
  -7  -6   1 479.303 107.138   6
   7   6  -1 525.819 106.269   8
  -7  -6   0 134.765 72.9785   4
   7   6   0 115.902 59.9822   7
   7   6   0 84.8249 43.7633   2
  -7  -6   0 91.2033 50.8762   6
   7   6   0 211.963 72.3534   8
  -7  -6  -1 1101.58 145.212   4
   7   6   1 872.829 129.309   7
  -7  -6  -1 962.788 140.413   6
   7   6   1 970.623 139.844   8
  -7  -6  -2 887.050 130.313   4
   7   6   2 865.778 132.031   7
  -7  -6  -2 780.386 132.703   6
   7   6   2 767.846 124.368   8
  -7  -6  -3 169.470 68.0597   4
   7   6   3 78.6809 62.0736   7
  -7  -6  -3 38.4025 50.2686   6
   7   6   3 124.813 63.3259   8
   7   6   4 3761.06 259.671   7
  -7  -6  -4 3870.09 272.379   6
   7   6   4 3866.35 269.285   8
  -7  -6  -4 4106.70 256.309   4
  -7  -6  -5 874.948 122.211   4
   7   6   5 904.125 131.391   7
  -7  -6  -5 882.043 111.937   3
  -7  -6  -5 748.350 126.844   6
   7   6   5 793.351 128.358   8
  -7  -6  -6 591.416 103.028   4
   7   6   6 658.598 115.352   7
  -7  -6  -6 724.794 120.947   6
  -7  -6  -6 825.506 110.759   3
   7   6   7 1081.01 145.947   7
  -7  -6  -7 1309.95 141.039   3
  -7  -6  -7 1302.26 164.597   6
  -7  -6  -7 1256.83 137.053   4
   7   6   8 1356.95 165.842   7
  -7  -6  -8 1217.20 139.713   3
  -7  -6  -8 1086.96 146.282   6
   7   6   9 340.616 87.5355   7
  -7  -6  -9 338.304 92.0986   6
  -7  -6  -9 265.087 74.4890   3
   7   6  10 151.410 67.6110   7
  -7  -6 -10 74.2470 66.0512   6
  -7  -6 -10 90.0422 48.8503   3
   7   6  11 175.901 71.8121   7
  -7  -6 -11 131.971 60.5186   6
  -7  -6 -11 51.9551 51.0631   3
   7   6  12 691.217 128.601   7
  -7  -6 -12 715.206 119.320   6
  -7  -6 -12 587.587 113.342   3
   7   6  13 609.789 119.832   7
  -7  -6 -13 776.237 133.951   3
   7   6  14 2494.97 241.613   7
  -7  -6 -14 2165.69 222.431   3
   7   6  15 529.570 120.624   7
   7   7  -6 258.207 84.6440   2
  -7  -7   6 13.5863 51.6635   6
  -7  -7   5 14.2470 49.1466   6
   7   7  -5 194.963 85.8099   2
  -7  -7   4 70.6176 58.5287   6
   7   7  -4 135.841 63.7079   2
  -7  -7   3 266.449 84.3255   4
   7   7  -3 311.762 90.0009   7
  -7  -7   3 176.258 83.5039   6
   7   7  -3 273.292 77.3977   2
   7   7  -3 213.476 76.2197   8
  -7  -7   2 652.485 124.967   4
   7   7  -2 454.940 98.9178   7
  -7  -7   2 558.708 128.062   6
   7   7  -2 617.011 110.019   2
   7   7  -2 499.075 103.293   8
  -7  -7   1 352.429 97.5050   4
   7   7  -1 367.363 94.2600   7
  -7  -7   1 461.098 110.866   6
   7   7  -1 332.280 81.8926   2
   7   7  -1 428.243 106.451   8
  -7  -7   0 1206.86 159.202   4
   7   7   0 994.607 146.350   7
  -7  -7   0 1252.83 168.825   6
   7   7   0 1116.57 155.212   8
  -7  -7  -1-12.2242 44.9409   4
   7   7   1 48.2040 41.0266   7
  -7  -7  -1 93.0700 69.4519   6
   7   7   1 90.9377 60.0811   8
  -7  -7  -2-27.4527 54.6054   4
   7   7   2 0.89155 41.0419   7
  -7  -7  -2 10.8619 55.8814   6
   7   7   2 8.28023 46.9843   8
   7   7   3 2308.26 204.457   7
  -7  -7  -3 2264.79 215.059   6
   7   7   3 2350.24 220.093   8
  -7  -7  -3 2091.15 196.941   4
  -7  -7  -4 283.726 79.3326   4
   7   7   4 115.715 56.9479   7
  -7  -7  -4 257.789 89.5643   6
   7   7   4 300.997 90.0640   8
  -7  -7  -5 31.1258 48.5831   4
   7   7   5 62.5080 45.5468   7
  -7  -7  -5 79.3221 62.0213   6
   7   7   5-72.9687 53.8063   8
   7   7   6 2226.45 204.379   7
  -7  -7  -6 2402.51 190.893   3
  -7  -7  -6 2081.89 206.752   6
   7   7   6 2304.26 226.342   8
  -7  -7  -6 2313.28 196.616   4
   7   7   7 77.4650 60.4241   7
  -7  -7  -7 24.2030 48.3623   6
  -7  -7  -7 15.0980 42.7488   3
   7   7   7 8.57134 46.0802   8
   7   7   8 3921.31 273.911   7
  -7  -7  -8 4097.84 262.868   3
  -7  -7  -8 4456.10 298.327   6
   7   7   9 103.657 57.7655   7
  -7  -7  -9 142.606 72.1439   6
  -7  -7  -9 89.9993 55.4063   3
   7   7  10 1008.51 146.739   7
  -7  -7 -10 862.371 137.727   6
  -7  -7 -10 896.564 136.793   3
   7   7  11 596.837 119.441   7
  -7  -7 -11 359.393 102.742   6
  -7  -7 -11 558.389 111.568   3
  -7  -7 -12 101.866 60.6429   6
  -7  -7 -12-16.1929 40.6024   3
   7   7  13 1177.16 165.381   7
  -7  -7 -13 1130.13 160.032   3
   7   7  14 1243.90 171.820   7
  -7  -7 -14 1126.34 163.803   3
  -7  -8   5-91.2673 71.4037   6
  -7  -8   4 420.977 110.915   6
   7   8  -4 369.716 99.2864   2
  -7  -8   3 60.8841 79.0977   6
   7   8  -3 2.24564 42.4006   2
   7   8  -3 5.25413 45.8575   8
  -7  -8   2 152.156 76.4324   6
   7   8  -2 49.6233 43.9059   2
   7   8  -2 192.866 77.9348   8
  -7  -8   1 282.430 93.0924   6
   7   8  -1 432.454 111.210   8
  -7  -8   0 77.8880 62.6880   6
   7   8   0 42.3081 59.6428   8
  -7  -8  -1 96.0523 68.5137   6
   7   8   1 144.574 70.3232   8
  -7  -8  -2 640.808 129.337   6
   7   8   2 468.046 110.797   8
  -7  -8  -3 183.552 84.1885   6
   7   8   3 20.3808 44.1088   8
  -7  -8  -4 629.711 121.964   6
   7   8   4 793.271 145.388   8
  -7  -8  -5 62.2012 81.1167   6
   7   8   5 20.8929 58.2182   8
   7   8   6 54.6067 48.0399   7
  -7  -8  -6 207.714 89.1572   6
  -7  -8  -6 30.9002 40.3556   3
   7   8   6 138.222 70.8156   8
   7   8   7 1486.66 169.974   7
  -7  -8  -7 1270.48 149.449   3
  -7  -8  -7 1338.75 175.983   6
   7   8   7 1356.19 182.022   8
   7   8   8 246.839 81.7402   7
  -7  -8  -8 167.059 77.8782   6
  -7  -8  -8 264.421 79.3843   3
   7   8   8 341.999 110.338   8
   7   8   9 2046.85 200.549   7
  -7  -8  -9 1519.12 176.089   3
  -7  -8  -9 1579.88 194.470   6
   7   8   9 1670.98 208.341   8
   7   8  10 752.553 127.503   7
  -7  -8 -10 686.398 134.609   6
   7   8  10 716.822 142.974   8
  -7  -8 -10 814.838 134.976   3
   7   8  11 19.6163 43.4768   7
  -7  -8 -11 134.209 66.5080   3
   7   8  12 27.7199 45.7592   7
  -7  -8 -12 109.330 62.0992   3
   7   8  13 19.9636 58.0401   7
   7   8  14 697.508 133.677   7
   7   9  -2 566.839 132.503   8
   7   9  -1 90.3848 70.7780   8
   7   9   0 156.987 77.0405   8
  -7  -9  -1 17.5226 47.6100   6
   7   9   1-40.2817 58.2747   8
  -7  -9  -2 63.1568 60.0497   6
   7   9   2-24.3259 57.3086   8
  -7  -9  -3 92.4303 73.3085   6
   7   9   3 500.972 118.615   8
  -7  -9  -4 102.426 83.9438   6
   7   9   4 15.2155 46.2164   8
  -7  -9  -5 2.69909 61.0984   6
   7   9   5-49.5507 55.5576   8
  -7  -9  -6 56.5092 40.7166   3
   7   9   6-40.1567 62.8117   8
  -7  -9  -7 26.6686 41.7474   3
   7   9   7 34.6158 58.3170   8
  -7  -9  -8 1720.37 187.741   3
   7   9   8 1542.44 204.015   8
  -7  -9  -9 385.269 97.3076   3
   7   9   9 566.598 136.074   8
  -7  -9 -10 408.355 102.449   3
  -7  -9 -11 298.110 89.2495   3
  -7 -10  -7 17.9383 36.0117   3
  -7 -10  -8 863.657 140.977   3
   8  -3   0-39.5167 39.2695   2
   8  -2  -5 237.480 81.8715   7
   8  -2  -4 293.969 94.9860   7
   8  -2  -3 377.639 109.917   7
   8  -2  -3 478.807 114.140   2
   8  -2  -2 201.611 83.0516   7
   8  -2  -2 401.082 102.812   2
   8  -2  -1 507.323 117.062   7
   8  -2  -1 438.700 103.892   2
   8  -2   0 272.824 91.5584   7
   8  -2   0 330.969 89.4051   2
   8  -2   1 1249.29 173.683   7
   8  -2   2 83.1538 63.6327   7
   8  -2   3 16.4207 43.5183   7
   8  -2   4 54.8494 68.5624   7
   8  -2   5 270.965 85.3112   7
   8  -2   5 304.524 94.7885   5
   8  -2   6-40.4897 60.1768   7
   8  -2   6 44.1526 59.1299   5
   8  -1  -5 126.351 72.6464   7
   8  -1  -5 78.0173 60.2899   2
  -8   1   4 6.69112 53.1371   4
   8  -1  -4 77.8293 69.2651   7
   8  -1  -4 28.6651 46.8275   2
  -8   1   3-122.921 73.6850   4
   8  -1  -3-183.296 79.7653   7
   8  -1  -3-3.43162 56.3408   2
  -8   1   2 40.0189 61.1515   4
   8  -1  -2 66.5894 58.1219   7
   8  -1  -2 66.7403 54.1571   2
  -8   1   1 402.881 118.384   4
   8  -1  -1 176.998 84.5393   7
   8  -1  -1 265.547 80.8243   2
  -8   1   0 61.0853 72.4087   4
   8  -1   0 118.854 71.0875   7
   8  -1   0 78.6709 69.2170   2
  -8   1  -1 44.6167 53.8223   4
   8  -1   1 85.1108 70.7797   7
  -8   1  -2 163.968 92.8817   4
   8  -1   2 163.045 56.3130   7
  -8   1  -3 27.9194 50.4260   4
   8  -1   3 138.581 74.7147   7
  -8   1  -4 223.877 94.6680   4
   8  -1   4 169.000 77.4054   7
   8  -1   4 99.7292 64.7052   5
  -8   1  -5 132.513 77.2848   4
   8  -1   5 111.096 64.8956   7
   8  -1   5 49.9466 43.4791   5
  -8   1  -6 284.954 102.829   4
   8  -1   6 338.708 101.951   7
   8  -1   6 354.857 95.9667   5
  -8   1  -7 593.450 131.347   4
   8  -1   7 985.803 161.519   7
   8  -1   7 700.440 139.955   5
  -8   1  -8 33.4016 60.9567   4
   8  -1   8 130.253 72.7811   7
   8  -1   8 14.5419 57.9840   5
  -8   1  -9 225.588 86.1655   4
   8  -1   9 231.944 87.7596   7
  -8   1 -10 55.3686 53.5594   4
   8   0  -6 166.882 90.8519   7
   8   0  -6 127.632 69.1380   2
  -8   0   5 246.808 97.6533   4
   8   0  -5 122.265 79.3228   7
   8   0  -5-3.00296 45.4203   2
  -8   0   4-34.9651 54.7267   4
   8   0  -4 106.880 72.3738   7
   8   0  -4-97.1304 65.5062   2
  -8   0   3 178.892 76.9144   4
   8   0  -3 23.0350 52.3059   7
   8   0  -3 137.316 64.6121   2
  -8   0   2 1128.92 168.762   4
   8   0  -2 1052.22 160.375   7
   8   0  -2 1170.84 155.762   2
  -8   0   1 563.330 122.338   4
   8   0  -1 498.606 112.399   7
   8   0  -1 540.949 103.708   2
  -8   0   0 61.2278 66.9720   4
   8   0   0-28.2532 58.0264   7
   8   0   0 47.9014 52.3935   2
  -8   0  -1 535.436 115.043   4
   8   0   1 869.175 143.282   7
  -8   0  -2 24.9353 43.6502   4
   8   0   2 37.0586 66.9825   7
  -8   0  -3 257.798 87.5537   4
   8   0   3 252.031 83.4753   7
  -8   0  -4 63.8428 63.5383   4
   8   0   4-49.9701 53.6883   7
   8   0   4-19.9886 46.8448   5
   8   0   5 1449.44 181.616   7
   8   0   5 1361.84 165.082   5
  -8   0  -5 1347.86 173.224   4
  -8   0  -6 95.0984 65.0595   4
   8   0   6 44.6571 61.2894   7
   8   0   6 32.2822 50.2304   5
  -8   0  -7 8.20503 54.4260   4
   8   0   7 6.02050 49.6905   7
   8   0   7 31.7436 49.8743   5
  -8   0  -8 432.846 105.351   4
   8   0   8 499.799 126.360   7
   8   0   8 584.667 120.287   5
  -8   0  -9-38.8812 55.5771   4
   8   0   9-11.6944 46.5741   7
   8   0   9-0.28176 48.3593   5
  -8   0  -9-63.8219 56.0003   8
   8   0  10 64.7302 66.6686   7
   8   0  10 55.6261 63.5278   5
  -8   0 -10 134.071 87.2056   8
  -8   0 -11 920.952 165.533   8
   8   1  -7 152.940 86.9654   2
  -8  -1   6 20.4923 58.5857   4
   8   1  -6 22.6064 55.2800   7
   8   1  -6-18.8619 61.0607   2
  -8  -1   5 106.500 64.4269   4
   8   1  -5-68.4441 53.5096   7
   8   1  -5 42.5172 47.9788   2
  -8  -1   4 451.542 120.534   4
   8   1  -4 308.085 93.8714   7
   8   1  -4 419.582 100.515   2
  -8  -1   3 217.111 85.8635   4
   8   1  -3 205.348 79.7804   7
   8   1  -3 180.077 73.0438   2
  -8  -1   2-2.44070 55.4009   4
   8   1  -2 138.780 79.3642   7
   8   1  -2 189.943 75.5784   2
   8   1  -1 11.5863 47.0293   7
   8   1  -1 7.55108 35.2789   2
  -8  -1   0 536.626 118.349   4
   8   1   0 607.493 124.877   7
  -8  -1  -1 240.792 92.1988   4
   8   1   1 15.3577 57.2904   7
  -8  -1  -2 660.751 122.769   4
   8   1   2 845.158 138.571   7
   8   1   3 2446.77 235.110   7
  -8  -1  -3 3144.68 254.597   4
  -8  -1  -4 349.420 92.5629   4
   8   1   4 331.275 95.3252   7
  -8  -1  -5 211.856 76.9007   4
   8   1   5 270.238 92.7968   7
  -8  -1  -6 202.343 74.9319   4
   8   1   6 366.581 103.266   7
   8   1   6 348.058 90.2663   5
   8   1   7 1522.19 188.071   7
   8   1   7 1388.13 163.142   5
  -8  -1  -7 1259.85 159.018   8
  -8  -1  -7 1260.84 160.066   4
  -8  -1  -8 352.000 102.305   4
   8   1   8 516.542 122.724   7
   8   1   8 411.044 102.331   5
  -8  -1  -8 356.750 90.1832   8
   8   1   9 2071.33 229.609   7
   8   1   9 1743.64 194.568   5
  -8  -1  -9 1907.31 208.973   8
  -8  -1  -9 1980.65 199.021   4
   8   1  10 796.873 146.522   7
   8   1  10 610.488 119.324   5
  -8  -1 -10 772.815 136.428   8
   8   1  11 102.944 71.1424   7
   8   1  11 71.1643 71.0773   5
  -8  -1 -11 35.9997 53.0164   8
   8   1  12 20.6334 46.0337   5
  -8  -1 -12 98.0760 72.0525   8
   8   2  -7 204.708 82.2583   2
   8   2  -6 286.383 86.0257   2
  -8  -2   6 207.590 84.3421   4
   8   2  -6 246.761 82.8670   7
   8   2  -5 30.0476 52.0473   2
  -8  -2   5 103.618 45.9623   4
   8   2  -5 172.156 88.5668   7
   8   2  -4 378.468 92.9410   2
  -8  -2   4 320.151 95.9503   4
   8   2  -4 548.699 117.211   7
   8   2  -3 11.8062 38.0723   2
  -8  -2   3 89.2837 55.6595   4
   8   2  -3 140.505 68.3934   7
   8   2  -2 157.227 67.4792   2
  -8  -2   2 89.2036 67.0018   4
   8   2  -2 87.4106 55.4033   7
  -8  -2   1 233.414 87.2688   4
   8   2  -1 239.898 93.7784   7
   8   2  -1 141.399 57.8182   2
  -8  -2   0-53.0576 54.5913   4
   8   2   0 5.13495 47.0508   7
   8   2   1 1790.10 201.521   7
  -8  -2  -1 1748.90 194.498   4
   8   2   2 1502.95 181.532   7
  -8  -2  -2 1474.47 172.402   4
  -8  -2  -3-1.19833 51.2242   4
   8   2   3 28.0865 48.9910   7
  -8  -2  -4 105.042 70.0937   4
   8   2   4 185.068 79.5682   7
   8   2   5 1402.17 178.253   7
  -8  -2  -5 1346.78 163.048   4
  -8  -2  -6 269.318 81.2257   4
   8   2   6 347.634 92.6015   7
  -8  -2  -7 68.1526 48.1472   4
   8   2   7 57.6633 67.3395   7
  -8  -2  -8 215.620 78.6438   4
   8   2   8 320.867 99.4599   7
   8   2   8 108.314 58.3036   5
  -8  -2  -8 41.5317 50.0995   8
  -8  -2  -9-37.8076 49.5063   4
   8   2   9 38.1006 55.1626   5
  -8  -2  -9-48.8780 54.4944   8
   8   2  10 31.7455 65.2431   7
   8   2  10-31.0539 60.6905   5
  -8  -2 -10-126.458 69.0623   8
   8   2  11 305.310 99.8498   7
  -8  -2 -11 49.2965 58.8613   8
  -8  -2 -12 1258.04 187.715   8
   8   3  -7-69.8274 60.4474   2
   8   3  -6 93.7085 61.2539   2
  -8  -3   6 372.374 109.188   4
   8   3  -6 250.007 95.9692   7
   8   3  -5 382.629 101.472   2
  -8  -3   5 357.195 113.142   4
   8   3  -5 562.130 126.409   7
   8   3  -4 1156.03 156.013   2
  -8  -3   4 1139.70 169.475   4
   8   3  -4 1145.08 168.399   7
   8   3  -3 153.073 67.9955   2
  -8  -3   3 196.606 84.3779   4
   8   3  -3 109.952 79.3677   7
   8   3  -2 221.658 70.5080   2
  -8  -3   2 417.083 110.178   4
   8   3  -2 312.658 90.1918   7
   8   3  -1 69.1448 53.9342   2
  -8  -3   1 161.888 69.0388   4
   8   3  -1 28.5061 54.3569   7
  -8  -3   0 146.274 64.0687   4
   8   3   0 58.2309 63.2360   7
  -8  -3  -1 629.802 121.667   4
   8   3   1 572.427 123.209   7
  -8  -3  -2 78.1405 56.3275   4
   8   3   2-19.5173 49.4175   7
  -8  -3  -3 511.304 108.849   4
   8   3   3 614.714 120.692   7
  -8  -3  -4 493.670 102.762   4
   8   3   4 737.860 130.656   7
  -8  -3  -5 29.2588 52.9585   4
   8   3   5-49.1642 49.6100   7
  -8  -3  -6 57.0197 57.1199   4
   8   3   6 33.0811 50.9747   7
  -8  -3  -7 614.036 110.564   4
   8   3   7 902.351 145.726   7
  -8  -3  -8 2.98949 40.8694   4
   8   3   8 33.8231 55.0150   7
   8   3   9 445.341 110.368   7
   8   3  10 156.734 66.9960   7
   8   3  11 1012.86 163.142   7
  -8  -3 -11 866.253 146.530   8
   8   3  12 303.571 106.814   7
  -8  -3 -12 211.687 82.1143   8
  -8  -3 -13 278.554 90.1250   8
   8   4  -6 11.2142 43.7802   2
   8   4  -6 51.3996 42.5098   7
   8   4  -5 135.250 65.9048   2
  -8  -4   5 141.197 73.3514   4
   8   4  -5 58.5537 66.9827   7
   8   4  -4 801.814 128.394   2
  -8  -4   4 737.315 141.703   4
   8   4  -4 549.277 132.088   7
   8   4  -3 563.869 108.215   2
  -8  -4   3 507.409 112.682   4
   8   4  -3 782.486 145.076   7
   8   4  -2 137.411 63.7520   2
  -8  -4   2 37.8823 56.0651   4
   8   4  -2 213.294 85.0068   7
  -8  -4   1 70.4862 69.8785   4
   8   4  -1 73.2516 73.8784   7
  -8  -4   0 39.3623 48.9930   4
   8   4   0 22.3541 53.9559   7
  -8  -4  -1 153.046 59.3743   4
   8   4   1 359.454 88.4884   7
   8   4   2 1819.65 201.813   7
  -8  -4  -2 1694.78 190.083   4
  -8  -4  -3 59.1380 61.1192   4
   8   4   3 206.013 79.4716   7
  -8  -4  -4 235.555 77.7309   4
   8   4   4 165.079 76.5860   7
  -8  -4  -5 332.695 85.5974   4
   8   4   5 367.097 101.393   7
  -8  -4  -6 64.3237 45.3423   4
   8   4   6-22.6329 49.1792   7
  -8  -4  -7 21.7015 56.3503   4
   8   4   7-34.6793 52.5605   7
  -8  -4  -8-85.6161 50.5269   4
   8   4   8 77.3459 59.4555   7
   8   4   9 393.585 106.064   7
  -8  -4  -9 450.283 94.7773   3
   8   4  10 1281.41 185.720   7
  -8  -4 -10 1120.88 145.824   3
   8   4  11 280.801 92.3840   7
  -8  -4 -11 241.039 77.2924   3
   8   4  12 87.7996 74.8519   7
  -8  -4 -12 39.0708 41.8666   3
  -8  -4 -13 72.4234 54.0843   3
  -8  -5   7 69.4194 61.4075   6
   8   5  -6 54.2144 53.8489   2
  -8  -5   6-11.6969 44.8958   6
   8   5  -5 168.259 75.7682   2
   8   5  -5 4.91956 53.1897   7
  -8  -5   4 11.3080 49.7506   4
   8   5  -4 134.322 77.1146   2
   8   5  -4 77.1420 66.1428   7
  -8  -5   3 400.059 107.695   4
   8   5  -3 368.262 91.0602   2
   8   5  -3 501.075 117.424   7
  -8  -5   2 21.1302 45.1603   4
   8   5  -2-10.2901 34.5027   2
   8   5  -2-56.4522 50.7903   7
  -8  -5   1 142.591 70.6199   4
   8   5  -1 88.9441 58.2709   7
  -8  -5   0 272.262 85.9365   4
   8   5   0 185.086 75.5580   7
  -8  -5  -1 849.289 137.350   4
   8   5   1 774.903 135.303   7
  -8  -5  -2-0.23979 36.8119   4
   8   5   2 50.8099 53.8054   7
   8   5   2-2.12650 36.9939   8
  -8  -5  -3-11.4236 46.0840   4
   8   5   3 66.4611 48.9237   7
   8   5   3 24.0076 45.1849   8
   8   5   4 1970.68 208.611   7
   8   5   4 1558.57 177.237   8
  -8  -5  -4 1625.30 179.390   4
  -8  -5  -5 386.378 90.7843   4
   8   5   5 300.266 93.7145   7
  -8  -5  -6 200.523 67.3680   4
   8   5   6 135.265 63.5978   7
  -8  -5  -7 721.065 114.886   4
   8   5   7 695.329 131.835   7
   8   5   8 36.2055 48.3118   7
  -8  -5  -8 27.4129 45.7480   6
   8   5   9 459.915 111.816   7
  -8  -5  -9 305.842 87.0264   6
  -8  -5  -9 459.920 91.8575   3
   8   5  10 193.123 84.8301   7
  -8  -5 -10 91.1537 63.3116   6
  -8  -5 -10 142.934 60.9918   3
   8   5  11 66.2341 52.4877   7
  -8  -5 -11 80.8999 59.0140   6
  -8  -5 -11 158.327 62.1783   3
   8   5  12 393.328 115.128   7
  -8  -5 -12 230.624 79.2417   3
  -8  -5 -13 180.811 73.0139   3
   8   6  -5 247.639 98.1269   2
   8   6  -5 458.486 117.186   7
  -8  -6   5 585.932 127.098   6
   8   6  -4 154.124 74.7601   2
   8   6  -4 353.624 102.003   7
  -8  -6   4 401.308 115.401   6
  -8  -6   3 1.17936 42.0428   4
   8   6  -3 61.4671 60.5083   2
   8   6  -3 197.976 77.7826   7
  -8  -6   3 129.106 74.5456   6
  -8  -6   2 65.8834 59.2161   4
   8   6  -2 123.996 66.8628   7
  -8  -6   2 30.1117 62.0654   6
  -8  -6   1 88.5326 63.5431   4
   8   6  -1 16.8807 57.4305   7
  -8  -6   1 169.620 81.1063   6
  -8  -6   0 19.6192 47.2968   4
   8   6   0 60.1168 57.6080   7
  -8  -6   0 29.3571 62.2147   6
  -8  -6  -1 5.37191 46.1629   4
   8   6   1-5.35796 51.1034   7
  -8  -6  -1-13.5688 51.0168   6
  -8  -6  -2 128.333 67.2999   4
   8   6   2 57.7397 50.1719   7
  -8  -6  -2 46.7453 50.1700   6
   8   6   2 51.4534 48.7053   8
  -8  -6  -3 49.6571 54.6616   4
   8   6   3 98.1582 50.2900   7
  -8  -6  -3 255.804 97.2977   6
   8   6   3 146.419 61.9486   8
  -8  -6  -4 102.662 55.5812   4
   8   6   4 18.3994 43.4437   7
  -8  -6  -4 80.6025 64.3935   6
   8   6   4 87.5142 62.5129   8
  -8  -6  -5-59.1505 53.2346   4
   8   6   5 120.843 72.8810   7
  -8  -6  -5 190.921 82.3551   6
   8   6   5 48.5698 50.2135   8
  -8  -6  -6 854.517 128.312   4
   8   6   6 846.618 141.763   7
  -8  -6  -6 767.054 139.434   6
  -8  -6  -7 476.070 99.9796   4
   8   6   7 546.016 122.292   7
  -8  -6  -7 670.406 126.002   6
   8   6   8-25.1707 51.6021   7
  -8  -6  -8-33.5180 56.2890   6
   8   6   9 1581.76 195.991   7
  -8  -6  -9 1423.50 160.820   3
  -8  -6  -9 1633.39 187.090   6
   8   6  10 485.427 115.047   7
  -8  -6 -10 541.110 120.662   6
  -8  -6 -10 342.713 84.4930   3
  -8  -6 -11 66.9687 59.1328   6
  -8  -6 -11 64.3155 52.7658   3
   8   6  12 73.5557 61.7865   7
  -8  -6 -12 166.122 71.7344   3
  -8  -6 -13 193.055 77.7315   3
   8   7  -4 238.427 77.4923   2
   8   7  -4 94.1327 75.6396   7
   8   7  -3 136.163 77.0118   7
   8   7  -2 56.4583 64.7116   7
  -8  -7   2-9.81672 51.9163   6
  -8  -7   1 91.6341 72.3826   4
   8   7  -1-10.5375 47.5995   7
  -8  -7   1 199.590 95.1806   6
  -8  -7   0 110.285 65.5661   4
  -8  -7   0 22.4202 47.0847   6
  -8  -7  -1 98.3932 68.2347   4
   8   7   1 9.15370 45.9251   7
  -8  -7  -1 62.2518 71.0570   6
   8   7   1 34.5574 45.1585   8
  -8  -7  -2 272.414 92.0780   4
   8   7   2 230.132 89.7024   7
  -8  -7  -2 258.941 101.965   6
   8   7   2 120.868 56.8331   8
  -8  -7  -3 357.893 91.6920   4
   8   7   3 238.644 81.0585   7
  -8  -7  -3 442.112 114.855   6
   8   7   3 306.174 91.6196   8
  -8  -7  -4-1.95786 43.7882   4
   8   7   4 71.6553 65.1763   7
  -8  -7  -4-22.7482 60.2151   6
   8   7   4-52.4261 54.6867   8
   8   7   5 1995.12 210.270   7
  -8  -7  -5 2116.83 223.333   6
   8   7   5 2033.07 221.727   8
  -8  -7  -5 2130.29 206.636   4
  -8  -7  -6 325.994 97.7145   4
   8   7   6 822.219 137.787   7
  -8  -7  -6 515.700 114.821   6
   8   7   6 864.333 155.585   8
   8   7   7 433.359 108.296   7
  -8  -7  -7 518.155 118.053   6
   8   7   7 521.511 120.817   8
   8   7   8 66.2163 50.8948   7
  -8  -7  -8 87.1286 62.0198   6
  -8  -7  -9-57.5120 53.7683   6
  -8  -7  -9 24.6899 48.0380   3
   8   7  10 76.4016 54.6123   7
  -8  -7 -10 49.3120 55.3826   6
   8   7  11 552.343 131.335   7
  -8  -7 -11 267.246 96.9094   6
  -8  -7 -11 353.608 94.8008   3
   8   7  12-23.4285 52.6502   7
  -8  -7 -12 66.6250 60.4110   3
   8   8   0-6.04359 43.2844   8
  -8  -8  -1 82.8888 61.2126   4
   8   8   1 150.927 76.8212   8
  -8  -8  -2 166.528 73.7060   4
  -8  -8  -2 201.938 93.5909   6
   8   8   2 127.841 75.1104   8
  -8  -8  -3-140.129 75.8400   4
   8   8   3-103.178 63.9826   7
  -8  -8  -3-52.2107 61.9279   6
   8   8   3-9.12948 48.4966   8
  -8  -8  -4 92.5783 61.3798   4
   8   8   4 180.658 73.3612   7
  -8  -8  -4 246.849 93.6516   6
   8   8   4 39.7605 71.2127   8
  -8  -8  -5 406.635 102.192   4
   8   8   5 441.484 108.587   7
  -8  -8  -5 414.769 113.017   6
   8   8   5 605.702 134.654   8
   8   8   6 1116.92 160.854   7
  -8  -8  -6 1156.91 176.189   6
   8   8   6 1226.90 179.908   8
   8   8   7 2211.39 221.876   7
  -8  -8  -7 2112.27 230.980   6
   8   8   7 2128.19 242.128   8
   8   8   8 288.450 90.1980   7
  -8  -8  -8 251.434 94.1647   6
   8   8   8 277.841 97.4330   8
   8   8   9 71.8467 66.8942   7
  -8  -8  -9 26.7660 50.5232   6
   8   8  10 358.280 100.203   7
  -8  -8 -10 523.989 116.717   6
  -8  -8 -10 483.379 108.625   3
   8   8  11 350.087 100.005   7
  -8  -8 -11 188.570 77.9875   6
  -8  -8 -11 309.213 97.7415   3
   8   8  12 102.649 62.2732   7
  -8  -8 -12 15.1595 28.2810   6
   9   1   1 34.1669 65.2334   7
  -9  -1  -2 147.259 71.3979   4
   9   1   2 409.724 118.626   7
  -9  -1  -3 36.3977 67.3771   4
   9   1   3 62.8010 68.0753   7
  -9  -1  -4 826.431 151.072   4
   9   1   4 766.863 153.465   7
  -9  -1  -5 625.246 133.264   4
   9   1   5 699.960 151.607   7
  -9  -1  -6 379.248 111.896   4
  -9  -1  -7 275.285 93.7804   4
  -9  -1  -8-142.273 75.2256   4
  -9  -1  -9-0.28424 58.0882   4
   9   2  -4-30.2387 38.4263   2
  -9  -2   0 115.639 71.7297   4
   9   2   0 39.6406 58.4334   7
  -9  -2  -1 79.9101 76.5130   4
   9   2   1 158.509 70.0439   7
  -9  -2  -2 222.892 84.5438   4
   9   2   2 100.331 78.5135   7
  -9  -2  -3 17.4708 58.4706   4
   9   2   3 32.3710 70.2564   7
  -9  -2  -4 1318.62 182.611   4
   9   2   4 1309.21 189.261   7
  -9  -2  -5 124.929 79.6860   4
   9   2   5 21.9407 56.9572   7
  -9  -2  -6-27.8580 63.7392   4
   9   2   6 58.5840 70.3440   7
  -9  -2  -7 463.912 108.731   4
  -9  -2  -8 356.163 108.194   4
  -9  -2 -10 363.991 98.4515   8
   9   3  -4 27.1745 31.4126   2
  -9  -3   1 43.8322 57.5412   4
  -9  -3   0 73.9059 72.8942   4
   9   3   0 35.0469 63.4192   7
  -9  -3  -1 523.747 116.139   4
   9   3   1 331.106 101.465   7
  -9  -3  -2 263.627 87.5561   4
   9   3   2 353.673 105.749   7
  -9  -3  -3 170.695 93.4275   4
   9   3   3 208.812 94.1458   7
  -9  -3  -4-26.0314 56.3408   4
   9   3   4 114.094 79.4200   7
  -9  -3  -5 153.883 75.2432   4
   9   3   5 202.769 75.7113   7
  -9  -3  -6 138.072 71.5360   4
   9   3   6 37.3384 69.3414   7
  -9  -3  -7 304.706 96.9527   4
   9   3   7 376.662 114.946   7
  -9  -3  -8 1155.74 161.871   4
  -9  -4   0 296.629 94.4758   4
   9   4   0 288.486 113.189   7
  -9  -4  -1-244.088 86.2831   4
   9   4   1-25.2062 52.2593   7
  -9  -4  -2 42.4431 50.9348   4
   9   4   2 79.5333 65.9017   7
  -9  -4  -3-47.6439 56.0321   4
   9   4   3-17.1205 63.5145   7
  -9  -4  -4 441.136 104.308   4
   9   4   4 466.100 117.805   7
  -9  -4  -5 201.200 82.4429   4
   9   4   5 291.211 102.856   7
  -9  -4  -6 17.5786 59.8717   4
   9   4   6 104.282 70.9742   7
  -9  -4  -7 1056.10 151.310   4
   9   4   7 867.374 157.309   7
  -9  -5   0 21.2886 57.0424   4
   9   5   0 117.759 85.8161   7
  -9  -5  -1 306.117 102.566   4
   9   5   1 302.148 90.3116   7
  -9  -5  -2 69.4258 64.8201   4
   9   5   2 52.6248 82.6366   7
  -9  -5  -3 97.3805 63.8440   4
   9   5   3-9.34524 56.4103   7
  -9  -5  -4 88.5526 67.9910   4
   9   5   4 24.2402 65.7696   7
  -9  -5  -5 112.625 55.5202   4
   9   5   5 82.4886 75.0374   7
  -9  -5  -6 284.597 87.9787   4
   9   5   6 409.483 119.867   7
  -9  -5  -7-55.3402 53.4394   4
   9   5   7 95.0309 69.2937   7
  -9  -5  -9 1059.51 160.632   6
  -9  -5 -10-90.2114 68.4314   6
  -9  -6  -1-79.9207 58.5494   4
   9   6   1 13.6121 45.3912   7
  -9  -6  -2 57.5771 53.6618   4
   9   6   2 24.7936 58.4455   7
  -9  -6  -3 315.313 96.1126   4
   9   6   3 146.563 74.7041   7
  -9  -6  -4-89.0280 67.7244   4
   9   6   4 74.7403 66.2359   7
  -9  -6  -5 118.915 60.9112   4
   9   6   5-82.4900 67.1612   7
  -9  -6  -5 90.2613 50.8692   6
   9   6   5-135.724 72.1134   8
  -9  -6  -6 125.326 65.3866   4
[truncated: 7,666 more chars]
