# Supplementary material for: Crystal structure of a 2:1 co-crystal of meloxicam with acetyl­endi­carb­oxy­lic acid
Source: Acta Crystallogr E Crystallogr Commun. 2016 Nov 29;72(Pt 12):1856–9. doi: 10.1107/S2056989016018909 (PMC5137627; doi:10.1107/S2056989016018909)
Supplement: Supplementary file 2 [file e-72-01856-Isup2.hkl]

#
# h,k,l, Fc-squared, Fo-squared, sigma(Fo-squared), status flag
#
data_I
_shelx_title ' Mel_ACA in P-1 #  2'
_shelx_refln_list_code          4
_shelx_F_calc_maximum      206.02
_exptl_crystal_F_000       422.00
_reflns_d_resolution_high  0.8000

loop_
 _space_group_symop_operation_xyz
 'x, y, z'
 '-x, -y, -z'

_cell_length_a     7.3861
_cell_length_b     8.5629
_cell_length_c    15.1619
_cell_angle_alpha  75.839
_cell_angle_beta   79.196
_cell_angle_gamma  70.100

_shelx_F_squared_multiplier     1.000

loop_
 _refln_index_h
 _refln_index_k
 _refln_index_l
 _refln_F_squared_calc
 _refln_F_squared_meas
 _refln_F_squared_sigma
 _refln_observed_status
   1   0   0       1366.55       1457.57        13.25 o
   2   0   0        260.11        273.07         2.94 o
   3   0   0        462.01        442.37         4.58 o
   4   0   0         19.25         20.15         1.61 o
   5   0   0         73.08         75.15         2.64 o
   6   0   0         78.54         74.42         4.79 o
   7   0   0          7.71          7.35         3.24 o
   8   0   0          7.12          1.65         2.12 o
  -8   1   0          6.12          5.44         2.58 o
  -7   1   0         41.76         44.94         4.29 o
  -6   1   0         24.95         22.76         2.81 o
  -5   1   0         22.88         20.75         1.64 o
  -4   1   0       1324.50       1366.18        20.43 o
  -3   1   0         80.15         61.10         1.75 o
  -2   1   0         55.38         65.10         1.41 o
  -1   1   0       1220.32       1251.13        12.19 o
   0   1   0        892.07        930.43         6.27 o
   1   1   0       3039.06       3098.24        24.07 o
   2   1   0       1726.09       1774.16        13.42 o
   3   1   0        791.51        712.14        11.94 o
   4   1   0        108.16        110.39         3.56 o
   5   1   0        157.42        172.77         5.06 o
   6   1   0         94.97         99.41         5.37 o
   7   1   0         35.54         35.93         3.79 o
   8   1   0         26.93         36.06         5.41 o
  -7   2   0        139.25        160.20         8.11 o
  -6   2   0          3.63          3.95         2.13 o
  -5   2   0         81.22         76.21         4.57 o
  -4   2   0          0.20          0.27         0.53 o
  -3   2   0        560.59        598.46         6.38 o
  -2   2   0         23.51         24.06         1.25 o
  -1   2   0        733.54        714.31         5.27 o
   0   2   0       2607.93       2583.76        17.43 o
   1   2   0       4240.09       4336.85        31.43 o
   2   2   0        141.68        174.53         2.97 o
   3   2   0          6.14          4.10         0.51 o
   4   2   0        527.18        494.30         5.11 o
   5   2   0        332.03        329.92         8.50 o
   6   2   0         62.59         64.90         4.27 o
   7   2   0         12.00         13.50         2.42 o
   8   2   0          0.00         -1.37         2.25 o
   9   2   0          2.48          4.65         2.85 o
  -7   3   0          1.31          0.27         2.45 o
  -6   3   0         19.13         20.24         3.03 o
  -5   3   0        240.05        251.10         8.73 o
  -4   3   0        285.01        304.22         7.15 o
  -3   3   0         38.89         43.27         2.14 o
  -2   3   0       2177.61       2172.49        13.21 o
  -1   3   0       1213.18       1225.19         8.29 o
   0   3   0        159.33        138.71         5.04 o
   1   3   0        892.48        852.89         7.81 o
   2   3   0         27.51         24.30         1.28 o
   3   3   0        118.45        102.66         2.83 o
   4   3   0         67.47         52.53         1.75 o
   5   3   0        100.33         97.43         2.74 o
   6   3   0         77.59         74.41         5.03 o
   7   3   0         44.52         48.96         4.12 o
   8   3   0          8.21          6.42         2.84 o
   9   3   0          5.57          3.35         3.01 o
  -6   4   0         91.51         96.50         8.11 o
  -5   4   0         66.61         68.17         6.42 o
  -4   4   0          1.11         -0.11         1.16 o
  -3   4   0        910.01        889.05        10.20 o
  -2   4   0        155.06        148.73         4.09 o
  -1   4   0        433.90        386.35        10.42 o
   0   4   0         55.70         55.05         3.82 o
   1   4   0         19.72         22.33         1.37 o
   2   4   0        117.60        122.69         3.23 o
   3   4   0        130.25        138.50         2.66 o
   4   4   0        377.47        364.44         5.68 o
   5   4   0          4.85          4.79         0.91 o
   6   4   0        208.12        205.44         6.45 o
   7   4   0          6.08          5.08         1.53 o
   8   4   0          0.07          1.97         2.29 o
   9   4   0         13.73         18.46         4.57 o
  -6   5   0          0.51          0.00         2.23 o
  -5   5   0         47.03         36.34         8.45 o
  -4   5   0          7.30         10.30         2.86 o
  -3   5   0       1522.21       1545.68        30.60 o
  -2   5   0          0.17          1.49         1.43 o
  -1   5   0         25.32         26.97         2.73 o
   0   5   0        400.88        395.09         9.46 o
   1   5   0        166.32        154.12         6.99 o
   2   5   0        220.07        210.49         5.51 o
   3   5   0       2775.30       2883.02        32.52 o
   4   5   0        448.82        472.40         7.02 o
   5   5   0        343.73        334.62         6.14 o
   6   5   0        135.91        133.94         4.95 o
   7   5   0          1.77         -0.41         1.38 o
   8   5   0         13.97         14.31         3.58 o
  -5   6   0         48.83         55.83         6.61 o
  -4   6   0         89.40         89.36        12.80 o
  -3   6   0         92.98         94.41         4.82 o
  -2   6   0         68.36         59.72         4.22 o
  -1   6   0        472.38        455.41        11.15 o
   0   6   0         82.12         61.77         4.08 o
   1   6   0        445.11        420.36        12.60 o
   2   6   0        207.60        208.20         8.89 o
   3   6   0         17.46         19.85         2.11 o
   4   6   0        108.49        107.62         4.52 o
   5   6   0         37.09         40.31         2.78 o
   6   6   0         60.44         60.70         3.15 o
   7   6   0          6.81          7.59         1.59 o
   8   6   0          1.84          2.23         1.99 o
  -4   7   0         99.71        106.58         8.95 o
  -3   7   0          0.31          2.42         1.60 o
  -2   7   0        249.23        240.69         9.08 o
  -1   7   0          0.92          2.00         1.58 o
   0   7   0         48.02         51.36         5.11 o
   1   7   0        300.11        311.49        19.58 o
   2   7   0         38.24         37.79         4.57 o
   3   7   0         19.49         21.40         3.47 o
   4   7   0        239.52        238.22        12.41 o
   5   7   0         55.77         60.03         3.90 o
   6   7   0         14.65         14.33         2.27 o
   7   7   0         64.45         71.94         4.94 o
   8   7   0          0.37          3.73         2.77 o
  -3   8   0          0.13          1.20         2.65 o
  -2   8   0         47.66         46.42         4.54 o
  -1   8   0        135.96        132.81         8.74 o
   0   8   0          0.04          3.61         2.13 o
   1   8   0        166.59        176.13        12.29 o
   2   8   0        236.52        240.14        11.53 o
   3   8   0        487.36        514.43        16.76 o
   4   8   0        141.13        140.05         8.98 o
   5   8   0         89.07         99.12         7.73 o
   6   8   0          2.95          0.79         1.58 o
   7   8   0          3.62          3.76         2.72 o
  -1   9   0         55.54         49.43         5.85 o
   0   9   0        199.39        218.82        11.84 o
   1   9   0         34.00         30.85         7.59 o
   2   9   0         71.21         63.02        10.68 o
   3   9   0         58.24         54.58         6.21 o
   4   9   0         36.19         34.70         5.11 o
   5   9   0         85.46         91.74         7.79 o
   6   9   0          5.54          2.72         7.80 o
   1  10   0          0.77          1.93         2.37 o
   2  10   0          8.12         10.73         5.45 o
   3  10   0        160.63        166.10        11.23 o
   4  10   0         16.33         28.91         4.86 o
   5  10   0         22.99         29.03         5.28 o
  -4 -10   1          3.28          6.10         2.96 o
  -3 -10   1          0.84          9.00         3.90 o
  -2 -10   1         49.94         46.98         6.50 o
  -1 -10   1          5.53         12.58         3.66 o
  -6  -9   1         11.69         13.98         3.38 o
  -5  -9   1         59.26         62.56         6.83 o
  -4  -9   1        242.81        264.44        13.22 o
  -3  -9   1         17.70         15.08         7.55 o
  -2  -9   1        135.93        148.77        22.42 o
  -1  -9   1        168.67        175.61        10.80 o
   0  -9   1         64.28         72.30         7.10 o
   1  -9   1         32.46         44.11         8.51 o
  -7  -8   1         16.55         22.69         4.73 o
  -6  -8   1          5.08          5.08         1.96 o
  -5  -8   1         89.36         91.77         7.52 o
  -4  -8   1         16.47         14.04         3.39 o
  -3  -8   1        222.39        249.56        11.90 o
  -2  -8   1         13.20         20.58        10.75 o
  -1  -8   1          0.30          0.10         1.85 o
   0  -8   1        264.30        254.69        12.03 o
   1  -8   1         30.68         32.23         4.64 o
   2  -8   1        140.03        143.04         7.78 o
   3  -8   1          0.01         -1.42         5.70 o
  -8  -7   1          4.31          4.37         3.45 o
  -7  -7   1         31.67         24.24         2.72 o
  -6  -7   1          7.46         -0.72         2.46 o
  -5  -7   1          1.60         -0.19         1.23 o
  -4  -7   1         21.24         22.52         3.83 o
  -3  -7   1          9.82         10.07         2.65 o
  -2  -7   1        146.07        140.66         8.26 o
  -1  -7   1         76.13         63.13         5.71 o
   0  -7   1         15.43         15.34         2.98 o
   1  -7   1         18.90         18.06         3.33 o
   2  -7   1         17.44         21.44         3.03 o
   3  -7   1        290.05        291.24         9.20 o
   4  -7   1         19.58         33.10         7.55 o
  -8  -6   1          1.11          5.24         2.38 o
  -7  -6   1         30.76         28.53         2.76 o
  -6  -6   1          3.47          4.51         1.27 o
  -5  -6   1        404.42        425.71         8.61 o
  -4  -6   1         12.12         11.27         1.78 o
  -3  -6   1        469.69        467.73         9.88 o
  -2  -6   1        307.68        277.76        10.56 o
  -1  -6   1        637.70        598.28        15.36 o
   0  -6   1         46.13         52.22         4.82 o
   1  -6   1       2386.14       2275.75        25.31 o
   2  -6   1        425.68        400.63        10.92 o
   3  -6   1          9.01          8.70         1.84 o
   4  -6   1         25.12         25.83         4.59 o
   5  -6   1         16.94         15.41         3.87 o
  -8  -5   1          0.44          7.13         2.83 o
  -7  -5   1         31.53         26.31         2.82 o
  -6  -5   1        135.07        142.06         5.18 o
  -5  -5   1        587.45        598.10         9.57 o
  -4  -5   1        311.14        299.56         6.45 o
  -3  -5   1         69.58         71.96         3.37 o
  -2  -5   1         34.36         32.24         3.42 o
  -1  -5   1         15.03         19.95         1.52 o
   0  -5   1          5.41          9.77         2.15 o
   1  -5   1         99.27         90.99         4.66 o
   2  -5   1        937.56        881.63        14.61 o
   3  -5   1        231.69        234.21         6.96 o
   4  -5   1         57.44         61.53         4.65 o
   5  -5   1         49.85         54.87         6.19 o
   6  -5   1         12.68         16.92         4.01 o
  -8  -4   1          0.03          4.53         3.20 o
  -7  -4   1         10.74         11.41         2.75 o
  -6  -4   1          0.00          0.01         1.17 o
  -5  -4   1         52.44         50.62         2.23 o
  -4  -4   1         70.99         75.92         2.66 o
  -3  -4   1        222.33        214.41         4.76 o
  -2  -4   1          0.77          2.81         0.90 o
  -1  -4   1       1664.84       1616.71        28.41 o
   0  -4   1         11.69         10.75         1.89 o
   1  -4   1        742.64        769.98         7.02 o
   2  -4   1       1103.19       1073.27        11.10 o
   3  -4   1       1122.03       1111.88        14.25 o
   4  -4   1         18.77         15.45         1.90 o
   5  -4   1          0.93          2.06         2.26 o
   6  -4   1         11.71         12.72         3.36 o
  -8  -3   1          4.74          5.09         2.15 o
  -7  -3   1         31.23         37.74         3.82 o
  -6  -3   1         24.21         28.34         2.54 o
  -5  -3   1        539.23        549.48         6.28 o
  -4  -3   1          8.77          6.72         0.83 o
  -3  -3   1        444.81        527.95         6.30 o
  -2  -3   1        154.92        140.64         3.27 o
  -1  -3   1        115.14        100.56         4.48 o
   0  -3   1       3243.25       3193.26        32.66 o
   1  -3   1        174.03        196.86         2.96 o
   2  -3   1        202.08        195.44         4.09 o
   3  -3   1         27.24         32.80         1.81 o
   4  -3   1        147.96        155.89         4.05 o
   5  -3   1        363.24        375.01        10.57 o
   6  -3   1         11.32          8.56         2.22 o
   7  -3   1        207.74        209.24        11.98 o
  -8  -2   1         12.25         12.27         2.70 o
  -7  -2   1         10.35         11.48         2.53 o
  -6  -2   1        289.95        288.76         7.32 o
  -5  -2   1        359.40        337.32         6.10 o
  -4  -2   1        590.28        560.24         5.35 o
  -3  -2   1        298.15        328.20         7.96 o
  -2  -2   1        551.27        608.85         5.52 o
  -1  -2   1         26.51         24.76         0.89 o
   0  -2   1       3896.60       3792.27        32.32 o
   1  -2   1        781.48        765.11         6.93 o
   2  -2   1       1552.79       1659.17         9.86 o
   3  -2   1        882.37        832.35         7.73 o
   4  -2   1         38.00         40.14         1.89 o
   5  -2   1          2.13          2.03         1.34 o
   6  -2   1         41.51         37.19         3.69 o
   7  -2   1         16.24         18.13         3.24 o
  -8  -1   1          0.44          0.58         1.78 o
  -7  -1   1          1.23          4.66         1.74 o
  -6  -1   1         22.74         16.98         2.46 o
  -5  -1   1         65.41         62.99         3.93 o
  -4  -1   1         14.00         23.65         3.09 o
  -3  -1   1        141.26        153.44         3.64 o
  -2  -1   1      42444.62      42470.46       140.14 o
  -1  -1   1       5381.51       5744.80        52.53 o
   0  -1   1       1964.34       2062.12        15.93 o
   1  -1   1          1.14          3.92         0.47 o
   2  -1   1       1164.67       1182.20         7.10 o
   3  -1   1        240.58        230.25         3.49 o
   4  -1   1        613.41        637.27        10.16 o
   5  -1   1        101.37        104.76         3.23 o
   6  -1   1         15.75         13.43         2.45 o
   7  -1   1         14.72         13.43         2.53 o
   8  -1   1          3.38          3.91         2.70 o
  -8   0   1         44.24         33.68         4.08 o
  -7   0   1         18.76         16.11         2.64 o
  -6   0   1        449.78        431.91        11.38 o
  -5   0   1         65.37         63.91         2.95 o
  -4   0   1          0.26          0.29         0.72 o
  -3   0   1        249.41        237.32         4.43 o
  -2   0   1      16229.81      16186.43        96.17 o
  -1   0   1       2507.99       2681.91        31.90 o
   1   0   1        600.92        607.06         8.10 o
   2   0   1        212.64        216.90         3.20 o
   3   0   1        853.00        913.40         8.00 o
   4   0   1        129.35        124.55         2.81 o
   5   0   1        638.28        651.23         7.02 o
   6   0   1          0.04          0.92         0.90 o
   7   0   1          3.19          6.93         2.19 o
   8   0   1         38.16         44.49        10.51 o
  -8   1   1         11.79         17.22         3.47 o
  -7   1   1         13.02         12.66         3.04 o
  -6   1   1         29.00         34.91         3.57 o
  -5   1   1        256.52        256.80         6.35 o
  -4   1   1         56.25         50.81         2.17 o
  -3   1   1          3.97          7.35         0.66 o
  -2   1   1         21.01         19.57         0.84 o
  -1   1   1       2998.95       3177.19        34.72 o
   0   1   1        204.05        224.78         2.63 o
   1   1   1       4899.51       5052.70        40.93 o
   2   1   1       1291.06       1261.73        13.33 o
   3   1   1        110.36        101.30         1.94 o
   4   1   1        594.49        574.64         7.94 o
   5   1   1         42.42         46.33         2.66 o
   6   1   1        297.05        300.77         7.43 o
   7   1   1          0.83         -1.52         1.52 o
   8   1   1          2.32          6.41         7.10 o
  -7   2   1         91.92         82.41         5.99 o
  -6   2   1         84.53         79.57         5.37 o
  -5   2   1          6.61          6.45         1.71 o
  -4   2   1        206.37        215.76         5.40 o
  -3   2   1          2.53          3.59         1.26 o
  -2   2   1       2446.40       2340.27        12.45 o
  -1   2   1         62.85         64.02         2.23 o
   0   2   1          7.39         11.01         1.36 o
   1   2   1       1123.19       1095.61         7.51 o
   2   2   1        203.58        208.10         3.51 o
   3   2   1        172.90        193.89         3.28 o
   4   2   1         17.94         18.45         1.21 o
   5   2   1         34.21         35.75         1.89 o
   6   2   1        149.20        153.11         6.06 o
   7   2   1          0.53          4.28         1.72 o
   8   2   1        107.44        111.47         8.82 o
   9   2   1          7.04          7.62         3.26 o
  -7   3   1          1.19          2.39         1.89 o
  -6   3   1         16.48         16.59         4.00 o
  -5   3   1        275.00        276.93         7.65 o
  -4   3   1        157.64        155.91         4.97 o
  -3   3   1       1041.96       1062.22        10.49 o
  -2   3   1         32.44         21.98         1.41 o
  -1   3   1        837.91        803.25         6.44 o
   0   3   1          2.31          5.23         1.03 o
   1   3   1         22.73         26.32         1.05 o
   2   3   1        159.45        142.89         2.85 o
   3   3   1        134.13        130.98         3.16 o
   4   3   1        173.75        163.76         3.61 o
   5   3   1        519.63        522.04         6.61 o
   6   3   1        157.40        160.48         6.41 o
   7   3   1         37.00         31.87         2.84 o
   8   3   1         30.01         37.99         5.45 o
   9   3   1         25.20         27.50         6.07 o
  -6   4   1         47.93         44.24         5.77 o
  -5   4   1        135.87        139.18         8.97 o
  -4   4   1         69.47         65.99         4.34 o
  -3   4   1         12.27         10.38         1.24 o
  -2   4   1         25.59         21.87         1.54 o
  -1   4   1        166.83        155.80         6.37 o
   0   4   1        648.98        637.97        10.06 o
   1   4   1       4950.26       5093.33        22.82 o
   2   4   1       3228.93       3231.27        17.61 o
   3   4   1        541.97        506.45         6.31 o
   4   4   1         18.48         17.55         1.36 o
   5   4   1        152.89        132.31         3.50 o
   6   4   1          1.09          1.31         2.08 o
   7   4   1          8.70         11.10         1.98 o
   8   4   1         20.54         15.83         6.50 o
   9   4   1          3.80         -6.79         6.90 o
  -6   5   1          8.95          8.16         3.38 o
  -5   5   1        204.06        212.38        11.62 o
  -4   5   1        118.14        108.13         7.89 o
  -3   5   1        141.31        152.47         5.44 o
  -2   5   1       1325.15       1322.44        17.14 o
  -1   5   1        881.26        816.23        13.20 o
   0   5   1        158.70        155.14         5.65 o
   1   5   1        364.86        405.00        11.02 o
   2   5   1         22.23         21.76         1.83 o
   3   5   1        829.37        896.52        11.19 o
   4   5   1        149.72        136.22         4.75 o
   5   5   1         23.29         22.31         1.96 o
   6   5   1         63.72         64.46         2.97 o
   7   5   1          0.05          1.01         1.68 o
   8   5   1         43.35         51.24         6.07 o
   9   5   1         13.66         19.15         4.27 o
  -5   6   1          7.26         11.16         3.81 o
  -4   6   1         54.69         59.11        10.41 o
  -3   6   1         35.02         35.75         3.00 o
  -2   6   1        215.22        221.37         7.82 o
  -1   6   1        742.06        709.09        13.67 o
   0   6   1         15.05         19.08         2.39 o
   1   6   1         17.24         16.06         2.78 o
   2   6   1        230.33        242.52         5.67 o
   3   6   1         93.35         93.35         3.76 o
   4   6   1         81.56         83.79         3.52 o
   5   6   1        210.42        204.51         5.19 o
   6   6   1         60.99         56.71         3.01 o
   7   6   1         55.13         61.58         4.36 o
   8   6   1          1.03         -0.26         1.79 o
  -4   7   1        101.36         96.50         8.60 o
  -3   7   1         15.73         19.92         3.03 o
  -2   7   1         76.64         79.27         5.25 o
  -1   7   1         86.41         90.58         5.41 o
   0   7   1        258.47        272.66         9.21 o
   1   7   1        744.42        729.93        18.03 o
   2   7   1         63.97         57.37         5.28 o
   3   7   1        663.37        665.98        17.42 o
   4   7   1          9.65          8.48         6.48 o
   5   7   1          1.34          1.34         1.27 o
   6   7   1          0.05          1.59         1.37 o
   7   7   1          1.14          3.05         1.59 o
   8   7   1          2.59          2.85         1.70 o
  -3   8   1        127.35        136.59        10.33 o
  -2   8   1        140.58        143.14         6.61 o
  -1   8   1        366.29        364.50        11.72 o
   0   8   1        101.93        106.62         7.60 o
   1   8   1          9.88         10.02         3.53 o
   2   8   1        499.63        528.33        16.74 o
   3   8   1        125.00        118.01         8.12 o
   4   8   1         43.46         49.44         5.49 o
   5   8   1          1.09          0.72         3.06 o
   6   8   1         54.50         53.99         4.81 o
   7   8   1          9.30          7.56         3.09 o
  -1   9   1          6.94          7.54         2.89 o
   0   9   1          4.75          3.69         2.61 o
   1   9   1         31.34         38.68         5.27 o
   2   9   1         14.44         14.84         3.60 o
   3   9   1        134.72        149.17         9.79 o
   4   9   1         16.50         13.71         3.82 o
   5   9   1         57.83         52.01         6.02 o
   6   9   1          5.24          0.78         2.22 o
   1  10   1        247.64        263.57        13.77 o
   2  10   1        105.60        128.96        11.66 o
   3  10   1         34.24         34.94         7.52 o
   4  10   1         41.18         43.47         6.06 o
   5  10   1          1.15          0.86         3.30 o
  -3 -10   2          0.30         -1.06         2.14 o
  -2 -10   2        201.64        239.74        13.61 o
  -6  -9   2          7.10          6.18         3.89 o
  -5  -9   2         26.17         30.79         5.16 o
  -4  -9   2          1.32          1.31         1.97 o
  -3  -9   2        103.51         96.84         8.20 o
  -2  -9   2         59.13         62.74         6.68 o
  -1  -9   2          7.32          7.53         4.77 o
   0  -9   2         91.38         90.75         8.06 o
   1  -9   2         64.54         77.80         7.48 o
  -7  -8   2          4.60          7.24         2.68 o
  -6  -8   2          0.25          3.45         1.87 o
  -5  -8   2         19.06         18.49         3.86 o
  -4  -8   2          9.71          8.56         2.78 o
  -3  -8   2         72.44         83.41         7.23 o
  -2  -8   2         18.46         17.21         5.07 o
  -1  -8   2         61.38         66.17        10.41 o
   0  -8   2        111.52        108.11         8.05 o
   1  -8   2        315.31        305.47        13.49 o
   2  -8   2        201.86        204.48        11.21 o
   3  -8   2          2.33          8.84         5.38 o
  -7  -7   2         36.91         35.00         3.14 o
  -6  -7   2          7.43         11.93         2.08 o
  -5  -7   2         14.62         17.46         2.36 o
  -4  -7   2         33.82         39.87         4.74 o
  -3  -7   2        672.11        665.34        18.12 o
  -2  -7   2         47.05         62.70         5.68 o
  -1  -7   2       1078.93       1100.68        23.20 o
   0  -7   2        261.01        265.45        11.51 o
   1  -7   2         21.47         21.65         3.59 o
   2  -7   2          3.26          6.60         2.25 o
   3  -7   2          1.73          5.42         2.21 o
   4  -7   2         92.43        120.74        11.79 o
  -8  -6   2          4.47          4.54         2.27 o
  -7  -6   2        168.74        177.98         6.51 o
  -6  -6   2          5.02          4.79         1.22 o
  -5  -6   2         68.30         60.84         3.43 o
  -4  -6   2        100.53         98.83         4.80 o
  -3  -6   2         22.83         26.55         3.76 o
  -2  -6   2         13.01         11.42         2.75 o
  -1  -6   2        198.43        193.84         9.04 o
   0  -6   2        384.23        374.87        12.56 o
   1  -6   2         73.35         68.37         5.63 o
   2  -6   2         43.77         43.86         3.88 o
   3  -6   2         30.97         27.68         2.86 o
   4  -6   2         24.68         26.58         3.47 o
   5  -6   2        105.09        118.92         9.52 o
  -8  -5   2          0.21         -0.84         1.52 o
  -7  -5   2          0.27          0.39         1.62 o
  -6  -5   2         36.21         30.57         2.62 o
  -5  -5   2         27.22         27.14         2.26 o
  -4  -5   2        181.54        188.78         5.22 o
  -3  -5   2        337.78        339.63         7.26 o
  -2  -5   2         80.44         87.54         5.55 o
  -1  -5   2        562.63        553.46         8.37 o
   0  -5   2          0.01          0.26         0.67 o
   1  -5   2       2187.79       2091.78        22.42 o
   2  -5   2        114.13        101.15         5.16 o
   3  -5   2        280.36        283.99         7.79 o
   4  -5   2         18.61         11.60         2.24 o
   5  -5   2          3.56          4.65         3.69 o
   6  -5   2          6.10          9.74         3.57 o
  -8  -4   2          8.38          7.43         2.89 o
  -7  -4   2         56.42         59.49         4.76 o
  -6  -4   2        189.43        172.65         6.17 o
  -5  -4   2          0.34          0.66         0.81 o
  -4  -4   2         20.81         20.26         1.72 o
  -3  -4   2        176.61        164.95         4.29 o
  -2  -4   2        763.79        732.85        13.29 o
  -1  -4   2        193.67        211.14         4.40 o
   0  -4   2        115.30        110.28         2.97 o
   1  -4   2        272.65        286.84         4.82 o
   2  -4   2         59.57         63.74         2.65 o
   3  -4   2        102.65        104.17         3.44 o
   4  -4   2         48.69         47.10         2.55 o
   5  -4   2        302.92        308.68        13.15 o
   6  -4   2          0.35          4.05         2.44 o
  -8  -3   2         19.67         19.45         3.13 o
  -7  -3   2          2.65          7.12         2.22 o
  -6  -3   2        509.81        494.14        10.97 o
  -5  -3   2         28.07         27.37         1.91 o
  -4  -3   2          7.33          7.58         1.08 o
  -3  -3   2        117.22        107.56         3.58 o
  -2  -3   2        304.92        345.73        10.49 o
  -1  -3   2        464.18        470.04        10.90 o
   0  -3   2          1.22          0.21         0.56 o
   1  -3   2        274.68        284.01         5.74 o
   2  -3   2        855.09        875.28         8.89 o
   3  -3   2        490.22        465.21         6.58 o
   4  -3   2        152.69        150.91         4.06 o
   5  -3   2        276.91        265.98         6.85 o
   6  -3   2        114.11        124.54         6.73 o
   7  -3   2         13.94         14.19         3.58 o
  -8  -2   2         13.64          6.91         2.27 o
  -7  -2   2          5.51          8.34         2.23 o
  -6  -2   2         28.59         32.22         3.38 o
  -5  -2   2         81.54         74.09         2.60 o
  -4  -2   2       4816.93       4992.36        41.13 o
  -3  -2   2       2775.16       2847.77        19.10 o
  -2  -2   2          6.17         11.46         1.13 o
  -1  -2   2        272.41        232.96         3.62 o
   0  -2   2       2042.96       2004.02        13.94 o
   1  -2   2       1656.40       1629.16        11.44 o
   2  -2   2        490.56        589.31         6.57 o
   3  -2   2       1594.59       1660.38        12.77 o
   4  -2   2         41.17         48.81         2.14 o
   5  -2   2          9.36          9.87         1.40 o
   6  -2   2          0.07          1.91         1.51 o
   7  -2   2         21.15         23.76         3.26 o
  -8  -1   2          8.14          6.06         3.49 o
  -7  -1   2         66.98         66.75         5.20 o
  -6  -1   2          7.28          9.04         2.26 o
  -5  -1   2         21.43         15.54         1.70 o
  -4  -1   2       4677.69       4516.93        38.93 o
  -3  -1   2         54.86         72.43         6.71 o
  -2  -1   2       1849.91       1777.71        11.01 o
  -1  -1   2       1001.21       1022.16        10.60 o
   0  -1   2         64.07         75.46         2.04 o
   1  -1   2          1.68          0.68         0.67 o
   2  -1   2        384.67        410.96         5.13 o
   3  -1   2       2033.90       2011.32        10.98 o
   4  -1   2        123.02        138.78         3.10 o
   5  -1   2        168.81        168.15         4.85 o
   6  -1   2          5.76          5.18         1.46 o
   7  -1   2         17.76         21.62         3.01 o
   8  -1   2         11.06         10.30         3.03 o
  -8   0   2         63.04         70.59         5.87 o
  -7   0   2          4.89          4.00         2.10 o
  -6   0   2         22.16         21.46         2.87 o
  -5   0   2        162.84        153.17         6.31 o
  -4   0   2        173.31        188.92         4.77 o
  -3   0   2        418.12        420.23         7.86 o
  -2   0   2        256.92        258.23         4.26 o
  -1   0   2       2090.35       2135.85        14.29 o
   0   0   2       2447.22       2586.69        23.66 o
   1   0   2       2728.57       2886.02        20.24 o
   2   0   2       4039.70       4004.26        31.52 o
   3   0   2          6.48          1.80         0.64 o
   4   0   2       1169.56       1204.71        10.82 o
   5   0   2        135.00        127.40         3.14 o
   6   0   2        105.35        108.33         4.13 o
   7   0   2          8.54         10.05         1.91 o
   8   0   2          0.08          1.87         2.30 o
  -8   1   2          6.23          3.67         2.10 o
  -7   1   2         36.20         37.32         4.10 o
  -6   1   2         34.24         39.52         3.99 o
  -5   1   2          9.42          9.21         1.52 o
  -4   1   2        295.54        266.00         3.76 o
  -3   1   2        707.40        738.47         5.54 o
  -2   1   2         53.04         71.90         1.70 o
  -1   1   2        269.84        307.63         3.80 o
   0   1   2       2024.62       2121.00        10.59 o
   1   1   2       1151.27       1209.54        10.46 o
   2   1   2         33.94         41.67         1.18 o
   3   1   2         29.65         23.24         1.27 o
   4   1   2        256.93        277.27         4.91 o
   5   1   2         14.66         19.52         1.60 o
   6   1   2         59.60         60.07         3.40 o
   7   1   2         39.83         47.30         3.44 o
   8   1   2         47.15         47.46         5.81 o
  -7   2   2          2.96          0.81         1.80 o
  -6   2   2         35.62         35.63         3.76 o
  -5   2   2        383.76        388.60         8.58 o
  -4   2   2        209.37        202.69         5.24 o
  -3   2   2        308.60        307.08         4.95 o
  -2   2   2        645.13        623.42         7.95 o
  -1   2   2        465.45        431.91         4.92 o
   0   2   2       3625.75       3957.19        27.22 o
   1   2   2        951.44       1019.17         8.93 o
   2   2   2       1378.45       1357.01        10.58 o
   3   2   2       3135.19       3048.58        14.76 o
   4   2   2          5.38          7.26         1.17 o
   5   2   2          5.05          5.36         1.03 o
   6   2   2        296.39        311.79        11.00 o
   7   2   2         10.02         12.73         2.30 o
   8   2   2         84.85         93.77         7.88 o
   9   2   2         12.03         10.04         3.86 o
  -7   3   2          1.32          3.63         2.10 o
  -6   3   2          6.49          8.26         2.26 o
  -5   3   2          0.53          1.27         1.23 o
  -4   3   2         30.95         27.15         2.34 o
  -3   3   2          1.08          1.66         0.85 o
  -2   3   2         98.85        107.66         3.17 o
  -1   3   2       1008.50       1129.79        13.64 o
   0   3   2      10259.75      10504.64        27.13 o
   1   3   2         83.32        100.81         2.10 o
   2   3   2         85.63         56.42         1.83 o
   3   3   2         29.49         34.77         1.71 o
   4   3   2        241.57        243.68         5.05 o
   5   3   2        115.88        106.45         3.72 o
   6   3   2        111.40        108.65         4.12 o
   7   3   2        117.52        121.22         8.19 o
   8   3   2          1.27          1.65         3.08 o
   9   3   2         19.40         19.33         4.25 o
  -6   4   2          0.03         -1.54         2.00 o
  -5   4   2         18.76         17.70         2.83 o
  -4   4   2        918.38        901.95        24.95 o
  -3   4   2          1.70          2.07         0.85 o
  -2   4   2        382.98        395.18         6.13 o
  -1   4   2       1000.85        979.34        16.54 o
   0   4   2          1.67         -0.04         0.89 o
   1   4   2       3716.37       3786.30        21.61 o
   2   4   2        117.18        113.93         3.46 o
   3   4   2          3.72          3.95         0.76 o
   4   4   2          0.14         -0.08         0.65 o
   5   4   2         21.73         16.05         1.53 o
   6   4   2         82.58         88.59         3.57 o
   7   4   2          2.03          0.63         1.81 o
   8   4   2        108.62        110.63         8.72 o
   9   4   2          2.99          3.69         2.54 o
  -6   5   2          3.68          1.54         2.05 o
  -5   5   2          1.23          2.52         1.63 o
  -4   5   2          0.60          2.32         2.26 o
  -3   5   2       1547.09       1556.14        20.95 o
  -2   5   2         80.11         90.12         4.00 o
  -1   5   2          1.72          0.95         0.45 o
   0   5   2        356.63        374.11         8.66 o
   1   5   2        638.72        629.16        21.79 o
   2   5   2         45.52         44.72         2.56 o
   3   5   2         29.61         20.49         1.84 o
   4   5   2        656.02        647.59         9.10 o
   5   5   2         39.43         33.26         2.33 o
   6   5   2        145.48        159.43         5.15 o
   7   5   2         39.04         35.83         3.71 o
   8   5   2          0.05          0.76         1.48 o
   9   5   2          0.22          3.91         3.21 o
  -5   6   2         26.14         21.06         3.39 o
  -4   6   2          0.05         -2.15         2.16 o
  -3   6   2          6.87          9.79         2.11 o
  -2   6   2         93.73        104.04         4.71 o
  -1   6   2        198.92        192.34         7.08 o
   0   6   2        380.64        363.15         9.66 o
   1   6   2        540.13        529.32        11.28 o
   2   6   2        208.24        201.49         4.75 o
   3   6   2         91.90         77.87         3.47 o
   4   6   2         98.05         96.31         4.21 o
   5   6   2        112.95        111.95         3.89 o
   6   6   2          5.28          3.61         0.87 o
   7   6   2         51.66         52.13         4.09 o
   8   6   2          1.82          4.22         1.66 o
  -4   7   2          0.68         -1.32         2.51 o
  -3   7   2        374.61        382.55        15.63 o
  -2   7   2        135.40        139.91         5.94 o
  -1   7   2         73.42         79.13         4.97 o
   0   7   2        239.22        243.36         8.59 o
   1   7   2        489.33        453.05        14.01 o
   2   7   2          0.60          0.24         1.80 o
   3   7   2         12.72         13.27         2.82 o
   4   7   2         10.14          9.80         2.09 o
   5   7   2          4.52          5.81         1.58 o
   6   7   2        256.17        249.33         6.33 o
   7   7   2          0.18         -0.08         1.53 o
   8   7   2         15.07         12.99         2.48 o
  -3   8   2         24.45         29.13         4.93 o
  -2   8   2         16.34         15.73         2.88 o
  -1   8   2         16.04         17.03         2.83 o
   0   8   2         30.28         30.95         5.09 o
   1   8   2        124.84        126.76         8.18 o
   2   8   2        249.32        248.63        11.41 o
   3   8   2         54.85         60.99         5.90 o
   4   8   2        268.39        262.00        20.36 o
   5   8   2         56.53         64.81         6.27 o
   6   8   2         12.63          7.07         3.37 o
   7   8   2         32.99         34.95         5.44 o
  -2   9   2         35.14         32.30         4.33 o
  -1   9   2        332.73        333.58        12.01 o
   0   9   2          0.86         -0.07         2.06 o
   1   9   2        165.73        186.51        10.73 o
   2   9   2         17.63         23.07         4.05 o
   3   9   2         88.87         89.25         7.58 o
   4   9   2          8.88          3.30         4.11 o
   5   9   2          9.05          7.04         2.67 o
   6   9   2          1.94          3.39         2.28 o
   7   9   2          1.29          1.16         2.76 o
   0  10   2        101.92        131.04         9.83 o
   1  10   2         26.86         24.39         4.72 o
   2  10   2         29.47         25.47         6.22 o
   3  10   2         14.71         16.88         3.99 o
   4  10   2         68.40         67.54         7.36 o
   5  10   2          4.72          8.43         4.65 o
  -5  -9   3         17.98         15.35         3.84 o
  -4  -9   3          6.83          6.39         2.93 o
  -3  -9   3         59.90         59.69         6.69 o
  -2  -9   3         89.43         93.36         8.26 o
  -1  -9   3          7.03          8.24         3.12 o
   0  -9   3        222.37        246.98        13.12 o
   1  -9   3          0.02         -0.05         3.01 o
  -6  -8   3          6.64          8.42         2.72 o
  -5  -8   3         52.73         44.89         6.24 o
  -4  -8   3        177.76        185.07        11.82 o
  -3  -8   3        445.06        473.99        20.51 o
  -2  -8   3         23.02         17.45         3.80 o
  -1  -8   3        139.50        141.77         9.33 o
   0  -8   3          2.96          3.23         2.10 o
   1  -8   3          0.86         -1.05         2.75 o
   2  -8   3         10.86          7.20         3.46 o
  -7  -7   3         14.49         15.74         2.31 o
  -6  -7   3          1.47          2.28         1.33 o
  -5  -7   3         97.64         94.61         5.93 o
  -4  -7   3          0.79          1.82         1.87 o
  -3  -7   3         75.14         80.70         6.68 o
  -2  -7   3          7.23          6.88         2.65 o
  -1  -7   3         18.70         22.84         5.03 o
   0  -7   3         47.24         44.98         5.07 o
   1  -7   3          0.55         -1.52         4.78 o
   2  -7   3        117.55        121.50         8.20 o
   3  -7   3         16.21         16.66         2.96 o
   4  -7   3          9.37          7.44         5.99 o
  -8  -6   3          4.76          5.04         2.40 o
  -7  -6   3          0.19          2.32         1.52 o
  -6  -6   3          1.97          2.11         1.61 o
  -5  -6   3         35.87         35.18         2.97 o
  -4  -6   3        128.20        107.99         5.73 o
  -3  -6   3          9.48          9.07         2.42 o
  -2  -6   3        272.72        276.47        11.02 o
  -1  -6   3       1576.14       1485.26        25.34 o
   0  -6   3          0.93         -0.85         1.60 o
   1  -6   3        510.75        460.34        14.40 o
   2  -6   3          0.48          0.24         2.12 o
   3  -6   3         25.10         20.15         2.50 o
   4  -6   3          0.47         -0.54         2.31 o
   5  -6   3          6.03          3.80         9.99 o
  -8  -5   3         22.02         26.44         3.77 o
  -7  -5   3         12.81          6.14         1.97 o
  -6  -5   3         80.23         79.41         4.08 o
  -5  -5   3         58.55         64.77         3.37 o
  -4  -5   3          0.40          0.72         0.91 o
  -3  -5   3        646.16        610.18        11.97 o
  -2  -5   3        170.04        189.41         8.22 o
  -1  -5   3        540.34        563.52         8.13 o
   0  -5   3          5.79          7.10         1.04 o
   1  -5   3        359.58        343.05         9.26 o
   2  -5   3         27.62         25.61         2.50 o
   3  -5   3         11.21          7.56         1.47 o
   4  -5   3         78.68         75.35         6.64 o
   5  -5   3         60.83         61.18         6.56 o
   6  -5   3         76.85         83.44         7.99 o
  -8  -4   3         35.25         38.48         4.78 o
  -7  -4   3         21.61         25.52         4.20 o
  -6  -4   3         20.80         22.24         2.39 o
  -5  -4   3         65.88         52.90         2.81 o
  -4  -4   3          0.07          2.53         1.00 o
  -3  -4   3         10.11          7.49         1.20 o
  -2  -4   3        110.25        122.02         3.61 o
  -1  -4   3         47.10         52.14         2.43 o
   0  -4   3        452.06        480.19         7.19 o
   1  -4   3        252.25        231.02         5.06 o
   2  -4   3        105.83        108.49         3.54 o
   3  -4   3        875.36        894.89        13.44 o
   4  -4   3         70.54         73.40         3.19 o
   5  -4   3        217.35        232.62        10.16 o
   6  -4   3          0.36          0.96         8.42 o
  -8  -3   3         12.00          9.60         2.78 o
  -7  -3   3         19.06         11.90         2.57 o
  -6  -3   3        386.65        366.90        10.72 o
  -5  -3   3         29.91         30.69         2.04 o
  -4  -3   3         19.79         16.43         1.92 o
  -3  -3   3        921.41        889.15        12.41 o
  -2  -3   3        295.16        313.68        10.79 o
  -1  -3   3       2053.66       2011.68        15.63 o
   0  -3   3       2617.87       2802.75        15.70 o
   1  -3   3        727.28        845.93         9.07 o
   2  -3   3        172.08        134.78         3.66 o
   3  -3   3         63.43         58.05         2.47 o
   4  -3   3         17.07         15.66         1.58 o
   5  -3   3          6.22          5.69         1.46 o
   6  -3   3         28.40         29.83         3.05 o
   7  -3   3          0.66          3.74         2.71 o
  -8  -2   3          7.17          4.25         2.24 o
  -7  -2   3          0.02         -0.04         1.74 o
  -6  -2   3        715.28        729.61        15.02 o
  -5  -2   3        653.29        649.71         8.63 o
  -4  -2   3        372.97        385.06         5.97 o
  -3  -2   3        624.33        683.89        10.04 o
  -2  -2   3        389.05        391.64         6.99 o
  -1  -2   3        304.86        334.32         6.96 o
   0  -2   3        144.95        141.67         4.49 o
   1  -2   3        342.02        353.79         7.53 o
   2  -2   3       1903.12       2044.10        12.82 o
   3  -2   3        106.90        101.57         2.92 o
   4  -2   3         52.55         41.90         2.09 o
   5  -2   3        131.79        143.07         4.84 o
   6  -2   3          1.31          1.61         1.47 o
   7  -2   3         55.31         56.09         4.21 o
  -8  -1   3         12.96         12.59         2.88 o
  -7  -1   3          0.01          2.00         1.79 o
  -6  -1   3        196.43        182.53         7.66 o
  -5  -1   3         17.41         19.65         2.44 o
  -4  -1   3         42.76         37.70         1.75 o
  -3  -1   3        683.04        765.15         8.42 o
  -2  -1   3       2062.34       2052.51        15.94 o
  -1  -1   3        889.14        946.69        10.50 o
   0  -1   3          0.15          0.56         0.60 o
   1  -1   3        598.86        543.89         9.04 o
   2  -1   3       3170.80       3426.35        16.95 o
   3  -1   3       2603.16       2559.86        15.19 o
   4  -1   3        398.70        445.07         5.89 o
   5  -1   3         50.85         43.16         2.55 o
   6  -1   3          4.57          4.98         1.95 o
   7  -1   3          6.36          2.78         2.08 o
   8  -1   3          5.62          4.57         3.49 o
  -8   0   3          7.89          6.48         2.83 o
  -7   0   3         49.96         49.95         4.77 o
  -6   0   3         20.28         14.79         2.34 o
  -5   0   3        670.75        658.04        15.30 o
  -4   0   3        154.36        165.89         3.33 o
  -3   0   3         88.97         68.44         2.38 o
  -2   0   3          6.33          7.42         1.48 o
  -1   0   3       8290.89       8597.81        24.49 o
   0   0   3       4584.00       4559.38        32.25 o
   1   0   3         18.49         15.23         1.09 o
   2   0   3        264.06        303.50         4.39 o
   3   0   3        380.69        406.45         6.11 o
   4   0   3        245.10        235.67         4.87 o
   5   0   3         70.45         65.63         2.98 o
   6   0   3         17.12         15.76         1.77 o
   7   0   3         22.11         25.63         5.96 o
   8   0   3         20.16         16.06         3.81 o
  -8   1   3          0.00         -3.13         3.13 o
  -7   1   3         16.13         11.52         2.42 o
  -6   1   3        108.80        109.00         6.17 o
  -5   1   3         27.48         27.19         2.34 o
  -4   1   3        419.07        420.33         7.86 o
  -3   1   3          5.83         10.71         1.35 o
  -2   1   3        320.32        356.65         6.44 o
  -1   1   3        533.45        571.95         6.24 o
   0   1   3        223.52        241.32         2.02 o
   1   1   3       1864.94       1910.58         9.22 o
   2   1   3       1006.01        989.76        22.83 o
   3   1   3        478.26        455.96         5.33 o
   4   1   3        429.01        448.33         6.97 o
   5   1   3          9.53          8.91         1.18 o
   6   1   3        181.06        179.64         5.10 o
   7   1   3          7.70          7.76         2.00 o
   8   1   3        162.90        177.17        21.99 o
  -7   2   3         22.63         20.46         3.29 o
  -6   2   3          1.09          0.00         1.49 o
  -5   2   3          0.05          2.38         1.16 o
  -4   2   3         13.13         12.98         1.71 o
  -3   2   3        653.11        685.17         5.61 o
  -2   2   3        978.53        983.74         7.86 o
  -1   2   3        114.73        118.98         2.76 o
   0   2   3       1476.00       1406.90        10.07 o
   1   2   3       3334.40       3209.72        34.92 o
   2   2   3        719.35        739.79         6.99 o
   3   2   3        427.95        430.45         4.47 o
   4   2   3        541.61        557.01         8.43 o
   5   2   3        321.25        333.37         7.66 o
   6   2   3        112.73        115.48         4.40 o
   7   2   3          5.54          4.38         1.96 o
   8   2   3          4.65          0.87         2.23 o
   9   2   3          0.82          1.53         2.83 o
  -7   3   3          2.37          3.26         2.28 o
  -6   3   3        199.40        195.59         8.65 o
  -5   3   3         30.04         26.87         2.67 o
  -4   3   3         87.61         81.41         4.40 o
  -3   3   3         23.44         22.31         1.58 o
  -2   3   3       1256.90       1250.55        12.14 o
  -1   3   3       1838.23       1907.86        13.62 o
   0   3   3          0.96          5.95         0.73 o
   1   3   3       1530.23       1551.21        21.86 o
   2   3   3         15.65         16.19         1.15 o
   3   3   3        120.00        150.87         3.24 o
   4   3   3        284.21        270.48         3.89 o
   5   3   3        116.13        121.80         3.90 o
   6   3   3         90.09         87.63         4.40 o
   7   3   3        183.43        183.02         9.86 o
   8   3   3         25.56         35.44         5.09 o
   9   3   3          7.35         11.95         4.18 o
  -6   4   3         39.81         40.81         5.53 o
  -5   4   3        475.10        494.91        10.95 o
  -4   4   3         70.49         64.25         3.73 o
  -3   4   3        121.17        116.68         4.12 o
  -2   4   3         41.72         41.08         2.81 o
  -1   4   3          1.69          2.32         1.23 o
   0   4   3        276.24        303.71         3.65 o
   1   4   3        607.65        603.91         6.89 o
   2   4   3        841.57        880.48         9.42 o
   3   4   3          0.99          2.68         0.78 o
   4   4   3        306.64        309.39         6.50 o
   5   4   3          5.96          5.70         1.30 o
   6   4   3        358.55        342.45         8.74 o
   7   4   3          0.81          0.79         3.29 o
   8   4   3         11.98          7.75         4.63 o
   9   4   3          0.02         -2.10         2.65 o
  -6   5   3          0.01          3.35         3.12 o
  -5   5   3         65.97         67.37         5.24 o
  -4   5   3        249.34        245.07         9.25 o
  -3   5   3         20.41         23.82         3.64 o
  -2   5   3        446.66        449.35         8.60 o
  -1   5   3        123.47        122.89         3.43 o
   0   5   3        344.49        355.75        10.14 o
   1   5   3        376.69        333.82         4.26 o
   2   5   3       1284.61       1328.80        13.71 o
   3   5   3        135.28        112.21         4.04 o
   4   5   3        248.96        244.83         5.60 o
   5   5   3          1.83          1.13         1.21 o
   6   5   3         73.53         75.02         3.14 o
   7   5   3         15.07         11.56         3.72 o
   8   5   3          0.99          1.61         1.70 o
   9   5   3          3.66          2.57         3.36 o
  -5   6   3         62.75         70.84         9.37 o
  -4   6   3         22.02         23.13         4.12 o
  -3   6   3         26.37         25.74         4.58 o
  -2   6   3          0.11          0.31         1.00 o
  -1   6   3       1109.12       1057.08        16.30 o
   0   6   3         77.57         57.28         3.89 o
   1   6   3         57.12         64.38         3.45 o
   2   6   3          0.28          0.78         0.84 o
   3   6   3         86.96         83.15         3.60 o
   4   6   3        262.21        278.25         6.32 o
   5   6   3        204.61        197.39         5.10 o
   6   6   3         76.12         74.12         3.74 o
   7   6   3          5.51          6.15         1.88 o
   8   6   3          7.63          7.66         2.31 o
  -4   7   3         23.75         22.49         6.59 o
  -3   7   3          1.07          1.80         3.01 o
  -2   7   3        151.25        155.49         6.19 o
  -1   7   3         28.35         27.83         3.16 o
   0   7   3        298.72        285.91         9.25 o
   1   7   3         57.47         54.82         4.12 o
   2   7   3        414.85        361.24        10.14 o
   3   7   3          5.08          2.72         1.66 o
   4   7   3        233.41        226.93         8.02 o
   5   7   3        111.94        112.67         4.53 o
   6   7   3         39.72         40.60         2.65 o
   7   7   3        136.19        141.85         6.57 o
   8   7   3         23.19         21.09         2.92 o
  -3   8   3         56.14         60.94         6.84 o
  -2   8   3         50.80         51.48         5.15 o
  -1   8   3        190.70        196.47         8.46 o
   0   8   3         52.83         49.11         4.34 o
   1   8   3        196.78        213.35        10.54 o
   2   8   3        225.04        194.40        10.10 o
   3   8   3         60.28         67.03         6.12 o
   4   8   3         94.33        105.38         6.12 o
   5   8   3         23.94         23.91         4.50 o
   6   8   3          1.37         -0.65         1.52 o
   7   8   3          0.48          4.82         5.14 o
   8   8   3          0.56         -1.90         1.90 o
  -2   9   3         59.45         61.05         5.55 o
  -1   9   3        145.91        155.90         8.25 o
   0   9   3         39.99         34.81         3.93 o
   1   9   3          1.24          1.15         2.02 o
   2   9   3         26.37         23.21         4.37 o
   3   9   3         35.14         35.48         5.01 o
   4   9   3         10.24          9.20         3.12 o
   5   9   3         20.40         21.31         4.17 o
   6   9   3          6.31          3.52         4.65 o
   7   9   3         15.25         17.80        12.87 o
   0  10   3         12.13         15.10         3.88 o
   1  10   3         16.30         27.59         4.71 o
   2  10   3         34.47         26.72         4.63 o
   3  10   3         53.81         76.94         7.47 o
   4  10   3         16.54         21.34         4.23 o
   5  10   3         75.18         75.71         7.60 o
  -5  -9   4        133.23        136.19        10.10 o
  -4  -9   4          3.15          7.71         3.01 o
  -3  -9   4          0.13          2.20         2.34 o
  -2  -9   4         76.71         95.04         8.80 o
  -1  -9   4          9.26         16.36         4.17 o
   0  -9   4          1.65          5.01         7.74 o
  -6  -8   4         20.61         26.17         6.91 o
  -5  -8   4         51.67         51.85         6.15 o
  -4  -8   4          2.28          3.25         2.37 o
  -3  -8   4         34.79         38.26         5.35 o
  -2  -8   4          1.24          1.85         2.36 o
  -1  -8   4         47.73         55.94         6.25 o
   0  -8   4         50.29         56.56         6.10 o
   1  -8   4          8.28          8.72         2.66 o
   2  -8   4         18.88         15.66         4.16 o
  -7  -7   4          7.53          6.42         2.72 o
  -6  -7   4         10.97          7.23         2.09 o
  -5  -7   4          0.80          1.30         2.73 o
  -4  -7   4         56.96         60.02         6.02 o
  -3  -7   4         33.08         35.71         4.53 o
  -2  -7   4         52.90         53.46         5.54 o
  -1  -7   4        361.21        357.41        13.81 o
   0  -7   4         21.65         25.59         4.10 o
   1  -7   4         32.10         32.21         4.58 o
   2  -7   4         60.00         58.70         6.10 o
   3  -7   4          0.05          3.32         2.42 o
  -7  -6   4          8.73         11.08         2.36 o
  -6  -6   4         57.54         54.80         3.64 o
  -5  -6   4          6.34          9.33         2.22 o
  -4  -6   4          4.43          1.07         1.57 o
  -3  -6   4       1095.74       1038.81        21.66 o
  -2  -6   4          7.86         10.74         2.88 o
  -1  -6   4        523.55        511.90        15.23 o
   0  -6   4        137.39        125.26         6.10 o
   1  -6   4          6.88          9.32         2.03 o
   2  -6   4          4.77          6.46         1.92 o
   3  -6   4         22.95         24.77         3.93 o
   4  -6   4        138.23        153.61         8.16 o
   5  -6   4         20.22         20.15         4.24 o
  -8  -5   4          0.11          4.10         2.23 o
  -7  -5   4         31.02         32.98         3.42 o
  -6  -5   4         15.28         14.12         2.00 o
  -5  -5   4        165.77        164.56         5.34 o
  -4  -5   4          2.24          1.22         1.28 o
  -3  -5   4         59.05         60.20         4.21 o
  -2  -5   4         69.09         72.13         4.86 o
  -1  -5   4        104.97         89.33         3.52 o
   0  -5   4         82.35         78.16         3.24 o
   1  -5   4        311.12        312.74         9.10 o
   2  -5   4         81.36         86.61         4.99 o
   3  -5   4        245.47        225.99         7.33 o
   4  -5   4         42.18         40.11         3.54 o
   5  -5   4         43.30         53.85         7.82 o
  -8  -4   4         49.47         44.96         4.86 o
  -7  -4   4          8.52          7.42         2.55 o
  -6  -4   4          2.17          2.06         1.56 o
  -5  -4   4          0.63          2.00         1.08 o
  -4  -4   4          1.41          1.99         0.96 o
  -3  -4   4        965.34        993.84        15.26 o
  -2  -4   4       1918.70       1967.08        32.18 o
  -1  -4   4        124.12        141.31         4.13 o
   0  -4   4         11.41         18.11         1.88 o
   1  -4   4        227.38        231.68         5.46 o
   2  -4   4         67.27         69.79         2.96 o
   3  -4   4        335.22        327.34         6.33 o
   4  -4   4          1.43          1.19         1.11 o
   5  -4   4         40.61         38.33         3.50 o
   6  -4   4        106.46        109.13         7.61 o
  -8  -3   4         77.00         72.30         5.98 o
  -7  -3   4         93.87         92.08         6.10 o
  -6  -3   4          0.02         -0.11         1.75 o
  -5  -3   4         21.28         22.10         1.81 o
  -4  -3   4        168.88        179.70         4.65 o
  -3  -3   4        218.21        192.43         4.55 o
  -2  -3   4         32.83         28.00         1.65 o
  -1  -3   4         27.11         25.90         1.72 o
   0  -3   4        524.85        612.81         7.96 o
   1  -3   4         86.24         87.40         3.21 o
   2  -3   4        186.70        184.68         4.43 o
   3  -3   4         14.21         12.60         1.29 o
   4  -3   4        180.44        182.56         4.74 o
   5  -3   4        174.44        180.26         5.83 o
   6  -3   4         71.06         67.00         4.46 o
   7  -3   4         29.11         33.90         5.43 o
  -8  -2   4         33.42         26.38         3.99 o
  -7  -2   4         57.22         54.23         4.80 o
  -6  -2   4        153.95        154.15         7.21 o
  -5  -2   4          4.65          4.80         0.99 o
  -4  -2   4        280.34        289.36         5.40 o
  -3  -2   4        145.69        152.45         3.09 o
  -2  -2   4          8.36         11.76         1.77 o
  -1  -2   4        248.66        234.41         6.67 o
   0  -2   4        251.69        295.36         7.16 o
   1  -2   4       2156.76       2139.48        46.91 o
   2  -2   4        102.54        123.53         3.81 o
   3  -2   4        184.18        161.16         3.81 o
   4  -2   4          9.50          9.98         1.20 o
   5  -2   4         16.57         14.64         1.78 o
   6  -2   4          2.99          2.49         1.24 o
   7  -2   4         39.62         34.12         4.05 o
  -8  -1   4         17.24         24.74         3.76 o
  -7  -1   4         29.87         23.96         3.40 o
  -6  -1   4         87.59         80.67         5.33 o
  -5  -1   4         97.13         96.97         6.01 o
  -4  -1   4        234.58        224.10         5.03 o
  -3  -1   4       3846.36       3961.73        19.70 o
  -2  -1   4        582.93        597.07        20.12 o
  -1  -1   4          6.02         15.32         2.06 o
   0  -1   4        307.88        286.96         9.86 o
   1  -1   4       1425.65       1413.75        15.14 o
   2  -1   4       1767.56       1862.60        14.97 o
   3  -1   4        302.25        318.54         5.55 o
   4  -1   4          0.06          0.97         0.78 o
   5  -1   4          2.90          4.08         1.17 o
   6  -1   4         13.78         13.13         1.78 o
   7  -1   4        114.43        126.36         7.10 o
   8  -1   4          7.51          9.85         2.77 o
  -8   0   4          2.37         -0.86         3.35 o
  -7   0   4         34.80         36.62         4.06 o
  -6   0   4         68.23         67.45         4.92 o
  -5   0   4         50.97         48.36         3.85 o
  -4   0   4         10.34          8.58         2.28 o
  -3   0   4        652.14        718.96        11.16 o
  -2   0   4       1241.84       1237.63         5.94 o
  -1   0   4       1728.90       1866.02        25.43 o
   0   0   4       1796.54       1764.78        27.38 o
   1   0   4       1138.12       1155.12        12.89 o
   2   0   4         63.97         72.60         2.62 o
   3   0   4       1059.14       1022.84         9.81 o
   4   0   4        118.84        119.22         3.90 o
   5   0   4         61.77         61.83         3.13 o
   6   0   4        305.54        333.22         7.27 o
   7   0   4         29.57         28.38         3.47 o
   8   0   4          0.43         -0.40         1.94 o
  -7   1   4          0.00         -2.03         2.03 o
  -6   1   4          7.80          9.13         2.29 o
  -5   1   4        209.76        218.35         6.43 o
  -4   1   4         39.53         40.06         2.63 o
  -3   1   4         97.15         99.10         3.59 o
  -2   1   4        340.95        334.04         4.97 o
  -1   1   4       1107.64       1067.75         9.23 o
   0   1   4          2.63          4.37         0.46 o
   1   1   4       1252.11       1286.35         9.73 o
   2   1   4       1435.27       1442.50        11.57 o
   3   1   4        977.65       1017.08        12.15 o
   4   1   4        362.73        364.59         6.20 o
   5   1   4         58.33         48.89         2.47 o
   6   1   4         69.25         69.56         3.24 o
   7   1   4          5.46          6.97         1.51 o
   8   1   4         22.43         21.48         4.18 o
  -7   2   4         14.90         16.64         3.40 o
  -6   2   4          7.01          8.00         2.37 o
  -5   2   4         16.13         16.82         2.14 o
  -4   2   4        384.79        383.64         8.15 o
  -3   2   4        164.32        183.71         5.13 o
  -2   2   4        235.27        180.53         3.49 o
  -1   2   4          3.89          4.15         0.66 o
   0   2   4        210.13        195.73         3.32 o
   1   2   4        741.67        736.28         8.86 o
   2   2   4        547.41        552.38         5.38 o
   3   2   4        388.22        364.58         8.76 o
   4   2   4        348.00        325.88         5.46 o
   5   2   4        470.10        473.47         7.84 o
   6   2   4         33.27         34.05         2.49 o
   7   2   4         47.03         47.66         4.03 o
   8   2   4          9.76          8.98         3.31 o
   9   2   4         76.17         82.80         8.28 o
  -7   3   4         31.88         34.80         4.35 o
  -6   3   4         82.81         91.86         6.16 o
  -5   3   4         43.82         45.43         3.33 o
  -4   3   4        201.11        221.44         6.57 o
  -3   3   4         25.59         26.89         1.62 o
  -2   3   4          0.06          1.49         0.78 o
  -1   3   4         34.84         41.06         1.84 o
   0   3   4          0.00          1.90         0.69 o
   1   3   4        885.35        934.96         9.36 o
   2   3   4        426.85        377.31         4.88 o
   3   3   4         94.51        112.04         2.36 o
   4   3   4       1168.55       1103.21         7.93 o
   5   3   4        296.62        297.58         6.76 o
   6   3   4        146.07        144.75         7.96 o
   7   3   4         30.41         35.00         4.60 o
   8   3   4         36.06         38.50         7.69 o
   9   3   4          0.12          2.02         4.41 o
  -6   4   4         34.24         42.69         5.75 o
  -5   4   4         11.07         12.12         2.33 o
  -4   4   4         39.29         34.59         2.87 o
  -3   4   4         85.23         81.48         4.75 o
  -2   4   4          0.15         -1.05         1.05 o
  -1   4   4        174.69        178.85         4.22 o
   0   4   4       3546.61       3828.48        18.43 o
   1   4   4         72.62         57.32         2.58 o
   2   4   4        942.02        970.11        13.47 o
   3   4   4          2.95          1.75         0.85 o
   4   4   4          0.99          0.81         1.12 o
   5   4   4          3.28          4.16         1.15 o
   6   4   4          3.80          2.26         1.58 o
   7   4   4          3.33          1.13         1.96 o
   8   4   4         12.83         12.62         3.44 o
   9   4   4         24.17         28.51         4.92 o
  -6   5   4         55.65         57.94        12.96 o
  -5   5   4          5.36          8.57         2.26 o
  -4   5   4         73.50         73.36         6.44 o
  -3   5   4         30.33         27.66         3.13 o
  -2   5   4        620.51        595.77        18.46 o
  -1   5   4         78.91         60.50         2.63 o
   0   5   4         10.40          8.81         1.01 o
   1   5   4        222.81        221.62         4.65 o
   2   5   4       1085.36       1170.74        13.28 o
   3   5   4        346.92        358.42         7.17 o
   4   5   4         49.45         53.33         2.67 o
   5   5   4          8.75          8.19         1.24 o
   6   5   4          7.56          5.61         1.49 o
   7   5   4         11.87         13.56         5.10 o
   8   5   4        111.42        107.75         7.38 o
   9   5   4          0.02          3.52         2.98 o
  -5   6   4          0.21         -1.50         2.58 o
  -4   6   4         56.29         65.39         5.89 o
  -3   6   4        239.39        232.30        11.27 o
  -2   6   4        145.34        135.54         6.53 o
  -1   6   4          0.15          0.04         1.29 o
   0   6   4        215.01        186.25         6.75 o
   1   6   4         45.73         48.92         3.96 o
   2   6   4        590.04        586.52         8.64 o
   3   6   4          0.00         -0.30         0.88 o
   4   6   4        303.74        294.04         6.53 o
   5   6   4         91.93         90.14         3.91 o
   6   6   4          0.76          1.24         1.14 o
   7   6   4        243.52        246.25         8.32 o
   8   6   4          3.04          4.28         1.71 o
  -4   7   4          8.40         10.83         2.73 o
  -3   7   4          0.26          0.16         2.17 o
  -2   7   4        240.99        251.91        11.77 o
  -1   7   4        182.18        192.85         7.67 o
   0   7   4        541.37        466.42        12.94 o
   1   7   4         77.98         90.14         5.16 o
   2   7   4          3.62          1.99         1.88 o
   3   7   4        146.56        141.56         6.53 o
   4   7   4          2.88          2.72         1.20 o
   5   7   4        104.86         99.50         4.28 o
   6   7   4         29.17         30.82         2.63 o
   7   7   4         17.39         14.48         2.43 o
   8   7   4          0.01         -0.24         1.70 o
  -3   8   4        271.24        289.29        16.18 o
  -2   8   4          0.07         -2.29         4.32 o
  -1   8   4         77.72         75.79         5.32 o
   0   8   4         52.00         39.48         3.91 o
   1   8   4         27.80         30.64         4.44 o
   2   8   4         24.15         20.28         3.69 o
   3   8   4         43.43         41.52         3.93 o
   4   8   4          5.01          6.16         1.81 o
   5   8   4         13.63         11.05         2.41 o
   6   8   4         56.22         58.91         7.30 o
   7   8   4         37.07         44.52         5.89 o
   8   8   4          4.70          8.26         2.68 o
  -2   9   4         26.77         28.96         6.18 o
  -1   9   4          0.92         -1.29         2.33 o
   0   9   4         70.74         75.99         5.65 o
   1   9   4          0.92          4.57         2.48 o
   2   9   4         13.49         17.54         3.68 o
   3   9   4         77.56         85.18         7.35 o
   4   9   4          0.01          2.97         2.78 o
   5   9   4         72.42         78.12         5.62 o
   6   9   4          6.14          9.90         3.21 o
   7   9   4          1.66          2.91         2.75 o
   0  10   4          1.07          5.12         2.74 o
   1  10   4        162.65        165.22        10.81 o
   2  10   4         31.89         37.32        10.64 o
   3  10   4         68.74         86.16         8.00 o
   4  10   4         35.10         32.32         5.24 o
   5  10   4         33.45         32.68         5.22 o
  -4  -9   5         12.16         19.32         4.15 o
  -3  -9   5          0.00         -0.32         5.19 o
  -2  -9   5          4.03          5.37         2.99 o
  -1  -9   5          6.16          5.10         5.18 o
  -6  -8   5          2.16          0.88         1.85 o
  -5  -8   5          8.06         14.13         3.54 o
  -4  -8   5          1.02         -1.97         2.47 o
  -3  -8   5         14.14         14.52         4.31 o
  -2  -8   5         10.43          6.08         7.10 o
  -1  -8   5          8.07          6.13         3.07 o
   0  -8   5        192.46        193.26        11.40 o
   1  -8   5          4.45          3.06         2.36 o
   2  -8   5          2.00         -0.59         2.93 o
  -6  -7   5          5.25          6.37         5.74 o
  -5  -7   5        124.38        116.24         6.73 o
  -4  -7   5         77.72         76.68         6.72 o
  -3  -7   5        385.66        381.37        14.61 o
  -2  -7   5         47.11         37.59         4.84 o
  -1  -7   5         20.00         20.16         3.77 o
   0  -7   5          0.38          0.95         2.06 o
   1  -7   5          0.21          0.75         1.88 o
   2  -7   5         21.21         19.40         3.76 o
   3  -7   5         38.25         42.41         5.51 o
  -7  -6   5         25.41         26.66         3.89 o
  -6  -6   5          1.92         -0.49         2.61 o
  -5  -6   5         20.73         18.56         2.65 o
  -4  -6   5          1.29          1.42         1.36 o
  -3  -6   5        102.57        106.45         8.57 o
  -2  -6   5         19.80         17.74         3.22 o
  -1  -6   5         27.02         34.56         3.34 o
   0  -6   5         94.99         92.47         5.40 o
   1  -6   5        152.57        139.75         6.83 o
   2  -6   5        259.23        254.45         9.50 o
   3  -6   5          0.71         -0.31         1.59 o
   4  -6   5        139.54        133.45         7.86 o
  -7  -5   5          9.22          7.16         1.91 o
  -6  -5   5          5.15          5.78         2.47 o
  -5  -5   5         30.87         31.01         2.79 o
  -4  -5   5        518.02        519.67        11.74 o
  -3  -5   5        106.22         99.68         5.09 o
  -2  -5   5        276.36        282.96         6.42 o
  -1  -5   5        268.88        261.97         6.29 o
   0  -5   5         44.96         44.39         2.67 o
   1  -5   5        353.50        326.70         9.55 o
   2  -5   5          9.46          8.55         2.05 o
   3  -5   5         22.16         25.71         3.09 o
   4  -5   5         78.69         70.48         4.70 o
   5  -5   5          1.55          1.10         1.81 o
  -8  -4   5          4.27          6.99         2.49 o
  -7  -4   5          4.17          4.99         2.26 o
  -6  -4   5          3.99          1.98         2.07 o
  -5  -4   5        139.02        145.77         6.26 o
  -4  -4   5         60.59         54.21         3.20 o
  -3  -4   5        176.30        187.31         6.37 o
  -2  -4   5         34.11         37.96         2.58 o
  -1  -4   5          2.42          3.90         0.99 o
   0  -4   5         70.52         70.98         3.15 o
   1  -4   5         76.04         75.79         3.35 o
   2  -4   5        149.99        158.52         5.07 o
   3  -4   5         10.42          9.16         1.43 o
   4  -4   5        376.12        350.99         8.10 o
   5  -4   5          6.88          7.33         2.90 o
   6  -4   5          3.16          2.42         1.91 o
  -8  -3   5         18.29         27.63         4.09 o
  -7  -3   5         37.58         41.88         5.36 o
  -6  -3   5         11.78          8.91         2.07 o
  -5  -3   5         38.97         32.74         2.26 o
  -4  -3   5         31.90         26.21         1.99 o
  -3  -3   5         56.30         64.50         3.09 o
  -2  -3   5         21.50         24.72         2.61 o
  -1  -3   5       1149.65       1115.98        16.38 o
   0  -3   5          4.48          1.64         1.10 o
   1  -3   5         50.48         62.25         3.31 o
   2  -3   5        178.14        181.79         5.16 o
   3  -3   5        449.87        431.43         6.97 o
   4  -3   5         65.81         59.31         2.90 o
   5  -3   5        151.12        135.17         6.09 o
   6  -3   5         14.74         15.82         2.69 o
   7  -3   5          0.10          0.43         2.87 o
  -8  -2   5          2.38          5.76         2.29 o
  -7  -2   5          3.40          4.49         2.16 o
  -6  -2   5         78.94         67.52         5.04 o
  -5  -2   5        523.86        548.95        12.63 o
  -4  -2   5         35.34         31.92         2.35 o
  -3  -2   5        285.16        264.77         5.01 o
  -2  -2   5        165.16        173.51         6.20 o
  -1  -2   5        907.69        829.16        11.77 o
   0  -2   5        787.37        840.47        13.10 o
   1  -2   5         61.10         36.36         2.99 o
   2  -2   5         65.92         78.37         4.53 o
   3  -2   5        155.93        160.45         4.44 o
   4  -2   5         47.43         47.05         2.35 o
   5  -2   5        159.17        163.36         5.34 o
   6  -2   5         34.76         38.75         3.13 o
   7  -2   5         60.34         56.78         5.19 o
  -8  -1   5          0.02          1.44         2.89 o
  -7  -1   5         24.53         32.24         3.88 o
  -6  -1   5         31.34         25.97         3.30 o
  -5  -1   5       1044.53       1027.12        33.48 o
  -4  -1   5        493.20        506.25         7.63 o
  -3  -1   5        107.52        107.76         3.44 o
  -2  -1   5         75.75         78.08         6.56 o
  -1  -1   5          8.57          7.40         1.40 o
   0  -1   5        434.79        466.50        10.76 o
   1  -1   5         27.44         35.64         7.34 o
   2  -1   5          2.21          1.03         1.06 o
   3  -1   5         13.79          9.84         1.45 o
   4  -1   5        121.35        142.30         4.26 o
   5  -1   5        442.92        463.64         8.34 o
   6  -1   5         21.16         14.39         1.82 o
   7  -1   5        116.16        136.30         7.46 o
   8  -1   5          4.92          5.61         2.06 o
  -8   0   5          5.57          5.62         4.20 o
  -7   0   5          4.80          6.00         2.22 o
  -6   0   5         13.53         19.27         2.90 o
  -5   0   5          9.59          5.40         3.38 o
  -4   0   5        143.87        149.24         6.04 o
  -3   0   5        793.46        816.48        15.20 o
  -2   0   5        205.79        222.58         3.10 o
  -1   0   5         71.00         96.75         2.96 o
   0   0   5          1.09          4.23         1.35 o
   1   0   5         82.82         68.09         3.55 o
   2   0   5        195.16        198.52         4.98 o
   3   0   5        433.57        429.06         6.50 o
   4   0   5        674.33        659.78         9.14 o
   5   0   5          4.77          5.71         1.16 o
   6   0   5          4.53          5.15         1.31 o
   7   0   5        107.62        104.77         5.42 o
   8   0   5         94.35         87.27         6.29 o
  -7   1   5          1.50         -1.01         1.87 o
  -6   1   5         34.40         32.05         3.64 o
  -5   1   5         42.17         36.78         3.35 o
  -4   1   5         25.23         20.14         1.99 o
  -3   1   5          0.72          3.34         1.08 o
  -2   1   5         41.83         37.42         2.22 o
  -1   1   5        181.21        184.19         2.64 o
   0   1   5       1375.94       1345.56        12.06 o
   1   1   5       1088.36       1108.65         7.15 o
   2   1   5       1060.42       1067.58        11.63 o
   3   1   5        389.47        402.33         4.12 o
   4   1   5        266.21        284.47         5.39 o
   5   1   5        129.65        131.20         4.35 o
   6   1   5          0.81          3.18         1.28 o
   7   1   5        188.35        204.73         7.16 o
   8   1   5         17.16         15.02         3.73 o
  -7   2   5          5.34          8.78         2.69 o
  -6   2   5        113.70        120.10         6.64 o
  -5   2   5         54.56         46.69         3.32 o
  -4   2   5        211.63        215.56         6.30 o
  -3   2   5         58.96         68.49         3.82 o
  -2   2   5          4.25          2.55         0.39 o
  -1   2   5         49.39         37.75         1.87 o
   0   2   5          3.03          4.77         0.73 o
   1   2   5        422.23        431.95         4.91 o
   2   2   5       2030.40       2080.36        11.72 o
   3   2   5       2747.00       2672.89        18.90 o
   4   2   5         29.61         27.67         1.50 o
   5   2   5        182.81        193.76         4.99 o
   6   2   5         74.57         72.68         4.59 o
   7   2   5        105.74        102.75         5.79 o
   8   2   5         68.56         86.49         7.58 o
   9   2   5          1.73          4.09         3.24 o
  -7   3   5         20.77         26.96         4.57 o
  -6   3   5         11.72         14.03         2.76 o
  -5   3   5         39.14         41.70         3.32 o
  -4   3   5         19.95         18.69         2.10 o
  -3   3   5          0.01          0.90         1.12 o
  -2   3   5        893.87        967.66        11.59 o
  -1   3   5        653.67        683.98         6.58 o
   0   3   5        879.62        898.88        16.38 o
   1   3   5         52.39         51.35         2.15 o
   2   3   5        560.35        501.71         5.96 o
   3   3   5         11.12         19.51         1.10 o
   4   3   5        124.15        109.22         5.72 o
   5   3   5        227.35        238.23         5.53 o
   6   3   5         70.57         68.95         4.26 o
   7   3   5          0.04          1.31         1.39 o
   8   3   5          0.03         -0.71         2.47 o
   9   3   5         14.88         11.23         3.36 o
  -6   4   5          7.78          9.52         4.56 o
  -5   4   5         12.57         16.45         2.87 o
  -4   4   5        276.35        264.23         9.13 o
  -3   4   5         69.46         70.02         4.43 o
  -2   4   5        349.37        363.66         8.65 o
  -1   4   5        138.80        136.37         3.51 o
   0   4   5       2777.26       2858.90        25.70 o
   1   4   5          6.20         14.90         1.36 o
   2   4   5        564.57        603.81         8.53 o
   3   4   5        129.72        130.47         3.75 o
   4   4   5          1.06          3.21         1.04 o
   5   4   5         10.33          8.33         1.09 o
   6   4   5        182.70        194.69         7.04 o
   7   4   5        128.92        147.49         7.15 o
   8   4   5         26.22         21.92         4.12 o
   9   4   5         13.50         15.20         4.05 o
  -5   5   5         28.60         30.62         3.81 o
  -4   5   5        278.40        273.24         9.87 o
  -3   5   5         93.24         95.22         5.49 o
  -2   5   5         20.53         17.35         2.18 o
  -1   5   5          0.75          1.42         0.72 o
   0   5   5        490.50        528.88         7.64 o
   1   5   5        456.83        461.89         7.20 o
   2   5   5        212.61        202.81         4.95 o
   3   5   5          7.82          9.38         2.60 o
   4   5   5          0.43          1.08         0.78 o
   5   5   5         52.38         50.57         2.52 o
   6   5   5         71.43         62.51         3.69 o
   7   5   5         49.71         45.67         3.96 o
   8   5   5         22.36         22.06         4.11 o
   9   5   5          6.96          6.29         2.81 o
  -5   6   5          6.19         10.58         2.95 o
  -4   6   5        117.31        123.08         7.43 o
  -3   6   5         30.58         32.00         3.63 o
  -2   6   5        342.73        337.54        12.53 o
  -1   6   5         32.14         37.29         3.09 o
   0   6   5        251.40        232.67         9.10 o
   1   6   5        262.47        263.28         7.78 o
   2   6   5         93.67         78.21         3.73 o
   3   6   5         83.94         74.87         4.03 o
   4   6   5         10.97         10.48         2.08 o
   5   6   5        403.53        427.48         7.22 o
   6   6   5         29.96         23.31         2.22 o
   7   6   5         53.52         53.35         3.48 o
   8   6   5          0.29          3.74         2.93 o
  -4   7   5         61.31         63.49         5.58 o
  -3   7   5         97.88        100.47         6.57 o
  -2   7   5        143.56        147.66         9.05 o
  -1   7   5         31.93         38.03         3.52 o
   0   7   5         12.42         13.26         2.76 o
   1   7   5         34.81         27.54         2.61 o
   2   7   5          4.19          6.90         2.33 o
   3   7   5          0.14          1.85         1.45 o
   4   7   5          3.58          2.76         1.21 o
   5   7   5          2.27         -0.04         1.32 o
   6   7   5         89.65         88.69         4.28 o
   7   7   5          0.28          1.58         1.78 o
   8   7   5        117.54        130.46         6.78 o
  -3   8   5         23.63         21.92         3.50 o
  -2   8   5         24.83         22.36         4.95 o
  -1   8   5        101.59         97.19         5.96 o
   0   8   5          4.36          3.64         1.60 o
   1   8   5         65.41         68.12         4.94 o
   2   8   5         15.27         17.52         2.64 o
   3   8   5          0.94          5.70         1.83 o
   4   8   5         78.84         74.09         5.82 o
   5   8   5         68.17         71.92         7.28 o
   6   8   5         16.79         19.18         5.73 o
   7   8   5          2.00          2.40         2.98 o
   8   8   5         31.71         29.26         3.56 o
  -1   9   5        197.03        201.28        11.67 o
   0   9   5          8.09         12.30         4.05 o
   1   9   5         93.18        101.59         6.55 o
   2   9   5          7.11          9.84         3.20 o
   3   9   5          3.82          8.92         2.24 o
   4   9   5         39.57         43.13         4.31 o
   5   9   5          0.43         -0.49         1.93 o
   6   9   5          0.01         -1.05         2.06 o
   7   9   5          1.14         -1.55         2.59 o
   0  10   5         29.37         27.33         7.22 o
   1  10   5        137.82        141.59        10.01 o
   2  10   5          0.08          2.99         2.66 o
   3  10   5          0.10          0.69         2.14 o
   4  10   5         62.99         60.06         7.74 o
   5  10   5          1.45         -1.89         3.55 o
   6  10   5          0.02          0.26         1.96 o
  -2  -9   6         43.05         42.01         6.03 o
  -5  -8   6         57.51         60.06         6.78 o
  -4  -8   6         15.63         15.87         3.70 o
  -3  -8   6          0.00          0.69         2.46 o
  -2  -8   6         60.04         73.33         9.24 o
  -1  -8   6         30.43         29.16         4.84 o
   0  -8   6          2.09          4.32         2.65 o
   1  -8   6         46.03         58.13         6.56 o
  -6  -7   6          4.60          5.61         3.93 o
  -5  -7   6         66.61         68.17         5.30 o
  -4  -7   6         25.97         24.70         4.08 o
  -3  -7   6          0.27          0.79         2.17 o
  -2  -7   6          0.81          3.51         2.39 o
  -1  -7   6          2.60          4.75         2.31 o
   0  -7   6        127.73        119.81         6.77 o
   1  -7   6         33.12         38.18         4.10 o
   2  -7   6        241.55        251.36        12.93 o
   3  -7   6          1.77          2.09         2.12 o
  -7  -6   6          4.22          1.09         2.02 o
  -6  -6   6         65.24         74.32         6.96 o
  -5  -6   6         14.02          9.14         2.15 o
  -4  -6   6         46.42         54.82         4.36 o
  -3  -6   6         54.35         49.96         4.04 o
  -2  -6   6        270.91        279.30        11.92 o
  -1  -6   6        301.67        301.52        13.44 o
   0  -6   6        203.94        189.26         8.66 o
   1  -6   6         19.89         25.64         4.12 o
   2  -6   6        108.30        112.37         6.58 o
   3  -6   6         28.30         28.35         3.61 o
   4  -6   6          6.05          4.20         3.18 o
  -7  -5   6          6.59          7.08         3.30 o
  -6  -5   6         48.84         48.03         4.51 o
  -5  -5   6          0.20          1.70         1.30 o
  -4  -5   6        117.10        107.49         5.57 o
  -3  -5   6        147.89        131.37         6.00 o
  -2  -5   6         54.95         53.80         3.83 o
  -1  -5   6         86.59         84.20         3.80 o
   0  -5   6         36.66         39.15         2.68 o
   1  -5   6          0.00          2.09         1.56 o
   2  -5   6        281.64        247.05         8.93 o
   3  -5   6         83.40         73.04         5.11 o
   4  -5   6          6.86          8.77         2.60 o
   5  -5   6         20.17         13.47         2.91 o
  -7  -4   6         10.64         12.38         2.61 o
  -6  -4   6          0.13          2.10         1.74 o
  -5  -4   6         22.09         18.40         1.92 o
  -4  -4   6          0.56          1.80         1.12 o
  -3  -4   6          3.39          2.15         1.22 o
  -2  -4   6          0.23         -0.10         0.93 o
  -1  -4   6         20.30         21.32         1.95 o
   0  -4   6        378.14        377.12         7.57 o
   1  -4   6         90.33         85.54         3.78 o
   2  -4   6        575.78        541.99        14.64 o
   3  -4   6        101.26         83.61         4.14 o
   4  -4   6          5.49          5.16         1.61 o
   5  -4   6         71.01         62.07         4.43 o
   6  -4   6          2.46          3.28         2.60 o
  -8  -3   6         12.08         13.59         4.65 o
  -7  -3   6         80.18         72.63         5.71 o
  -6  -3   6          5.07          8.64         2.24 o
  -5  -3   6          4.09          1.22         1.19 o
  -4  -3   6          3.54          4.86         1.31 o
  -3  -3   6        777.49        795.23        12.47 o
  -2  -3   6          6.36          2.30         1.21 o
  -1  -3   6          4.76          3.20         1.41 o
   0  -3   6         17.47         23.28         3.31 o
   1  -3   6          0.41          2.68         1.44 o
   2  -3   6          0.01          0.13         1.05 o
   3  -3   6        466.55        461.82         9.07 o
   4  -3   6          3.70          2.87         0.97 o
   5  -3   6          0.05          1.39         1.25 o
   6  -3   6         19.62         18.31         2.59 o
   7  -3   6          1.95         -1.25         4.83 o
  -8  -2   6         12.69         15.63         3.07 o
  -7  -2   6        230.65        223.50        17.87 o
  -6  -2   6          1.99         -1.75         1.91 o
  -5  -2   6        319.56        313.41         9.85 o
  -4  -2   6          6.60          7.53         1.48 o
  -3  -2   6          3.61          8.12         1.93 o
  -2  -2   6        592.01        572.85         9.26 o
  -1  -2   6        157.19        157.14         4.48 o
   0  -2   6          0.56          0.50         1.16 o
   1  -2   6        277.83        296.28         8.63 o
   2  -2   6        175.06        183.90         7.19 o
   3  -2   6        299.03        324.39         7.41 o
   4  -2   6        386.12        362.49         6.61 o
   5  -2   6        411.49        432.87         8.73 o
   6  -2   6         85.69         78.13         4.74 o
   7  -2   6          8.08          8.76         2.64 o
  -7  -1   6         25.61         22.76         3.97 o
  -6  -1   6        101.52        102.86         8.94 o
  -5  -1   6         25.33         28.05         3.17 o
  -4  -1   6          1.70          3.17         1.08 o
  -3  -1   6         41.08         34.05         4.20 o
  -2  -1   6        300.69        288.87         7.37 o
  -1  -1   6          9.43          5.46         1.07 o
   0  -1   6         18.93         16.67         2.08 o
   1  -1   6        207.86        199.49         6.74 o
   2  -1   6        162.28        178.52         8.73 o
   3  -1   6       1192.10       1175.06        15.33 o
   4  -1   6         17.45         16.00         1.74 o
   5  -1   6        171.06        156.80         4.98 o
   6  -1   6        129.62        121.75         5.59 o
   7  -1   6         32.10         31.28         3.27 o
   8  -1   6         15.78         20.75         3.64 o
  -7   0   6          0.62          0.13         2.08 o
  -6   0   6          2.00          1.97         1.74 o
  -5   0   6         49.31         48.17         4.43 o
  -4   0   6         67.38         67.69         4.81 o
  -3   0   6          4.15          1.66         0.51 o
  -2   0   6        173.31        172.52         3.69 o
  -1   0   6         10.61          9.30         1.11 o
   0   0   6        551.77        536.93        16.21 o
   1   0   6       1557.57       1672.16        18.54 o
   2   0   6         27.91         22.57         1.89 o
   3   0   6          0.01          0.66         0.91 o
   4   0   6          8.05          6.95         1.18 o
   5   0   6        358.35        347.90         9.90 o
   6   0   6        301.99        296.26         8.31 o
   7   0   6         44.93         44.08         3.64 o
   8   0   6          0.01          3.46         2.10 o
  -7   1   6          2.25          0.80         2.18 o
  -6   1   6         83.11         89.18         5.97 o
  -5   1   6         25.59         27.46         3.19 o
  -4   1   6         54.01         45.46         4.41 o
  -3   1   6          2.10          1.69         1.00 o
  -2   1   6          1.07          3.93         0.83 o
  -1   1   6        200.16        200.40         3.24 o
   0   1   6       2782.85       2936.07        30.80 o
   1   1   6        650.52        720.66         8.30 o
   2   1   6        962.60       1034.36        10.35 o
   3   1   6       1278.01       1251.18        22.53 o
   4   1   6         16.44         23.55         1.63 o
   5   1   6        433.40        418.19         7.78 o
   6   1   6         42.37         46.04         3.36 o
   7   1   6        122.68        120.27         5.60 o
   8   1   6         20.15         19.14         3.17 o
  -7   2   6          1.07          3.27         2.99 o
  -6   2   6          6.12          7.75         2.18 o
  -5   2   6          0.61          2.82         1.38 o
  -4   2   6         57.46         63.81         4.18 o
  -3   2   6        171.63        157.89         5.85 o
  -2   2   6         88.66         81.90         3.98 o
  -1   2   6         54.53         53.81         2.07 o
   0   2   6        334.94        301.61         3.96 o
   1   2   6       3559.73       3524.69        15.15 o
   2   2   6        591.46        536.65         6.86 o
   3   2   6        760.07        845.61        10.74 o
   4   2   6        184.55        187.86         5.92 o
   5   2   6         19.79         20.72         2.44 o
   6   2   6         25.65         24.28         2.83 o
   7   2   6         10.30         10.80         1.90 o
   8   2   6         24.58         19.43         3.85 o
  -6   3   6          6.07          4.89         2.24 o
  -5   3   6         56.11         57.75         4.47 o
  -4   3   6        230.66        230.03        18.31 o
  -3   3   6         63.17         59.32         3.88 o
  -2   3   6       1645.62       1725.75        17.83 o
  -1   3   6        276.42        284.83         4.72 o
   0   3   6         21.28         32.37         1.73 o
   1   3   6        272.81        277.59         5.09 o
   2   3   6         13.32         22.00         1.12 o
   3   3   6        193.47        191.27         4.21 o
   4   3   6        463.48        517.37        11.34 o
   5   3   6        170.22        167.96         7.49 o
   6   3   6          0.05         -0.74         1.64 o
   7   3   6        168.16        170.08         9.42 o
   8   3   6          1.36          2.80         2.40 o
   9   3   6          5.09          5.48         3.17 o
  -6   4   6        249.90        259.03        13.44 o
  -5   4   6          3.95          3.41         1.77 o
  -4   4   6         19.51         15.92         3.11 o
  -3   4   6         19.78         19.66         2.52 o
  -2   4   6        693.05        715.62        10.80 o
  -1   4   6          0.00          1.02         0.68 o
   0   4   6         45.49         48.80         2.08 o
   1   4   6        767.35        771.56        14.52 o
   2   4   6        173.51        172.49         4.72 o
   3   4   6          0.74          2.05         0.80 o
   4   4   6         90.64         92.99         2.29 o
   5   4   6          3.48          3.34         1.14 o
   6   4   6        295.42        280.29         8.53 o
   7   4   6         55.84         50.81         4.31 o
   8   4   6          1.01          1.42         2.74 o
   9   4   6          0.52          3.61         2.88 o
  -5   5   6         50.79         46.50         4.67 o
  -4   5   6         72.59         74.90         5.39 o
  -3   5   6         32.19         35.55         5.09 o
  -2   5   6         58.56         61.45         3.37 o
  -1   5   6        119.52        128.80         3.53 o
   0   5   6        202.20        173.89         4.32 o
   1   5   6         96.54         81.30         2.94 o
   2   5   6        352.18        325.75         6.42 o
   3   5   6        302.37        298.39         9.17 o
   4   5   6          7.47          2.87         0.91 o
   5   5   6         16.45         14.63         1.51 o
   6   5   6          7.91          7.04         1.69 o
   7   5   6          0.24          0.04         1.28 o
   8   5   6          4.84         10.52         2.91 o
   9   5   6         16.16         21.37         4.47 o
  -5   6   6         20.21         10.67         3.65 o
  -4   6   6         94.61        100.98         6.62 o
  -3   6   6          2.08          1.70         1.65 o
  -2   6   6         85.15         80.41         5.14 o
  -1   6   6        296.22        297.28        11.95 o
   0   6   6          0.05          0.73         1.07 o
   1   6   6          7.01          7.61         1.22 o
   2   6   6         10.89          9.43         1.54 o
   3   6   6        206.67        194.43         5.68 o
   4   6   6         70.55         67.43         3.68 o
   5   6   6         88.00         90.02         3.64 o
   6   6   6        205.83        208.67         6.83 o
   7   6   6         44.22         44.55         3.53 o
   8   6   6         51.91         52.06         4.95 o
  -4   7   6         22.06         16.04         3.03 o
  -3   7   6          5.70          5.96         2.44 o
  -2   7   6          8.78          8.18         2.12 o
  -1   7   6          9.36          8.03         1.62 o
   0   7   6          6.10          1.34         1.51 o
   1   7   6          2.83          0.20         1.19 o
   2   7   6        156.60        152.95         6.54 o
   3   7   6          0.16          0.49         1.92 o
   4   7   6        233.19        237.75         8.16 o
   5   7   6          1.47          0.57         1.06 o
   6   7   6        316.40        317.76         9.11 o
   7   7   6        139.02        143.35         5.75 o
   8   7   6         33.63         40.46         7.68 o
  -3   8   6          1.39          0.46         1.89 o
  -2   8   6         48.52         52.74         5.02 o
  -1   8   6         79.28         88.66         7.19 o
   0   8   6         73.76         72.02         6.18 o
   1   8   6          1.26         -0.77         1.89 o
   2   8   6          1.48          0.47         2.42 o
   3   8   6         55.45         57.36         7.56 o
   4   8   6          0.29         -0.65         1.84 o
   5   8   6          0.86          2.98         1.96 o
   6   8   6         46.64         50.64         4.63 o
   7   8   6          0.26          5.49         2.37 o
   8   8   6         65.97         73.39         6.25 o
  -1   9   6        182.69        177.15        13.01 o
   0   9   6         31.32         24.89         4.13 o
   1   9   6          5.25         10.92         3.06 o
   2   9   6         43.07         43.87         7.87 o
   3   9   6          6.91         10.91         3.01 o
   4   9   6          2.14          2.93         3.57 o
   5   9   6          9.94          7.18         2.97 o
   6   9   6         94.00        103.15         8.32 o
   7   9   6          1.47          1.17         3.05 o
   1  10   6         44.91         57.69         9.08 o
   2  10   6         13.75         14.15         5.41 o
   3  10   6         72.38         79.60        10.97 o
   4  10   6          0.11          3.45         2.94 o
   5  10   6        354.06        371.80        35.84 o
   6  10   6          1.67          4.40         2.56 o
  -4  -8   7          0.14          2.67         3.07 o
  -3  -8   7          6.58          5.51         4.13 o
  -2  -8   7         16.05         31.80         7.51 o
  -1  -8   7         64.77         66.82         7.31 o
   0  -8   7         24.38         23.57         4.80 o
   1  -8   7         48.62         47.78         6.31 o
  -6  -7   7          2.54         -4.15         4.15 o
  -5  -7   7         22.65         23.55         4.81 o
  -4  -7   7         55.26         41.91         7.22 o
  -3  -7   7          0.09          1.31         2.88 o
  -2  -7   7        164.88        174.87        10.36 o
  -1  -7   7          0.08         -2.25         2.27 o
   0  -7   7        288.62        324.00        11.21 o
   1  -7   7         31.98         34.94         4.08 o
   2  -7   7         25.49         29.66         6.00 o
   3  -7   7          2.78          3.21         1.97 o
  -6  -6   7         36.39         36.13         5.34 o
  -5  -6   7          0.02          3.86         2.86 o
  -4  -6   7        126.54        112.06         7.84 o
  -3  -6   7        177.40        180.53         7.61 o
  -2  -6   7        187.80        202.23        10.41 o
  -1  -6   7         55.14         61.00         5.00 o
   0  -6   7         17.54         12.79         2.54 o
   1  -6   7        105.21         90.87         5.81 o
   2  -6   7          0.06         -0.24         1.67 o
   3  -6   7          0.54          2.02         1.97 o
   4  -6   7         75.78         71.90         6.16 o
  -7  -5   7          2.11          8.11         2.35 o
  -6  -5   7          5.89          2.30         1.85 o
  -5  -5   7          5.35          4.83         1.36 o
  -4  -5   7          2.28          1.40         1.60 o
  -3  -5   7         13.77         13.70         2.30 o
  -2  -5   7         14.17         15.04         2.86 o
  -1  -5   7          4.99          6.31         1.39 o
   0  -5   7        762.52        742.40        15.47 o
   1  -5   7         10.98         11.70         2.27 o
   2  -5   7         53.16         63.19         4.77 o
   3  -5   7         42.09         39.56         3.93 o
   4  -5   7         53.00         50.70         6.35 o
   5  -5   7         44.05         50.86         5.12 o
  -7  -4   7          0.27          4.30         2.71 o
  -6  -4   7          2.02          0.96         2.03 o
  -5  -4   7         13.52         16.31         2.27 o
  -4  -4   7          9.61         11.09         1.78 o
  -3  -4   7          7.10          2.60         1.22 o
  -2  -4   7        178.95        172.11         5.16 o
  -1  -4   7         35.51         32.06         2.43 o
   0  -4   7        110.94        105.67         4.26 o
   1  -4   7        352.00        344.84         9.43 o
   2  -4   7          0.00          1.84         1.19 o
   3  -4   7         64.14         56.40         3.62 o
   4  -4   7         33.74         24.39         2.68 o
   5  -4   7         40.99         41.39         4.43 o
   6  -4   7         39.77         40.38         4.69 o
  -7  -3   7         27.77         24.17         4.15 o
  -6  -3   7          0.40          0.82         2.25 o
  -5  -3   7         69.69         68.36         4.49 o
  -4  -3   7          1.06          3.11         1.44 o
  -3  -3   7        154.03        146.14         5.57 o
  -2  -3   7        158.61        157.36         5.44 o
  -1  -3   7        288.66        314.15         9.87 o
   0  -3   7         59.05         66.79         5.44 o
   1  -3   7        406.59        435.01        11.65 o
   2  -3   7        182.79        187.91         6.68 o
   3  -3   7         17.51         16.67         2.05 o
   4  -3   7        361.02        341.25         7.73 o
   5  -3   7          1.05          1.52         1.39 o
   6  -3   7         66.96         75.28         5.84 o
  -7  -2   7         51.81         45.42         5.87 o
  -6  -2   7          3.00          2.02         1.91 o
  -5  -2   7         82.39         77.49         6.30 o
  -4  -2   7         12.14         11.32         1.83 o
  -3  -2   7          0.07         -0.78         1.03 o
  -2  -2   7        329.82        346.87         7.32 o
  -1  -2   7          0.85          2.14         0.81 o
   0  -2   7          6.11          9.19         1.96 o
   1  -2   7        666.95        628.39        13.39 o
   2  -2   7        188.45        171.43         7.35 o
   3  -2   7       1072.67       1061.91        15.66 o
   4  -2   7        268.85        244.99         8.23 o
   5  -2   7        164.10        146.35         5.23 o
   6  -2   7         19.91         14.24         2.44 o
   7  -2   7          3.07          3.00         2.44 o
  -7  -1   7          0.20          2.21         2.74 o
  -6  -1   7         11.68         11.45         5.92 o
  -5  -1   7          9.58          3.44         3.63 o
  -4  -1   7        315.94        309.32        16.09 o
  -3  -1   7        157.24        153.37         4.08 o
  -2  -1   7        150.47        173.02         6.10 o
  -1  -1   7        535.63        550.45        12.21 o
   0  -1   7          0.08          0.24         1.10 o
   1  -1   7       1618.07       1712.35        21.07 o
   2  -1   7        170.21        166.71         6.99 o
   3  -1   7         75.47         69.44         3.92 o
   4  -1   7        427.90        417.54        10.13 o
   5  -1   7          0.28          0.21         1.05 o
   6  -1   7         33.64         37.51         3.30 o
   7  -1   7         64.52         63.46         4.54 o
  -7   0   7         30.84         45.32         5.85 o
  -6   0   7          6.59          6.05         2.58 o
  -5   0   7          4.68          5.20         2.14 o
  -4   0   7         54.17         50.61         4.78 o
  -3   0   7          0.60          0.97         0.46 o
  -2   0   7        754.50        720.57         8.32 o
  -1   0   7        681.64        694.72         8.25 o
   0   0   7        456.33        480.88         8.11 o
   1   0   7          0.58          0.75         1.20 o
   2   0   7         20.07         14.04         3.44 o
   3   0   7       1040.19       1014.37        19.93 o
   4   0   7        386.31        366.87         9.03 o
   5   0   7        397.88        395.83         8.07 o
   6   0   7         19.28         17.93         2.92 o
   7   0   7         23.57         23.37         2.84 o
   8   0   7          0.02          0.98         1.86 o
  -7   1   7          1.00         -1.39         3.17 o
  -6   1   7         56.03         54.93         6.00 o
  -5   1   7          0.92         -0.84         1.98 o
  -4   1   7         43.02         44.15         4.40 o
  -3   1   7         21.27         25.29         2.62 o
  -2   1   7        290.56        296.32         4.97 o
  -1   1   7       1025.13        996.96        11.60 o
   0   1   7          0.36          3.65         0.60 o
   1   1   7       4993.06       5234.74        19.91 o
   2   1   7          0.88          2.50         0.88 o
   3   1   7        310.78        285.33         4.56 o
   4   1   7        340.64        335.74         8.31 o
   5   1   7         69.06         61.52         4.07 o
   6   1   7        120.51        122.47         6.20 o
   7   1   7         41.95         41.76         3.93 o
   8   1   7         73.97         85.23         5.24 o
  -7   2   7         10.95         10.23         4.08 o
  -6   2   7          3.64          5.91         2.64 o
  -5   2   7        136.03        139.73         7.04 o
  -4   2   7        406.31        422.79        10.69 o
  -3   2   7        116.36        114.78         5.18 o
  -2   2   7          1.05          2.33         0.46 o
  -1   2   7        290.16        285.37         4.90 o
   0   2   7         56.27         51.76         1.77 o
   1   2   7         35.87         40.90         2.03 o
   2   2   7       2460.58       2743.19        12.20 o
   3   2   7         71.58         83.44         3.44 o
   4   2   7        149.30        147.94         5.31 o
   5   2   7        317.56        300.99         8.50 o
   6   2   7          3.51          5.11         1.70 o
   7   2   7         18.41         23.31         2.65 o
   8   2   7          1.85          4.02         2.47 o
  -6   3   7         37.61         37.61         5.15 o
  -5   3   7          0.02         -0.92         2.26 o
  -4   3   7        412.80        413.46        11.05 o
  -3   3   7          3.21          4.40         1.59 o
  -2   3   7          0.36          0.64         0.51 o
  -1   3   7          3.95          3.73         0.94 o
   0   3   7        583.69        593.50         7.12 o
   1   3   7        158.91        128.73         4.08 o
   2   3   7        194.19        187.41         4.38 o
   3   3   7         25.88         15.90         1.25 o
   4   3   7        652.36        686.82         9.63 o
   5   3   7        424.08        444.61        10.22 o
   6   3   7          2.63          4.06         2.30 o
   7   3   7         43.81         40.44         4.82 o
   8   3   7         43.16         47.02         9.08 o
   9   3   7         21.51         21.32         4.67 o
  -6   4   7          9.90          8.00         3.48 o
  -5   4   7          3.66          1.30         1.75 o
  -4   4   7          8.04          7.31         2.18 o
  -3   4   7         24.62         22.75         2.70 o
  -2   4   7          1.16          1.91         0.94 o
  -1   4   7        389.86        409.30         5.93 o
   0   4   7        119.85         97.35         3.00 o
   1   4   7          0.87          0.55         0.80 o
   2   4   7        579.34        564.15        10.08 o
   3   4   7         11.45         12.84         1.50 o
   4   4   7          0.82         -0.10         0.67 o
   5   4   7         17.91         18.09         1.99 o
   6   4   7         40.03         43.60         4.54 o
   7   4   7          5.70          5.11         2.98 o
   8   4   7          0.29         -0.47         2.42 o
   9   4   7         54.68         61.41         6.87 o
  -5   5   7         11.19         17.17         4.75 o
  -4   5   7         44.87         51.86         4.57 o
  -3   5   7          0.10         -0.80         1.47 o
  -2   5   7         68.83         57.21         3.33 o
  -1   5   7          9.81         11.45         1.24 o
   0   5   7        166.23        146.28         3.67 o
   1   5   7        585.57        563.26         8.94 o
   2   5   7          7.07          6.55         1.14 o
   3   5   7        123.11        105.64         5.72 o
   4   5   7        125.62        120.46         3.78 o
   5   5   7        113.13        114.42         3.83 o
   6   5   7         12.46          7.80         1.53 o
   7   5   7         73.44         75.77         4.99 o
   8   5   7         45.01         44.75         5.46 o
   9   5   7          0.23          0.64         4.74 o
  -4   6   7          0.47          1.27         1.68 o
  -3   6   7          7.96         11.07         2.56 o
  -2   6   7         29.98         23.75         3.02 o
  -1   6   7         10.62         12.66         1.59 o
   0   6   7         30.62         27.82         2.96 o
   1   6   7         36.92         36.42         2.21 o
   2   6   7        603.96        599.14        13.67 o
   3   6   7         97.61         98.43         4.20 o
   4   6   7        731.76        732.72        12.93 o
   5   6   7         18.23         19.13         2.14 o
   6   6   7        381.16        382.29         9.23 o
   7   6   7         77.29         78.31         4.60 o
   8   6   7         40.40         35.36         4.16 o
  -3   7   7          6.57          1.61         1.70 o
  -2   7   7         60.60         59.94         4.88 o
  -1   7   7         80.12         61.48         4.65 o
   0   7   7        174.87        176.96         6.36 o
   1   7   7         30.08         30.90         2.77 o
   2   7   7         37.25         37.55         3.00 o
   3   7   7          0.37         -1.55         1.55 o
   4   7   7        188.96        178.07         6.07 o
   5   7   7        195.46        201.83         7.03 o
   6   7   7        123.58        127.78         5.92 o
   7   7   7          0.04          1.78         1.52 o
   8   7   7         26.29         30.92         4.20 o
  -2   8   7          2.01          3.86         2.09 o
  -1   8   7         44.63         47.35         4.50 o
   0   8   7          2.52          1.50         1.84 o
   1   8   7          0.40          0.25         1.34 o
   2   8   7         14.23         11.09         2.51 o
   3   8   7          0.12          0.55         1.41 o
   4   8   7         65.61         66.14         4.85 o
   5   8   7        128.95        126.29         8.67 o
   6   8   7         40.39         39.74         4.31 o
   7   8   7         82.42         85.81         5.29 o
   8   8   7        117.04        135.72         8.41 o
  -1   9   7          0.68          1.49         1.98 o
   0   9   7         35.07         42.82        16.01 o
   1   9   7          7.16          1.68         2.14 o
   2   9   7          8.88         11.43         2.88 o
   3   9   7        490.70        473.31        17.06 o
   4   9   7        241.60        247.12        14.17 o
   5   9   7          7.94          7.58         3.13 o
   6   9   7          0.26         -0.91         2.23 o
   7   9   7          2.40          1.89         2.14 o
   1  10   7         32.21         24.00         6.25 o
   2  10   7          9.51         14.26         4.53 o
   3  10   7        135.87        134.97        13.66 o
   4  10   7         12.79         15.16         3.06 o
   5  10   7         14.19         15.50         4.01 o
  -3  -8   8         26.86         36.56         5.54 o
  -2  -8   8         35.18         36.33         7.93 o
  -1  -8   8          5.54         10.53         3.60 o
   0  -8   8        117.42        122.72         9.84 o
  -5  -7   8          9.18          8.90         2.97 o
  -4  -7   8        112.98        126.18         9.17 o
  -3  -7   8         52.00         43.97         5.77 o
  -2  -7   8         97.93        105.48         8.46 o
  -1  -7   8          2.39         -0.86         2.07 o
   0  -7   8          6.53          6.46         4.31 o
   1  -7   8          0.07          1.42         2.41 o
   2  -7   8          0.01          3.87         2.10 o
  -6  -6   8          1.00          3.97         4.32 o
  -5  -6   8          8.66          3.67         5.91 o
  -4  -6   8         38.77         41.38         4.02 o
  -3  -6   8          2.95          2.77         2.31 o
  -2  -6   8         19.21         23.74         3.97 o
  -1  -6   8        188.95        170.94         9.97 o
   0  -6   8         34.69         33.18         3.67 o
   1  -6   8          0.32          2.79         1.74 o
   2  -6   8        210.53        226.55         9.73 o
   3  -6   8          0.36          0.85         2.03 o
  -6  -5   8          1.99          2.26         2.12 o
  -5  -5   8         34.21         39.71         5.13 o
  -4  -5   8          3.07          1.58         3.11 o
  -3  -5   8         13.75         14.16         2.39 o
  -2  -5   8        544.37        553.29        12.78 o
  -1  -5   8         71.34         70.68         3.85 o
   0  -5   8         54.22         65.17         3.77 o
   1  -5   8         79.39         75.22         5.17 o
   2  -5   8         84.06         70.07         5.23 o
   3  -5   8          7.43          5.94         1.97 o
   4  -5   8         31.82         32.36         4.15 o
   5  -5   8         18.04         16.68         3.39 o
  -7  -4   8          6.88          7.31         4.34 o
  -6  -4   8          1.18         -1.42         1.93 o
  -5  -4   8         31.84         38.07         3.22 o
  -4  -4   8         14.55         12.66         1.85 o
  -3  -4   8          1.03          1.14         1.30 o
  -2  -4   8         61.75         60.80         5.04 o
  -1  -4   8        179.21        178.34         8.27 o
   0  -4   8         10.22          8.24         1.68 o
   1  -4   8          9.12          5.60         1.47 o
   2  -4   8        186.84        186.80         6.33 o
   3  -4   8        366.17        328.75         8.68 o
   4  -4   8        104.10        123.19         5.90 o
   5  -4   8          0.56          3.40         1.97 o
  -7  -3   8          7.83          5.91         2.60 o
  -6  -3   8          0.37          0.57         2.41 o
  -5  -3   8         13.69         15.92         2.91 o
  -4  -3   8          6.21          4.16         2.29 o
  -3  -3   8        101.84        107.93         4.92 o
  -2  -3   8         34.36         34.57         2.71 o
  -1  -3   8        176.43        190.64         8.19 o
   0  -3   8        395.61        398.29        11.62 o
   1  -3   8        297.89        292.57        10.22 o
   2  -3   8        574.03        526.48        14.64 o
   3  -3   8        425.06        425.20        11.05 o
   4  -3   8        390.39        356.91         8.16 o
   5  -3   8          7.73          9.41         2.21 o
   6  -3   8         12.07         18.18         3.39 o
  -7  -2   8         30.79         26.68         5.25 o
  -6  -2   8         61.05         48.43         8.38 o
  -5  -2   8          0.89          4.07         2.24 o
  -4  -2   8         98.82         98.04         6.62 o
  -3  -2   8        156.49        146.99         5.66 o
  -2  -2   8         46.11         46.14         2.91 o
  -1  -2   8       1572.72       1571.40        22.15 o
   0  -2   8         98.45        105.86         5.85 o
   1  -2   8        596.05        625.92        14.17 o
   2  -2   8        469.75        492.37        13.02 o
   3  -2   8         13.46          9.30         1.93 o
   4  -2   8         19.78         23.22         2.43 o
   5  -2   8          8.11          6.29         1.90 o
   6  -2   8        198.25        196.88         7.69 o
   7  -2   8          5.50          4.78         1.96 o
  -7  -1   8          0.10         -0.83         2.64 o
  -6  -1   8         46.87         35.57         4.87 o
  -5  -1   8        127.22        119.51         8.78 o
  -4  -1   8        242.08        261.46        15.94 o
  -3  -1   8        238.41        219.80         6.30 o
  -2  -1   8         21.21         25.57         2.04 o
  -1  -1   8         16.82         13.70         1.35 o
   0  -1   8          0.01          1.35         1.22 o
   1  -1   8        137.06        115.81         8.34 o
   2  -1   8        589.37        546.41        18.00 o
   3  -1   8         25.81         30.18         4.13 o
   4  -1   8        352.32        360.17         9.67 o
   5  -1   8          5.68          8.64         2.17 o
   6  -1   8         14.58         12.23         2.18 o
   7  -1   8         56.67         57.88         6.48 o
  -7   0   8          0.30          0.13         4.19 o
  -6   0   8          0.25         -3.07         5.24 o
  -5   0   8         12.98         11.66         2.95 o
  -4   0   8         83.88         66.82         5.40 o
  -3   0   8        173.44        169.18         9.47 o
  -2   0   8        148.00        145.69         4.64 o
  -1   0   8       1456.29       1507.85        15.16 o
   0   0   8        207.33        220.77         5.95 o
   1   0   8       1079.12       1016.34        16.66 o
   2   0   8        189.61        177.09         7.37 o
   3   0   8        872.93        843.99        12.78 o
   4   0   8        726.72        713.04        12.86 o
   5   0   8        137.85        149.36         6.51 o
   6   0   8         68.39         68.80         4.31 o
   7   0   8         61.39         60.89         4.59 o
   8   0   8         27.58         31.96         4.23 o
  -7   1   8         13.38         22.35        12.79 o
  -6   1   8          4.66          2.27         2.75 o
  -5   1   8         45.30         47.99         5.66 o
  -4   1   8          5.76          2.14         1.56 o
  -3   1   8        288.48        286.67         9.90 o
  -2   1   8         41.69         43.30         2.00 o
  -1   1   8        808.41        810.09         8.65 o
   0   1   8       1540.87       1674.51        26.35 o
   1   1   8        260.64        335.51         4.75 o
   2   1   8        260.23        275.07         3.81 o
   3   1   8         32.52         34.30         2.49 o
   4   1   8         74.40         72.79         6.70 o
   5   1   8          8.68          8.00         1.77 o
   6   1   8        236.75        229.28         8.51 o
   7   1   8          0.70          2.16         1.53 o
   8   1   8         23.29         25.59         3.23 o
  -6   2   8        130.06        130.13         9.28 o
  -5   2   8          7.29         12.50         3.42 o
  -4   2   8         50.30         40.95         3.60 o
  -3   2   8          5.06          5.15         1.14 o
  -2   2   8        273.60        284.81         6.07 o
  -1   2   8          1.91          2.94         0.71 o
   0   2   8          2.09          2.26         0.45 o
   1   2   8        126.74        163.88         4.72 o
   2   2   8         81.22         87.33         3.09 o
   3   2   8       1340.93       1214.95        10.94 o
   4   2   8         43.27         47.20         3.97 o
   5   2   8        260.89        254.97         7.94 o
   6   2   8        131.65        126.83         6.98 o
   7   2   8        324.85        311.99        10.59 o
   8   2   8         11.27          9.25         3.52 o
  -6   3   8         11.14         10.13         3.16 o
  -5   3   8          3.17          4.51         2.71 o
  -4   3   8         44.92         49.00         4.04 o
  -3   3   8        145.45        143.52         6.18 o
  -2   3   8         11.59         16.08         1.53 o
  -1   3   8        168.65        157.71         4.02 o
   0   3   8          0.57          0.17         0.50 o
   1   3   8        814.99        814.17        15.92 o
   2   3   8        662.30        601.57         7.05 o
   3   3   8        195.12        230.96         4.67 o
   4   3   8        205.25        239.39         5.74 o
   5   3   8         72.57         81.00         4.49 o
   6   3   8          5.31          4.48         1.50 o
   7   3   8         24.63         28.32         6.11 o
   8   3   8          3.43          1.02         2.07 o
  -5   4   8          7.51          4.16         3.59 o
  -4   4   8         54.53         58.08         4.62 o
  -3   4   8         96.44         97.26         5.45 o
  -2   4   8        148.81        140.92         4.40 o
  -1   4   8         45.84         41.55         2.00 o
   0   4   8        874.75        823.62        13.56 o
   1   4   8        138.37        148.56         3.35 o
   2   4   8          0.05          1.24         0.46 o
   3   4   8        138.91        127.85         5.09 o
   4   4   8         43.35         44.49         2.38 o
   5   4   8        222.98        218.66         6.12 o
   6   4   8          3.00          1.88         1.80 o
   7   4   8         83.84         83.23         7.77 o
   8   4   8          1.31         -0.68         5.13 o
  -5   5   8          6.91         10.08         2.63 o
  -4   5   8         13.66         11.95         4.31 o
  -3   5   8         13.63         13.01         2.00 o
  -2   5   8          6.30          8.21         2.04 o
  -1   5   8         39.67         36.27         2.01 o
   0   5   8         30.99         27.15         1.68 o
   1   5   8        478.99        483.72         9.97 o
   2   5   8        678.27        655.11         9.54 o
   3   5   8        108.69        110.10         7.25 o
   4   5   8        683.55        626.05        12.25 o
   5   5   8          1.88          1.32         1.35 o
   6   5   8        334.61        330.37         8.34 o
   7   5   8         13.27         11.39         1.98 o
   8   5   8          0.75          2.00         2.09 o
  -4   6   8         28.00         23.13         3.83 o
  -3   6   8        146.01        141.87         7.32 o
  -2   6   8          6.28          8.55         1.99 o
  -1   6   8        165.63        160.40         8.23 o
   0   6   8        339.60        335.47         6.24 o
   1   6   8         11.82          9.29         1.30 o
   2   6   8        541.72        500.86         9.35 o
   3   6   8        476.97        479.81        10.56 o
   4   6   8        724.41        726.85        13.28 o
   5   6   8         79.53         82.59         5.01 o
   6   6   8          9.68          9.21         2.22 o
   7   6   8         75.03         76.80         5.44 o
   8   6   8          3.16         -1.84         2.40 o
  -3   7   8         10.74         12.52         2.72 o
  -2   7   8        110.67        120.11         6.78 o
  -1   7   8        117.48        123.82         6.45 o
   0   7   8         61.87         58.26         3.22 o
   1   7   8         22.96         25.11         2.51 o
   2   7   8          0.07          1.28         1.11 o
   3   7   8        161.99        166.62         5.83 o
   4   7   8         11.31          8.29         1.61 o
   5   7   8         56.09         53.49         4.40 o
   6   7   8        268.54        281.66         9.89 o
   7   7   8        279.12        261.60        10.09 o
   8   7   8          5.00          4.77         2.48 o
  -2   8   8          6.50          7.63         5.29 o
  -1   8   8         22.36         18.50         4.22 o
   0   8   8          0.03          1.03         1.44 o
   1   8   8        401.80        373.18        10.49 o
   2   8   8        712.64        720.56        16.15 o
   3   8   8         84.08         70.37         8.12 o
   4   8   8         81.61         75.12         5.24 o
   5   8   8          0.02          0.58         1.70 o
   6   8   8         25.10         31.24         9.01 o
   7   8   8         17.04         15.70         2.67 o
  -1   9   8         16.71         17.25         4.13 o
   0   9   8         25.58         29.05         4.67 o
   1   9   8        256.12        249.91        10.04 o
   2   9   8          3.49          4.39         1.65 o
   3   9   8        194.12        191.27         8.85 o
   4   9   8          4.86          4.33         2.03 o
   5   9   8          0.04         -2.38         2.45 o
   6   9   8          7.82          6.88         3.28 o
   7   9   8        101.98        103.56         8.70 o
   1  10   8          5.66          2.48         1.74 o
   2  10   8         79.96         65.54        10.75 o
   3  10   8         24.11         22.43         4.34 o
   4  10   8         16.14         18.86         3.25 o
   5  10   8         11.91         25.95         5.01 o
  -4  -7   9          2.54          0.11         2.18 o
  -3  -7   9         40.03         43.57         5.83 o
  -2  -7   9          8.46          7.79         3.16 o
  -1  -7   9          7.37         10.25         3.25 o
   0  -7   9         38.88         40.86         5.72 o
   1  -7   9         92.53         87.75         6.54 o
  -5  -6   9         11.84         10.14         2.60 o
  -4  -6   9         62.74         69.73         5.27 o
  -3  -6   9         35.14         35.99         4.99 o
  -2  -6   9         95.57         98.41         8.90 o
  -1  -6   9          1.67          3.43         2.44 o
   0  -6   9          5.95          9.27         2.33 o
   1  -6   9         36.86         35.79         4.16 o
   2  -6   9         20.17         20.57         3.19 o
   3  -6   9          3.07          2.55         2.07 o
  -6  -5   9          2.30          3.50         2.68 o
  -5  -5   9          3.32          0.62         1.98 o
  -4  -5   9         24.03         17.95         2.73 o
  -3  -5   9         69.95         71.66         5.02 o
  -2  -5   9         17.30         18.39         4.10 o
  -1  -5   9         73.68         79.93         4.25 o
   0  -5   9         10.98         12.15         2.44 o
   1  -5   9        407.83        376.68        11.60 o
   2  -5   9         49.69         65.64         5.15 o
   3  -5   9         89.63         94.56         6.38 o
   4  -5   9         37.93         38.83         4.75 o
  -6  -4   9          0.09         -0.95         6.02 o
  -5  -4   9          4.99          9.63         2.43 o
  -4  -4   9          1.69          1.49         1.35 o
  -3  -4   9         14.19         14.88         3.17 o
  -2  -4   9         32.31         27.18         4.89 o
  -1  -4   9          3.82          3.43         2.29 o
   0  -4   9        731.43        740.90        17.23 o
   1  -4   9         36.31         38.05         3.46 o
   2  -4   9        703.70        656.30        20.52 o
   3  -4   9          5.46          3.63         1.77 o
   4  -4   9         37.32         34.30         3.43 o
   5  -4   9         34.28         32.79         4.20 o
  -7  -3   9          1.67          1.74         2.43 o
  -6  -3   9         12.66         12.71         3.24 o
  -5  -3   9          0.60          5.13         2.45 o
  -4  -3   9         63.65         70.61         4.65 o
  -3  -3   9        370.42        383.88        11.62 o
  -2  -3   9         96.80         90.79         7.03 o
  -1  -3   9        690.02        699.35        16.27 o
   0  -3   9        209.69        214.71         8.95 o
   1  -3   9         26.71         23.78         3.21 o
   2  -3   9          8.20          4.07         2.53 o
   3  -3   9         31.39         24.14         2.97 o
   4  -3   9          4.53          3.09         1.40 o
   5  -3   9          9.45         10.88         2.22 o
   6  -3   9         90.73         87.15         6.59 o
  -7  -2   9         23.97         36.84         5.34 o
  -6  -2   9          0.22          0.79         2.05 o
  -5  -2   9        139.71        129.99         9.62 o
  -4  -2   9         40.37         27.51         3.76 o
  -3  -2   9        151.18        142.72         8.44 o
  -2  -2   9        229.86        242.90         5.92 o
  -1  -2   9         22.06         20.94         3.95 o
   0  -2   9        369.88        348.05        14.14 o
   1  -2   9        154.99        156.23         7.57 o
   2  -2   9        198.93        184.67         8.45 o
   3  -2   9         47.06         30.09         4.21 o
   4  -2   9        454.03        436.19        11.48 o
   5  -2   9         97.55        103.07         5.39 o
   6  -2   9         65.81         69.45         5.66 o
   7  -2   9          7.58          4.81         1.94 o
  -7  -1   9          4.57          2.60         2.57 o
  -6  -1   9         36.04         37.67         5.21 o
  -5  -1   9         15.77         12.15         2.98 o
  -4  -1   9          9.80          8.27         2.33 o
  -3  -1   9        117.62        130.31         5.18 o
  -2  -1   9        637.88        649.89        10.56 o
  -1  -1   9        312.07        310.07         5.50 o
   0  -1   9        669.68        646.86        21.79 o
   1  -1   9        466.64        454.79        17.70 o
   2  -1   9          3.51          2.46         1.62 o
   3  -1   9          0.34         -0.26         1.23 o
   4  -1   9          0.49          0.29         1.41 o
   5  -1   9         23.34         22.78         2.95 o
   6  -1   9          7.09          5.56         1.86 o
   7  -1   9         34.27         35.65         3.64 o
  -7   0   9          0.04          0.00         9.49 o
  -6   0   9          0.07          4.38         2.45 o
  -5   0   9         75.38         75.64         6.43 o
  -4   0   9         99.18         97.45         6.65 o
  -3   0   9        447.28        461.83        12.89 o
  -2   0   9        583.06        612.15        10.84 o
  -1   0   9        623.29        648.64        10.22 o
   0   0   9         47.15         58.92         3.38 o
   1   0   9        474.58        510.88        12.53 o
   2   0   9        314.18        303.50        10.15 o
   3   0   9         57.24         53.32         3.42 o
   4   0   9        679.06        668.30        12.86 o
   5   0   9        378.79        364.82        10.38 o
   6   0   9        299.23        316.60        12.40 o
   7   0   9          8.80          9.11         2.09 o
   8   0   9          1.78         -1.61         1.61 o
  -6   1   9          0.73          3.73         6.15 o
  -5   1   9         12.30         12.19         3.21 o
  -4   1   9         12.05         11.83         2.59 o
  -3   1   9         29.96         28.56         3.44 o
  -2   1   9          1.99          1.22         0.66 o
  -1   1   9         95.15        103.48         3.36 o
   0   1   9          4.71          5.39         1.33 o
   1   1   9          0.04          6.21         0.84 o
   2   1   9        728.23        738.75         9.33 o
   3   1   9        585.74        601.91        10.18 o
   4   1   9          0.62         -0.23         1.04 o
   5   1   9       1456.59       1460.65        19.81 o
   6   1   9         96.72         89.27         5.53 o
   7   1   9          6.26          6.52         2.27 o
   8   1   9        118.22        121.09         6.52 o
  -6   2   9          1.61          4.66         3.08 o
  -5   2   9         17.04         20.80         4.14 o
  -4   2   9        263.15        262.96        13.89 o
  -3   2   9         17.78         23.23         3.19 o
  -2   2   9          7.31          7.56         1.22 o
  -1   2   9        391.43        393.72         6.37 o
   0   2   9          1.83          0.82         0.37 o
   1   2   9       2457.75       2506.54        19.55 o
   2   2   9        678.99        798.10        11.48 o
   3   2   9         35.24         31.58         2.71 o
   4   2   9        436.67        436.82        10.79 o
   5   2   9          9.37          3.74         1.44 o
   6   2   9         11.48         11.17         2.23 o
   7   2   9        108.10         97.29         6.05 o
   8   2   9          0.02         -1.08         1.92 o
  -6   3   9          4.19          2.13         2.34 o
  -5   3   9         82.64         93.71         6.08 o
  -4   3   9         79.41         81.81         5.38 o
  -3   3   9        124.03        126.48         5.98 o
  -2   3   9        337.11        330.61         8.87 o
  -1   3   9          0.41          1.73         0.78 o
   0   3   9        271.55        277.50         8.39 o
   1   3   9          7.26          8.28         1.14 o
   2   3   9         30.06         34.75         2.02 o
   3   3   9         75.58         83.98         2.67 o
   4   3   9        674.55        691.83        12.77 o
   5   3   9        125.50        115.73         5.33 o
   6   3   9         61.77         58.85         4.32 o
   7   3   9         60.55         68.36         5.08 o
   8   3   9         21.98         28.06         6.95 o
  -5   4   9          0.37         -0.89         1.64 o
  -4   4   9          6.93          8.56         2.24 o
  -3   4   9         77.77         71.02         4.05 o
  -2   4   9        175.93        169.25         5.23 o
  -1   4   9          1.41          3.21         0.78 o
   0   4   9         68.04         66.62         2.86 o
   1   4   9        567.50        538.65         5.82 o
   2   4   9          0.71          2.87         0.91 o
   3   4   9        271.66        274.25         5.41 o
   4   4   9        901.99        885.38        13.07 o
   5   4   9        228.18        242.21         6.42 o
   6   4   9          5.45          5.48         2.32 o
   7   4   9          5.05          5.31         2.44 o
   8   4   9         28.28         26.90         4.45 o
  -5   5   9         16.86         15.82         4.71 o
  -4   5   9          0.10          1.34         1.88 o
  -3   5   9        195.76        202.57         6.98 o
  -2   5   9          7.73          8.94         1.43 o
  -1   5   9        321.79        321.76         6.94 o
   0   5   9        425.92        402.88         6.30 o
   1   5   9        177.96        189.62         6.63 o
   2   5   9       3292.71       3281.15        31.57 o
   3   5   9        163.12        170.29         4.92 o
   4   5   9         21.51         16.97         2.28 o
   5   5   9         20.51         21.11         2.75 o
   6   5   9          0.17          0.19         1.54 o
   7   5   9          5.83          0.94         1.98 o
   8   5   9         33.86         26.00         3.47 o
  -4   6   9         28.79         32.85         5.10 o
  -3   6   9         21.04         24.31         4.26 o
  -2   6   9        405.09        383.23        14.64 o
  -1   6   9          6.21          6.58         2.10 o
   0   6   9         25.58         23.43         2.02 o
   1   6   9         18.25         19.47         1.82 o
   2   6   9         84.02         86.72         4.65 o
   3   6   9        166.77        172.17         6.64 o
   4   6   9        222.92        227.54         7.70 o
   5   6   9        950.43        922.69        16.54 o
   6   6   9          8.50          8.00         2.00 o
   7   6   9         23.56         19.70         3.04 o
   8   6   9         88.19         96.89         6.52 o
  -3   7   9          0.01         11.84         3.47 o
  -2   7   9         21.80         18.26         3.73 o
  -1   7   9        186.67        155.41         7.53 o
   0   7   9        183.83        180.45         6.57 o
   1   7   9        488.35        476.50        10.42 o
   2   7   9        355.43        363.57         8.98 o
   3   7   9         64.04         60.21         3.66 o
   4   7   9        163.35        178.48         6.37 o
   5   7   9        352.15        333.19        12.53 o
   6   7   9          0.13          1.67         1.60 o
   7   7   9          8.01          6.91         2.20 o
   8   7   9          1.00         -0.89         2.59 o
  -2   8   9         46.04         48.88         6.33 o
  -1   8   9        126.13        134.80         9.41 o
   0   8   9        153.80        155.59         7.80 o
   1   8   9        210.63        193.73         7.18 o
   2   8   9          4.63          1.98         1.41 o
   3   8   9         48.31         46.10         4.32 o
   4   8   9         28.67         22.72         3.16 o
   5   8   9        151.38        160.22        10.04 o
   6   8   9          1.34          4.46         4.47 o
   7   8   9        115.36        108.05         6.42 o
  -1   9   9         77.14         64.62         7.14 o
   0   9   9          0.00         -2.68         2.68 o
   1   9   9          4.68          2.59         2.03 o
   2   9   9         14.88         15.56         2.47 o
   3   9   9          7.67          9.24         2.44 o
   4   9   9         22.93         27.66         3.61 o
   5   9   9          4.58          4.84         2.84 o
   6   9   9         32.54         35.28         5.20 o
   2  10   9         97.09        103.50         7.03 o
   3  10   9         39.59         46.83         4.95 o
   4  10   9         84.09         82.96         9.02 o
   5  10   9        113.77        133.50        10.11 o
  -3  -7  10         25.02         20.72         4.57 o
  -2  -7  10          0.53          0.71         2.13 o
  -1  -7  10          2.24          3.39         2.89 o
   0  -7  10        129.65        132.19        11.15 o
  -5  -6  10          0.13          1.96         1.61 o
  -4  -6  10         18.89         17.40         3.07 o
  -3  -6  10         37.09         41.27         5.37 o
  -2  -6  10          9.20         10.43         3.07 o
  -1  -6  10         53.10         42.20         5.48 o
   0  -6  10         17.98          9.44         2.56 o
   1  -6  10         67.87         60.40         5.27 o
   2  -6  10          0.08          1.75         1.81 o
  -5  -5  10          9.59          7.11         3.98 o
  -4  -5  10         15.15         12.36         2.96 o
  -3  -5  10          5.98          9.08         2.29 o
  -2  -5  10         13.17         13.15         2.55 o
  -1  -5  10         79.73         84.53         5.45 o
   0  -5  10        566.77        542.80        13.85 o
   1  -5  10         69.49         76.59         5.48 o
   2  -5  10        169.87        169.22         8.40 o
   3  -5  10         18.34         20.11         5.03 o
   4  -5  10         41.74         41.96         4.83 o
  -6  -4  10          8.40          8.05         2.95 o
  -5  -4  10         21.39          9.98         3.81 o
  -4  -4  10          4.24          4.96         3.84 o
  -3  -4  10        102.61         98.72        12.08 o
  -2  -4  10        572.73        563.30        16.20 o
  -1  -4  10         23.39         12.80         2.91 o
   0  -4  10        114.94        106.83         7.03 o
   1  -4  10        107.86        105.01         5.72 o
   2  -4  10          7.00          6.58         1.80 o
   3  -4  10          7.27          5.13         2.05 o
   4  -4  10         17.21         17.25         2.85 o
   5  -4  10         72.18         67.27         7.97 o
  -6  -3  10         26.03         17.42         7.03 o
  -5  -3  10         70.86         69.85         6.70 o
  -4  -3  10          1.04          2.65         2.37 o
  -3  -3  10         89.54         85.87         5.20 o
  -2  -3  10         10.82          7.74         2.25 o
  -1  -3  10         91.50         87.06         6.10 o
   0  -3  10         43.16         37.83         4.19 o
   1  -3  10        143.84        148.98         7.97 o
   2  -3  10        342.98        343.04        12.43 o
   3  -3  10          7.36          5.46         1.75 o
   4  -3  10        200.05        199.90         7.45 o
   5  -3  10          0.12          0.94         1.63 o
   6  -3  10         90.14         90.14         6.75 o
  -6  -2  10          8.69          5.85         2.66 o
  -5  -2  10         21.12         19.75         3.62 o
  -4  -2  10          2.70          2.59         3.67 o
  -3  -2  10         14.06         13.72         1.86 o
  -2  -2  10        802.40        804.14        17.56 o
  -1  -2  10          9.99          7.28         2.57 o
   0  -2  10        373.10        362.96        22.20 o
   1  -2  10         11.25         11.94         3.16 o
   2  -2  10         67.18         57.30         5.16 o
   3  -2  10         55.84         59.18         5.41 o
   4  -2  10         63.39         60.55         4.50 o
   5  -2  10          1.92          1.64         1.26 o
   6  -2  10         10.58          5.40         2.32 o
  -6  -1  10          4.70          8.56         3.02 o
  -5  -1  10         27.16         31.99         4.49 o
  -4  -1  10         32.64         30.73         3.95 o
  -3  -1  10        241.75        249.63         8.38 o
  -2  -1  10          2.89          3.97         1.19 o
  -1  -1  10        835.40        814.00        13.64 o
   0  -1  10        155.50        142.42        12.78 o
   1  -1  10         34.34         36.53         3.82 o
   2  -1  10        402.07        415.32        12.78 o
   3  -1  10       1468.59       1477.54        23.60 o
   4  -1  10         97.14         89.09         5.15 o
   5  -1  10         66.03         59.50         4.62 o
   6  -1  10         58.46         59.66         5.31 o
   7  -1  10         24.93         25.90         3.18 o
  -6   0  10          3.99         -0.74         3.76 o
  -5   0  10         48.93         50.22         5.63 o
  -4   0  10         89.82         91.64         6.70 o
  -3   0  10         22.97         22.47         3.19 o
  -2   0  10          4.68          3.95         1.10 o
  -1   0  10        331.82        360.04         8.67 o
   0   0  10        167.72        153.06         7.63 o
   1   0  10         49.69         52.08         4.39 o
   2   0  10         85.01         75.16        10.41 o
   3   0  10       1069.76       1069.08        15.28 o
   4   0  10       1858.57       1847.46        33.67 o
   5   0  10         26.18         27.05         3.13 o
   6   0  10        322.97        321.64        10.78 o
   7   0  10        105.60        106.35         5.94 o
  -6   1  10         19.33         12.64         3.31 o
  -5   1  10          0.79         -1.94         2.08 o
  -4   1  10         65.25         69.37         8.61 o
  -3   1  10          1.73          1.89         1.45 o
  -2   1  10         44.16         45.24         2.22 o
  -1   1  10       1357.08       1380.73        13.82 o
   0   1  10       1657.44       1824.37        27.15 o
   1   1  10         63.93         57.92         3.34 o
   2   1  10         97.89         96.21         3.07 o
   3   1  10        508.51        541.01         7.62 o
   4   1  10        441.15        460.77        10.25 o
   5   1  10        108.13        109.20         5.66 o
   6   1  10         69.43         74.80         5.18 o
   7   1  10          3.30          4.69         2.22 o
   8   1  10         43.69         45.55         4.83 o
  -6   2  10          9.71         11.14         4.98 o
  -5   2  10         73.30         74.61         6.87 o
  -4   2  10         79.10         87.79         6.95 o
  -3   2  10        176.02        175.03         6.96 o
  -2   2  10         81.85         84.75         4.06 o
  -1   2  10         75.48         76.95         2.77 o
   0   2  10         19.60         25.53         2.38 o
   1   2  10         16.92         29.57         2.43 o
   2   2  10         61.48         68.17         3.29 o
   3   2  10         63.22         84.32         2.84 o
   4   2  10        868.42        883.31        12.25 o
   5   2  10         92.82        100.52         5.18 o
   6   2  10          2.03          2.79         1.62 o
   7   2  10        207.53        224.86        12.08 o
   8   2  10          0.09         -2.48         2.48 o
  -5   3  10          0.01          4.39         2.56 o
  -4   3  10        148.86        148.98         9.03 o
  -3   3  10        131.63        133.57         5.52 o
  -2   3  10         97.13         98.82         3.71 o
  -1   3  10        118.43        109.45         3.61 o
   0   3  10        180.46        198.98         6.15 o
   1   3  10        214.84        186.46         4.67 o
   2   3  10         29.15         29.50         2.03 o
   3   3  10       1111.71       1110.25        20.52 o
   4   3  10         32.91         31.50         2.90 o
   5   3  10        234.12        227.78         7.96 o
   6   3  10         19.27         15.53         3.63 o
   7   3  10         23.74         28.48         8.37 o
   8   3  10          9.92          9.88         4.22 o
  -5   4  10         23.32         26.31         4.54 o
  -4   4  10          4.25          3.33         1.55 o
  -3   4  10        143.15        158.26         6.12 o
  -2   4  10         15.69         18.15         1.84 o
  -1   4  10          8.34          8.02         1.90 o
   0   4  10       1448.36       1453.06        17.51 o
   1   4  10         49.72         45.22         2.73 o
   2   4  10       1185.15       1159.87        22.61 o
   3   4  10          3.28          2.99         1.42 o
   4   4  10         23.44         27.48         2.75 o
   5   4  10          1.25          0.50         1.34 o
   6   4  10        186.33        172.88         7.41 o
   7   4  10         41.64         42.28         4.10 o
   8   4  10         62.84         74.81         7.23 o
  -4   5  10        203.70        210.86        11.85 o
  -3   5  10         59.11         56.86         4.66 o
  -2   5  10         80.72         75.19         4.14 o
  -1   5  10         13.55         14.64         2.05 o
   0   5  10        150.15        159.32         4.80 o
   1   5  10        674.54        673.57        12.89 o
   2   5  10         49.12         50.95         2.94 o
   3   5  10        710.02        652.14        12.81 o
   4   5  10        106.26         99.75         5.17 o
   5   5  10        184.37        192.82         7.51 o
   6   5  10         64.81         65.11         4.85 o
   7   5  10        164.96        170.28         7.99 o
   8   5  10          5.02          8.68         2.46 o
  -4   6  10          0.49          2.53         2.64 o
  -3   6  10        136.47        142.63         9.73 o
  -2   6  10         34.07         30.93         6.27 o
  -1   6  10        232.22        233.44         8.71 o
   0   6  10          2.26          2.77         1.03 o
   1   6  10        325.70        316.75        10.14 o
   2   6  10        497.03        497.90        15.20 o
   3   6  10       2248.37       2248.49        24.55 o
   4   6  10         10.99          8.74         2.01 o
   5   6  10          1.07          0.77         2.32 o
   6   6  10         56.04         51.33         4.41 o
   7   6  10          9.56          6.51         2.14 o
   8   6  10         26.74         28.11         3.74 o
  -3   7  10         14.66          8.47         3.12 o
  -2   7  10         61.41         76.87         7.43 o
  -1   7  10          0.07          1.90         1.65 o
   0   7  10        227.98        214.47         8.65 o
   1   7  10         51.37         54.38         3.70 o
   2   7  10         87.84         86.81         4.51 o
   3   7  10        124.48        124.96         5.39 o
   4   7  10          5.45          5.47         2.42 o
   5   7  10        222.15        224.81        10.54 o
   6   7  10         37.89         37.94         3.86 o
   7   7  10         52.99         58.15         5.10 o
   8   7  10          1.21          3.97         2.45 o
  -2   8  10         27.56         25.27         4.64 o
  -1   8  10         38.28         45.62         5.67 o
   0   8  10          8.10          9.92         2.34 o
   1   8  10          0.25          0.37         1.10 o
   2   8  10          0.96         -0.20         1.73 o
   3   8  10        196.21        210.11         8.97 o
   4   8  10          0.10          5.82         2.03 o
   5   8  10          0.11         -2.59         2.59 o
   6   8  10        281.55        289.85        14.00 o
   7   8  10         48.59         47.04         4.24 o
   0   9  10         99.48         94.25         8.19 o
   1   9  10          5.65         11.29         2.56 o
   2   9  10        247.31        256.66        10.46 o
   3   9  10         82.64         96.97         6.54 o
   4   9  10         24.61         21.68         3.76 o
   5   9  10         27.78         29.91         6.98 o
   6   9  10          1.91          2.10         2.38 o
   2  10  10          4.84          1.58         1.76 o
   3  10  10         16.69         17.49         3.20 o
   4  10  10          0.24          6.01         2.50 o
  -4  -6  11          2.24         -1.33         2.96 o
  -3  -6  11         46.92         49.58         6.00 o
  -2  -6  11          8.76         12.19         7.00 o
  -1  -6  11         88.73        102.39         8.50 o
   0  -6  11        101.52         91.08         8.24 o
   1  -6  11         54.57         60.83         5.51 o
   2  -6  11        129.37        166.08        10.33 o
  -5  -5  11          4.25          4.76         1.92 o
  -4  -5  11         80.08         78.63         6.06 o
  -3  -5  11          5.36          1.37         1.69 o
  -2  -5  11        331.62        353.96        19.16 o
  -1  -5  11          0.08          1.79         1.35 o
   0  -5  11         11.62         12.53         2.60 o
   1  -5  11        152.32        142.51         7.71 o
   2  -5  11          0.23          1.56         1.62 o
   3  -5  11         19.27         11.84         2.99 o
  -5  -4  11         36.76         38.08         5.82 o
  -4  -4  11         11.79          8.76         2.88 o
  -3  -4  11         16.47         15.26         4.03 o
  -2  -4  11          0.02          0.78         1.89 o
  -1  -4  11          1.59          2.72         1.60 o
   0  -4  11         17.36         16.67         3.31 o
   1  -4  11        109.49        117.15         7.75 o
   2  -4  11         95.61        108.86         6.76 o
   3  -4  11        122.60        129.96         7.46 o
   4  -4  11        121.48        124.98         6.48 o
  -6  -3  11          0.25         -0.42         1.90 o
  -5  -3  11          7.71          3.40         2.54 o
  -4  -3  11         36.46         31.88         4.72 o
  -3  -3  11         61.49         56.64         4.84 o
  -2  -3  11        275.92        285.23        11.55 o
  -1  -3  11        453.75        459.60        14.46 o
   0  -3  11        191.35        198.04         9.55 o
   1  -3  11         55.79         70.28         5.85 o
   2  -3  11        199.21        193.16         9.83 o
   3  -3  11          9.86         10.56         6.42 o
   4  -3  11         11.32         16.92         4.21 o
   5  -3  11          0.12          5.09         3.13 o
  -6  -2  11          6.48         14.09         3.91 o
  -5  -2  11         17.79         14.36         5.16 o
  -4  -2  11         74.68         77.34         5.49 o
  -3  -2  11         96.99         96.21         7.28 o
  -2  -2  11         35.50         30.50         3.15 o
  -1  -2  11        417.39        413.04        17.48 o
   0  -2  11        129.08        132.74         7.61 o
   1  -2  11       1004.40        990.81        32.30 o
   2  -2  11         14.01         11.40         2.87 o
   3  -2  11        170.43        163.56         9.12 o
   4  -2  11          1.85          2.22         1.74 o
   5  -2  11         37.93         38.60         3.59 o
   6  -2  11        157.35        159.02         7.36 o
  -6  -1  11          0.01          2.59         2.39 o
  -5  -1  11         49.95         52.46         5.78 o
  -4  -1  11          0.02          3.44         4.10 o
  -3  -1  11          9.07          9.11         2.10 o
  -2  -1  11         18.86         17.02         2.42 o
  -1  -1  11         29.47         28.32         2.82 o
   0  -1  11         68.06         63.77         5.25 o
   1  -1  11         45.64         37.42         4.13 o
   2  -1  11       2041.25       1969.45        29.10 o
   3  -1  11         12.71          7.72         1.89 o
   4  -1  11          0.22         -1.44         2.28 o
   5  -1  11        242.23        249.48         9.36 o
   6  -1  11         51.49         45.82         3.88 o
   7  -1  11          1.24         -0.66         2.13 o
  -6   0  11          1.05          0.48         2.01 o
  -5   0  11          0.01          0.95         4.88 o
  -4   0  11          9.53         12.07         2.94 o
  -3   0  11         15.78         17.95         2.51 o
  -2   0  11       1416.66       1486.95        19.37 o
  -1   0  11         57.01         53.60         4.23 o
   0   0  11         11.10         11.91         2.65 o
   1   0  11        898.45        881.24        18.32 o
   2   0  11          4.47          3.48         1.62 o
   3   0  11        403.04        429.99        13.61 o
   4   0  11       1132.55       1150.02        21.89 o
   5   0  11         59.98         70.56         4.86 o
   6   0  11         33.93         33.77        11.50 o
   7   0  11          5.14          1.55         2.13 o
  -6   1  11          0.22          0.83         2.28 o
  -5   1  11         45.57         49.02         5.59 o
  -4   1  11         17.60         14.52         3.71 o
  -3   1  11        271.33        267.45         8.77 o
  -2   1  11         21.95         26.30         2.12 o
  -1   1  11         91.65        103.28         3.40 o
   0   1  11          3.75          4.93         2.02 o
   1   1  11         49.92         46.53         3.17 o
   2   1  11        110.94        100.88         4.45 o
   3   1  11          0.13          0.38         1.85 o
   4   1  11         21.73         20.87         5.06 o
   5   1  11         13.71         14.40         3.31 o
   6   1  11         56.44         58.00         6.26 o
   7   1  11        175.86        198.33        11.72 o
  -5   2  11         11.02         12.03         3.95 o
  -4   2  11        197.27        191.56         9.91 o
  -3   2  11          6.61          6.97         1.86 o
  -2   2  11        201.74        217.89        10.42 o
  -1   2  11         11.49         12.03         1.51 o
   0   2  11         75.21         74.87         4.06 o
   1   2  11        309.54        279.40         7.40 o
   2   2  11        680.97        680.23        11.61 o
   3   2  11        528.84        524.58        14.77 o
   4   2  11         52.84         45.14         4.84 o
   5   2  11        531.02        541.82        16.90 o
   6   2  11         14.84         16.66         3.52 o
   7   2  11         19.26         13.78         4.35 o
   8   2  11         15.14          9.16         8.07 o
  -5   3  11          0.02          1.40         2.45 o
  -4   3  11         29.73         26.39        14.05 o
  -3   3  11          4.82         11.31         3.79 o
  -2   3  11        193.76        198.59         6.30 o
  -1   3  11        214.79        211.23         6.29 o
   0   3  11        294.41        291.46         6.80 o
   1   3  11        441.74        453.49         8.33 o
   2   3  11        574.32        566.73        13.07 o
   3   3  11         57.38         64.43         5.30 o
   4   3  11        147.69        121.24         5.40 o
   5   3  11         49.75         53.53         4.05 o
   6   3  11        233.28        238.93        21.92 o
   7   3  11         36.22         43.09         5.65 o
   8   3  11         65.92         59.07         6.87 o
  -5   4  11         62.20         60.30         5.46 o
  -4   4  11         55.56         53.02         4.99 o
  -3   4  11        109.39        110.29         6.44 o
  -2   4  11        154.98        158.83         5.89 o
  -1   4  11        208.94        216.01         6.60 o
   0   4  11         44.88         45.77         3.69 o
   1   4  11          2.49          1.17         1.85 o
   2   4  11        188.43        179.47         5.24 o
   3   4  11         19.35         21.26         3.00 o
   4   4  11         53.28         52.62         3.33 o
   5   4  11        691.24        678.20        12.43 o
   6   4  11         34.16         38.28         3.82 o
   7   4  11         18.42         22.92         3.31 o
   8   4  11         23.01         16.31         3.74 o
  -4   5  11          2.71          7.66         4.93 o
  -3   5  11         10.79         12.37         2.71 o
  -2   5  11          0.17          1.46         1.20 o
  -1   5  11         67.28         71.94         4.02 o
   0   5  11         11.80         12.53         1.78 o
   1   5  11       3460.57       3440.33        56.14 o
   2   5  11        437.71        452.17         8.77 o
   3   5  11        271.62        259.90         8.43 o
   4   5  11        363.24        324.25        12.03 o
   5   5  11          3.00          1.07         1.91 o
   6   5  11        150.82        153.05         8.91 o
   7   5  11          5.52          5.75         2.93 o
   8   5  11          2.50          6.27         2.09 o
  -3   6  11         68.44         60.04         6.65 o
  -2   6  11          5.69          8.64         2.23 o
  -1   6  11         15.59         16.87         2.61 o
   0   6  11        353.11        370.00         8.97 o
   1   6  11        454.14        463.33         9.72 o
   2   6  11        260.98        265.51         8.74 o
   3   6  11        168.05        176.54         7.20 o
   4   6  11        143.64        144.21         6.61 o
   5   6  11         14.16         14.02         6.23 o
   6   6  11         34.76         30.82         3.76 o
   7   6  11          6.22          7.11         2.16 o
   8   6  11          2.61          4.13         2.48 o
  -2   7  11         42.06         39.22         5.43 o
  -1   7  11         13.51         13.51         3.33 o
   0   7  11         14.59         11.59         2.32 o
   1   7  11        116.18        125.86         5.57 o
   2   7  11        220.93        215.75         8.65 o
   3   7  11         63.21         61.65         4.50 o
   4   7  11        403.61        394.52        11.12 o
   5   7  11        288.05        294.90        12.44 o
   6   7  11         10.74         10.13         2.65 o
   7   7  11         40.66         32.49         4.16 o
  -1   8  11         23.66         20.53         4.18 o
   0   8  11        121.71        122.18         7.03 o
   1   8  11         34.30         28.57         2.96 o
   2   8  11        137.13        135.14         7.32 o
   3   8  11          4.35          4.50         2.49 o
   4   8  11         18.84         21.27         3.74 o
   5   8  11         85.81         89.46         7.86 o
   6   8  11         55.88         47.20         8.38 o
   7   8  11          1.12          4.09         3.61 o
   0   9  11        121.48        136.16         7.94 o
   1   9  11         87.90         86.40         7.83 o
   2   9  11          0.03          1.22         1.80 o
   3   9  11         14.29         16.99         3.12 o
   4   9  11          1.39          5.10         2.17 o
   5   9  11         49.83         58.42         6.55 o
   6   9  11          0.14          0.54         7.34 o
  -2  -6  12         31.55         41.74         7.18 o
  -1  -6  12         11.59         12.67         6.55 o
   0  -6  12         37.66         42.31         5.77 o
   1  -6  12          2.86          6.06         2.81 o
  -4  -5  12          9.03         15.64         3.09 o
  -3  -5  12          4.83          6.08         1.94 o
  -2  -5  12          8.07         10.44         2.42 o
  -1  -5  12          4.81          7.75         3.21 o
   0  -5  12          9.55         10.08         2.57 o
   1  -5  12        191.12        178.53        11.86 o
   2  -5  12         30.41         26.02         3.83 o
   3  -5  12         29.29         28.00         6.88 o
  -5  -4  12         27.28         34.28         5.43 o
  -4  -4  12         44.26         44.35         4.62 o
  -3  -4  12        205.72        226.73        16.36 o
  -2  -4  12          1.05         -2.01         2.01 o
  -1  -4  12         39.16         39.07         4.83 o
   0  -4  12        248.19        258.00        11.73 o
   1  -4  12         14.57         12.54         5.05 o
   2  -4  12         91.97        101.16         6.29 o
   3  -4  12         14.99         13.32         3.10 o
   4  -4  12         19.56         18.38         2.73 o
  -5  -3  12          0.91          4.51         4.07 o
  -4  -3  12         69.76         75.73         7.41 o
  -3  -3  12         27.12         27.20         4.36 o
  -2  -3  12        288.37        293.20        12.19 o
  -1  -3  12        158.91        160.42         9.34 o
   0  -3  12          2.58         -0.66         1.77 o
   1  -3  12         30.62         27.09         5.93 o
   2  -3  12         25.87         26.10         3.97 o
   3  -3  12        153.09        147.02         9.15 o
   4  -3  12          5.96          5.85         1.55 o
   5  -3  12          7.26          1.63         1.87 o
  -5  -2  12          0.90         10.71         3.08 o
  -4  -2  12          0.55          0.75         2.61 o
  -3  -2  12         26.32         26.04         3.99 o
  -2  -2  12         37.44         40.25         3.75 o
  -1  -2  12         45.61         37.21         8.35 o
   0  -2  12        670.20        674.74        18.01 o
   1  -2  12        289.02        294.16        11.84 o
   2  -2  12         38.21         33.56         4.25 o
   3  -2  12         43.75         47.19         5.24 o
   4  -2  12        365.81        372.80        11.54 o
   5  -2  12         10.17         10.12         2.61 o
   6  -2  12          5.16         12.22         3.19 o
  -5  -1  12          0.04          3.39         2.22 o
  -4  -1  12        175.99        186.94         8.42 o
  -3  -1  12         18.02         21.13         2.88 o
  -2  -1  12        200.71        210.34        11.19 o
  -1  -1  12        141.67        136.95         6.29 o
   0  -1  12        371.54        374.67        10.21 o
   1  -1  12        341.57        334.95        12.27 o
   2  -1  12        908.44        866.83        20.24 o
   3  -1  12        416.80        427.33        11.10 o
   4  -1  12          9.50          7.09         2.49 o
   5  -1  12          0.44          1.32         2.15 o
   6  -1  12         21.10         18.01         3.32 o
  -5   0  12         18.99         26.75         4.50 o
  -4   0  12        219.33        208.81         9.55 o
  -3   0  12         90.47         94.79         5.52 o
  -2   0  12          1.31          4.10         1.52 o
  -1   0  12        103.19        101.79         5.21 o
   0   0  12         22.76         19.03         2.68 o
   1   0  12          0.21          0.37         1.27 o
   2   0  12        134.37        131.61         7.83 o
   3   0  12         59.05         57.95         5.48 o
   4   0  12         15.67         12.42         3.26 o
   5   0  12          9.49         11.21         3.33 o
   6   0  12        202.09        202.87        11.68 o
   7   0  12         78.91         89.15         6.90 o
  -5   1  12         30.08         23.28         6.20 o
  -4   1  12          3.56         11.76         3.09 o
  -3   1  12         15.71         14.16         3.26 o
  -2   1  12         52.43         48.85         4.90 o
  -1   1  12         33.34         30.78         2.43 o
   0   1  12        631.99        613.33        12.08 o
   1   1  12         84.00         65.82         6.64 o
   2   1  12        290.97        276.13         7.73 o
   3   1  12        634.85        611.48        20.15 o
   4   1  12        447.58        440.57        15.09 o
   5   1  12         21.86         24.69         4.13 o
   6   1  12         51.86         54.79         6.22 o
   7   1  12          5.75          3.99         4.01 o
  -5   2  12         10.94          4.55         3.98 o
  -4   2  12         12.50         14.88         3.70 o
  -3   2  12          3.99          2.37         2.41 o
  -2   2  12         38.21         35.11         4.30 o
  -1   2  12        797.71        807.71        18.50 o
   0   2  12         42.68         39.77         2.70 o
   1   2  12        264.01        255.31        21.32 o
   2   2  12        141.18        121.95         5.15 o
   3   2  12          0.05          1.66         2.17 o
   4   2  12         23.35         20.77         3.65 o
   5   2  12          2.97          2.42         2.02 o
   6   2  12        234.63        243.65        12.42 o
   7   2  12         21.09         21.15         4.34 o
  -5   3  12         64.96         59.38         6.88 o
  -4   3  12         53.27         57.84         6.25 o
  -3   3  12         35.31         33.63         4.60 o
  -2   3  12         18.52         19.02         3.35 o
  -1   3  12         74.75         74.38         4.57 o
   0   3  12         26.94         27.18         2.36 o
   1   3  12          1.40          2.79         1.51 o
   2   3  12         29.47         27.35         2.20 o
   3   3  12        110.89         90.37         6.53 o
   4   3  12        925.53        888.43        21.03 o
   5   3  12         74.73         76.64         6.71 o
   6   3  12          0.55          3.81         2.25 o
   7   3  12        152.34        164.40        10.80 o
   8   3  12         11.88         15.85         4.10 o
  -4   4  12          1.32          2.73         1.98 o
  -3   4  12         17.33         15.47         2.71 o
  -2   4  12         25.44         24.40         3.22 o
  -1   4  12       1709.60       1731.33        19.59 o
   0   4  12       1284.86       1247.53        15.79 o
   1   4  12        184.13        172.16         6.95 o
   2   4  12          0.06          2.09         1.61 o
   3   4  12        280.57        266.82         8.94 o
   4   4  12        433.49        415.49        11.62 o
   5   4  12          1.40          2.23         1.81 o
   6   4  12         68.26         58.11         7.05 o
   7   4  12         15.18          6.94         2.45 o
   8   4  12          3.68          3.56         2.30 o
  -4   5  12          7.66          8.75         4.38 o
  -3   5  12         97.93        111.34         6.89 o
  -2   5  12         30.98         33.47         3.70 o
  -1   5  12        627.06        658.20        12.34 o
   0   5  12        230.48        232.38         7.08 o
   1   5  12        832.74        862.55        16.05 o
   2   5  12         25.61         22.86         2.81 o
   3   5  12         42.09         40.84         3.59 o
   4   5  12         98.78         93.04         6.78 o
   5   5  12         26.97         24.90         2.99 o
   6   5  12          2.18          7.35         2.53 o
   7   5  12         11.40          7.74         3.02 o
   8   5  12         21.59         19.04         5.13 o
  -3   6  12          8.83          9.57         3.31 o
  -2   6  12         26.34         39.58         5.33 o
  -1   6  12        112.56        101.43         6.11 o
   0   6  12        119.43        126.90         5.46 o
   1   6  12          0.36         -1.00         1.16 o
   2   6  12         24.89         23.76         2.98 o
   3   6  12        390.42        374.88        10.83 o
   4   6  12         25.87         25.41         3.02 o
   5   6  12        296.17        296.68        21.58 o
   6   6  12         40.57         37.24         3.96 o
   7   6  12         40.44         41.94         4.36 o
  -2   7  12          2.73          0.41         2.44 o
  -1   7  12         47.07         40.92         4.23 o
   0   7  12          4.71          4.01         1.70 o
   1   7  12        113.45        109.31         5.29 o
   2   7  12        230.80        216.77         8.91 o
   3   7  12          5.39          7.32         1.96 o
   4   7  12        116.01        121.75         6.53 o
   5   7  12          2.14          0.28         4.83 o
   6   7  12          1.16          0.48         2.14 o
   7   7  12         10.71          1.96         3.72 o
  -1   8  12          0.07         -3.83         4.04 o
   0   8  12         85.52         78.02         5.85 o
   1   8  12         52.07         55.14         8.45 o
   2   8  12         20.22         12.97         2.79 o
   3   8  12         15.82          7.11         2.58 o
   4   8  12          2.95          2.38         1.98 o
   5   8  12         61.94         61.73         9.15 o
   6   8  12         29.00         31.17         4.59 o
   1   9  12         33.58         37.67         5.38 o
   2   9  12         71.85         84.35        10.17 o
   3   9  12        273.95        297.97        11.63 o
   4   9  12         50.20         53.77         5.05 o
   5   9  12          5.80          7.10         3.16 o
  -3  -5  13         12.08         12.15         5.90 o
  -2  -5  13          1.91          3.18         2.15 o
  -1  -5  13         78.10         77.80         7.78 o
   0  -5  13         67.62         65.79         7.15 o
   1  -5  13         17.83         18.78         4.83 o
   2  -5  13        107.23        118.76         7.72 o
  -4  -4  13         74.39         74.12         7.62 o
  -3  -4  13         72.92         60.08         6.51 o
  -2  -4  13         78.90         76.03         9.17 o
  -1  -4  13         41.64         41.78         5.20 o
   0  -4  13          0.94          3.28         4.20 o
   1  -4  13          4.83          3.60         2.27 o
   2  -4  13         26.00         20.06         4.27 o
   3  -4  13          2.27          3.43         3.21 o
  -4  -3  13          0.78         -0.46         2.35 o
  -3  -3  13         10.33          3.65         4.42 o
  -2  -3  13         15.36         17.74         3.05 o
  -1  -3  13         58.90         57.15         8.80 o
   0  -3  13          5.11          6.04         3.47 o
   1  -3  13        129.20        123.02         8.31 o
   2  -3  13        268.67        266.13        12.45 o
   3  -3  13        118.41        121.66         8.71 o
   4  -3  13          0.60          1.58         2.25 o
  -5  -2  13          2.92          4.38         2.15 o
  -4  -2  13          8.14          6.60         2.51 o
  -3  -2  13          0.33          0.85         2.48 o
  -2  -2  13        334.86        366.16        11.16 o
  -1  -2  13         41.47         38.46         3.74 o
   0  -2  13        216.20        209.13        10.31 o
   1  -2  13        718.08        725.92        27.21 o
   2  -2  13         90.42         95.23         7.34 o
   3  -2  13          8.44          6.11         3.57 o
   4  -2  13         18.40         15.91         3.29 o
   5  -2  13        170.14        198.68         9.70 o
  -5  -1  13          0.90          2.69         2.09 o
  -4  -1  13         44.28         46.74         5.79 o
  -3  -1  13         35.67         44.80         5.47 o
  -2  -1  13         47.03         41.49         5.03 o
  -1  -1  13        247.15        258.07         8.93 o
   0  -1  13        269.14        256.10         8.75 o
   1  -1  13        101.30         84.06         6.58 o
   2  -1  13         87.62         82.84         8.31 o
   3  -1  13         11.99          8.81         4.32 o
   4  -1  13        164.38        167.03        10.13 o
   5  -1  13          0.02          4.85         2.41 o
   6  -1  13        235.93        272.14        17.79 o
  -5   0  13         25.24         26.90         4.78 o
  -4   0  13          0.21          5.17         2.51 o
  -3   0  13          2.12          0.97         1.85 o
  -2   0  13        148.21        142.54         8.68 o
  -1   0  13        191.07        187.63         7.36 o
   0   0  13         82.99         82.80         7.28 o
   1   0  13        262.62        244.16         9.20 o
   2   0  13        765.79        732.74        19.01 o
   3   0  13         10.66          5.07         2.41 o
   4   0  13         65.27         68.33         6.52 o
   5   0  13        118.87        114.39         9.83 o
   6   0  13          0.24         -1.02         2.49 o
  -5   1  13          3.65          5.07         2.62 o
  -4   1  13          1.26          1.91         2.69 o
  -3   1  13         33.87         34.38         4.55 o
  -2   1  13         43.15         46.38         5.06 o
  -1   1  13        320.95        316.66         9.24 o
   0   1  13        326.74        329.67         9.29 o
   1   1  13         43.35         53.69         4.31 o
   2   1  13         86.31         80.14         8.08 o
   3   1  13         21.82         24.09         8.47 o
   4   1  13         70.39         71.73         6.61 o
   5   1  13         69.02         76.15         7.08 o
   6   1  13         46.83         61.08         6.82 o
   7   1  13          7.78          7.42         5.89 o
  -5   2  13         25.42         24.04         4.82 o
  -4   2  13          0.33          1.61         3.72 o
  -3   2  13         22.83         18.00         3.55 o
  -2   2  13         54.40         54.12         5.51 o
  -1   2  13         28.29         24.99         2.84 o
   0   2  13          6.34          5.52         1.39 o
   1   2  13          3.98          5.57         2.06 o
   2   2  13        596.07        541.64        15.73 o
   3   2  13          6.36          4.22         4.93 o
   4   2  13        343.62        355.57        13.90 o
   5   2  13         80.77         78.89         7.05 o
   6   2  13        150.04        143.44         9.87 o
   7   2  13        102.11         93.60         8.58 o
  -4   3  13         52.55         43.81         5.82 o
  -3   3  13        177.34        175.47        11.82 o
  -2   3  13        570.57        556.39        16.96 o
  -1   3  13         33.09         36.17         3.29 o
   0   3  13        134.90        135.47         5.11 o
   1   3  13        145.32        153.79         6.59 o
   2   3  13          4.08          7.38         1.88 o
   3   3  13         56.75         76.21         6.26 o
   4   3  13        168.69        136.92         8.70 o
   5   3  13         58.67         68.28        15.42 o
   6   3  13          0.43          0.75         2.16 o
   7   3  13          0.58         -1.43         2.88 o
  -4   4  13          0.49         -2.18         2.18 o
  -3   4  13        447.21        478.30        17.03 o
  -2   4  13          0.05          1.60         1.78 o
  -1   4  13        810.88        856.75        14.09 o
   0   4  13          9.74          5.77         1.53 o
   1   4  13         22.37         21.62         2.40 o
   2   4  13         28.11         26.09         2.97 o
   3   4  13         45.17         36.24         5.62 o
   4   4  13          0.56          3.51         1.84 o
   5   4  13        133.11        123.48         6.98 o
   6   4  13        142.46        145.88         9.95 o
   7   4  13         22.44         29.32         4.78 o
  -3   5  13         73.90         65.80         7.26 o
  -2   5  13          2.87          2.16         1.92 o
  -1   5  13         17.78         15.23         2.28 o
   0   5  13         55.00         55.68         3.72 o
   1   5  13         16.82         19.22         2.21 o
   2   5  13        374.51        379.15        10.97 o
   3   5  13        105.23         96.40         6.96 o
   4   5  13          0.57          3.28         1.93 o
   5   5  13        484.24        464.73        16.07 o
   6   5  13         21.65         21.53         4.17 o
   7   5  13          1.18          8.13         2.97 o
  -2   6  13         84.40         73.39        11.77 o
  -1   6  13         38.91         46.40         6.45 o
   0   6  13         31.14         25.46         2.65 o
   1   6  13         60.24         64.82         4.80 o
   2   6  13         27.05         28.93         3.99 o
   3   6  13        150.83        154.68         7.29 o
   4   6  13         22.97         20.93         3.64 o
   5   6  13         34.45         32.05        10.56 o
   6   6  13         33.83         28.58         4.29 o
   7   6  13         42.37         43.72         5.63 o
  -1   7  13          2.32          4.18         2.55 o
   0   7  13          7.00          6.16         2.00 o
   1   7  13         64.47         66.86         6.49 o
   2   7  13          6.82          4.86         2.51 o
   3   7  13          0.03          1.12         1.63 o
   4   7  13        188.28        174.35         7.98 o
   5   7  13          0.02          1.39         1.90 o
   6   7  13          1.84         -1.51         1.94 o
   7   7  13         66.49         72.67         7.25 o
   0   8  13          3.34          4.50         2.12 o
   1   8  13        142.97        160.33        10.42 o
   2   8  13         11.46         13.38         2.80 o
   3   8  13        192.50        208.41         9.46 o
   4   8  13         35.96         31.85         4.88 o
   5   8  13         10.93         12.50         4.83 o
   6   8  13         22.29         33.47         5.18 o
   2   9  13        311.35        358.89        21.84 o
   3   9  13          2.32          0.64         3.31 o
   4   9  13         23.30         21.66         4.77 o
   5   9  13          0.03          0.69         6.37 o
  -1  -5  14         26.89         23.86         4.63 o
   0  -5  14          2.07          9.84         3.68 o
  -3  -4  14         11.50         11.99         3.56 o
  -2  -4  14          0.04         -0.74         2.21 o
  -1  -4  14         13.18         11.25         5.27 o
   0  -4  14         20.28         16.96         4.76 o
   1  -4  14        285.35        317.99        14.25 o
   2  -4  14          6.13          6.93         3.29 o
  -4  -3  14         28.56         21.07         4.44 o
  -3  -3  14         67.19         67.50         6.92 o
  -2  -3  14         77.18         72.45         6.01 o
  -1  -3  14         41.27         46.27         5.43 o
   0  -3  14        149.01        161.69         9.85 o
   1  -3  14          4.62          9.57         4.08 o
   2  -3  14         64.70         66.32        13.57 o
   3  -3  14         56.36         59.06         6.59 o
   4  -3  14          0.98         -1.35         2.39 o
  -4  -2  14         58.89         53.11         6.63 o
  -3  -2  14         17.38         17.24         6.48 o
  -2  -2  14         39.20         34.71         4.88 o
  -1  -2  14         35.42         40.17         6.01 o
   0  -2  14        140.81        133.38        11.50 o
   1  -2  14          8.64          6.84         2.47 o
   2  -2  14         16.57         13.83         3.30 o
   3  -2  14         43.69         46.84         5.65 o
   4  -2  14         90.53        104.68         8.60 o
   5  -2  14        138.73        165.78        11.17 o
  -4  -1  14         23.48         26.90         6.36 o
  -3  -1  14          8.80          7.01         2.68 o
  -2  -1  14          8.17          9.26         5.32 o
  -1  -1  14          0.09          0.06         2.08 o
   0  -1  14        157.26        151.01         8.69 o
   1  -1  14        204.65        211.76         8.22 o
   2  -1  14        274.23        288.58        12.80 o
   3  -1  14         88.31         82.76         8.46 o
   4  -1  14         84.10         87.05        12.35 o
   5  -1  14          2.19          2.85         2.43 o
  -4   0  14         19.49         21.23         4.77 o
  -3   0  14          8.48         11.86         3.23 o
  -2   0  14        253.34        248.15        11.79 o
  -1   0  14         73.77         72.48         4.89 o
   0   0  14        381.64        373.97        10.66 o
   1   0  14         36.62         44.60         3.82 o
   2   0  14        123.46        119.30        14.72 o
   3   0  14          3.91          7.13         3.08 o
   4   0  14          1.10         -1.64         2.21 o
   5   0  14          0.91          1.00         2.80 o
   6   0  14         80.81         91.71         8.50 o
  -4   1  14          0.15          0.67         2.21 o
  -3   1  14          6.39          9.95         6.05 o
  -2   1  14          1.34          1.55         1.91 o
  -1   1  14          3.39          5.07         1.50 o
   0   1  14         92.81         87.11         5.17 o
   1   1  14         38.75         34.18         3.24 o
   2   1  14        359.43        350.54        13.48 o
   3   1  14          1.28          4.42         2.39 o
   4   1  14        245.44        238.22        11.99 o
   5   1  14          0.33          0.71         3.83 o
   6   1  14        297.27        316.52        15.14 o
  -4   2  14         79.21         69.37         7.20 o
  -3   2  14         12.66          7.95         2.87 o
  -2   2  14         47.92         41.43         5.06 o
  -1   2  14          0.03          0.45         1.27 o
   0   2  14        188.03        189.61         6.30 o
   1   2  14          0.30          0.29         1.24 o
   2   2  14          0.06          3.34         3.11 o
   3   2  14        116.18        113.52         7.92 o
   4   2  14         21.87         24.93         4.03 o
   5   2  14        142.54        148.03        11.38 o
   6   2  14         13.25         11.17         3.32 o
   7   2  14          2.44          1.52         3.67 o
  -4   3  14         36.75         45.10         7.70 o
  -3   3  14        279.10        276.66        13.30 o
  -2   3  14         28.57         28.45         4.18 o
  -1   3  14        162.47        162.92         7.05 o
   0   3  14          7.83          5.01         1.57 o
   1   3  14          0.16         -0.24         1.07 o
   2   3  14         39.34         30.51         3.45 o
   3   3  14        122.12         90.94         7.08 o
   4   3  14         23.89         31.52         4.59 o
   5   3  14         42.25         33.55         4.73 o
   6   3  14         45.73         55.67         6.41 o
   7   3  14         31.85         38.63         5.77 o
  -3   4  14        104.41        115.05         8.74 o
  -2   4  14         50.46         48.24         5.47 o
  -1   4  14         15.31         16.66         2.49 o
   0   4  14         96.12         90.04         5.89 o
   1   4  14          2.50          1.38         1.79 o
   2   4  14          7.75          9.85         2.28 o
   3   4  14        162.38        145.16         7.31 o
   4   4  14        522.29        474.92        13.33 o
   5   4  14         29.57         35.09         5.25 o
   6   4  14          0.60          1.28         2.66 o
   7   4  14         58.52         60.48         5.63 o
  -3   5  14          0.27         -1.21         1.77 o
  -2   5  14          4.86          4.35         3.48 o
  -1   5  14         49.74         52.10         4.12 o
   0   5  14        137.66        136.83         5.90 o
   1   5  14         83.82         82.79         5.46 o
   2   5  14          1.94          1.82         2.08 o
   3   5  14        159.36        163.51         9.25 o
   4   5  14        102.28         98.58         7.46 o
   5   5  14         68.19         58.76         6.14 o
   6   5  14          4.42          5.54         3.15 o
   7   5  14          3.67          6.32         3.02 o
  -2   6  14          0.83          4.73         2.83 o
  -1   6  14         30.36         34.62         7.48 o
   0   6  14         36.21         41.72         3.43 o
   1   6  14         54.41         54.96         4.57 o
   2   6  14         83.98         81.92         5.55 o
   3   6  14        128.03        123.85         6.77 o
   4   6  14         11.84         11.20         2.87 o
   5   6  14         89.84         89.35         7.53 o
   6   6  14          4.02         13.25         3.58 o
   7   6  14        141.62        146.71        10.37 o
  -1   7  14         38.54         46.66        12.00 o
   0   7  14         67.50         63.23         6.50 o
   1   7  14         34.34         36.85         5.12 o
   2   7  14         41.42         39.11         9.51 o
   3   7  14         93.74         96.97         6.12 o
   4   7  14          1.91          1.48         1.64 o
   5   7  14         73.15         78.68         7.12 o
   6   7  14         85.62         87.36         7.87 o
   1   8  14        141.24        154.55        10.40 o
   2   8  14         67.08         79.65         7.52 o
   3   8  14          0.27         -0.25         2.13 o
   4   8  14         25.36         19.75         3.95 o
   5   8  14          0.37          1.28         3.03 o
  -1  -4  15         36.97         34.76         9.67 o
   0  -4  15         20.38         12.10         3.33 o
   1  -4  15         52.81         68.68        10.88 o
  -3  -3  15          3.46          3.47         2.79 o
  -2  -3  15         25.98         21.06         4.18 o
  -1  -3  15          2.15          2.62         2.14 o
   0  -3  15         12.77         11.41         3.05 o
   1  -3  15          3.22          1.91         2.02 o
   2  -3  15          0.77          5.00         2.81 o
   3  -3  15        212.27        256.00        23.99 o
  -3  -2  15         12.52         12.66         5.24 o
  -2  -2  15          0.93          0.51         1.83 o
  -1  -2  15        155.16        158.12         7.93 o
   0  -2  15         49.99         38.42         4.90 o
   1  -2  15          7.99          4.06         2.50 o
   2  -2  15        148.29        149.73         9.91 o
   3  -2  15         27.21         28.52         4.80 o
   4  -2  15         15.48         14.52         4.40 o
  -4  -1  15         40.65         44.42         6.22 o
  -3  -1  15          0.00         -1.67         2.24 o
  -2  -1  15        213.57        215.08        21.06 o
  -1  -1  15         30.28         29.88         3.55 o
   0  -1  15        318.91        331.10        10.82 o
   1  -1  15         66.44         64.76         4.88 o
   2  -1  15          2.55          5.51         2.94 o
   3  -1  15          1.04         -0.11         2.09 o
   4  -1  15         24.09         18.01         3.86 o
   5  -1  15         27.58         29.24         4.88 o
  -4   0  15          4.62          1.48         2.65 o
  -3   0  15          9.34         11.38         6.26 o
  -2   0  15         53.31         52.86         8.50 o
  -1   0  15         15.71         17.80         3.58 o
   0   0  15        150.30        150.47         7.10 o
   1   0  15         18.93         17.34         2.66 o
   2   0  15         26.96         20.73         3.80 o
   3   0  15         15.71         16.04         3.32 o
   4   0  15        348.46        388.34        16.11 o
   5   0  15         29.36         26.73         4.97 o
  -4   1  15          6.07          2.46         2.50 o
  -3   1  15          2.17         -0.38         4.73 o
  -2   1  15         49.18         43.43         5.25 o
  -1   1  15        201.29        185.91         9.94 o
   0   1  15         30.44         36.08         3.44 o
   1   1  15         74.39         70.29         6.34 o
   2   1  15        144.60        173.47         9.94 o
   3   1  15         55.78         46.63         6.49 o
   4   1  15        158.21        166.65        10.44 o
   5   1  15          9.09         11.82         3.47 o
   6   1  15          8.41          8.40         3.79 o
  -3   2  15         22.38         29.26         4.77 o
  -2   2  15         26.17         26.72         7.43 o
  -1   2  15         83.32         90.74        10.53 o
   0   2  15          1.33          1.47         1.24 o
   1   2  15        105.47         89.01         8.32 o
   2   2  15          4.57          0.44         1.85 o
   3   2  15          0.15          0.18         2.04 o
   4   2  15         11.79          9.47         4.93 o
   5   2  15          0.21         -0.40         2.06 o
   6   2  15         40.06         36.72         5.79 o
  -3   3  15          6.68          8.76         3.16 o
  -2   3  15          0.44         -0.37         1.75 o
  -1   3  15         21.34         19.91         3.59 o
   0   3  15         25.48         29.04         3.97 o
   1   3  15         46.93         41.63         3.91 o
   2   3  15        556.88        482.52        13.06 o
   3   3  15         91.50         87.19         7.23 o
   4   3  15         51.36         59.99         7.22 o
   5   3  15        108.27        128.13         9.39 o
   6   3  15         28.26         22.03         4.69 o
  -3   4  15          3.38         -3.19         4.85 o
  -2   4  15        146.59        162.57        10.02 o
  -1   4  15          7.22         11.49         3.02 o
   0   4  15         95.94        107.72         5.92 o
   1   4  15        151.11        143.83         8.70 o
   2   4  15          3.86          5.91         2.48 o
   3   4  15        266.17        252.42         9.75 o
   4   4  15          6.17          5.89         1.99 o
   5   4  15          3.16          3.27         1.57 o
   6   4  15          6.69         -2.83         3.13 o
  -2   5  15          6.18          5.46         2.87 o
  -1   5  15         38.54         33.86         4.54 o
   0   5  15         35.49         42.83         4.86 o
   1   5  15          2.47          1.79         1.88 o
   2   5  15         16.41         15.60         3.26 o
   3   5  15         47.88         48.16         5.30 o
   4   5  15          8.20          4.57         2.48 o
   5   5  15         24.58         13.13         3.15 o
   6   5  15         78.31         85.33         7.80 o
  -1   6  15         20.49         17.12         3.85 o
   0   6  15         98.49        107.85         7.45 o
   1   6  15          0.09         -0.30         1.50 o
   2   6  15         30.42         32.15         3.67 o
   3   6  15         60.89         72.29         6.62 o
   4   6  15          3.71          4.80         3.32 o
   5   6  15        391.68        410.59        21.64 o
   6   6  15          2.57         -1.42         2.27 o
   0   7  15          2.85          7.63         4.32 o
   1   7  15         75.28         79.03         7.48 o
   2   7  15         40.96         35.16         5.12 o
   3   7  15         39.23         42.28         4.59 o
   4   7  15         70.01         79.84         7.22 o
   5   7  15         31.56         33.96         5.04 o
   6   7  15         19.56         14.77         3.69 o
   2   8  15          8.63         13.04         3.17 o
   3   8  15          3.58          1.76         2.18 o
   4   8  15          2.86          4.44         2.65 o
  -1  -3  16          1.20          0.70         1.92 o
   0  -3  16         11.25         19.02         4.08 o
   1  -3  16        192.45        187.79        11.47 o
  -2  -2  16        105.00        112.52         9.08 o
  -1  -2  16          0.01         -0.64         1.81 o
   0  -2  16         64.44         77.03         6.08 o
   1  -2  16          8.00          8.95         2.93 o
   2  -2  16         43.22         49.99         9.83 o
   3  -2  16          3.03          0.71         7.27 o
  -3  -1  16          2.16          5.54         2.55 o
  -2  -1  16        148.99        147.26        10.06 o
  -1  -1  16         36.18         43.22         5.46 o
   0  -1  16          0.00         -0.36         1.49 o
   1  -1  16         12.90         12.03         3.25 o
   2  -1  16         52.61         55.21         7.56 o
   3  -1  16         99.37        102.09         8.65 o
   4  -1  16          7.94          5.06         2.34 o
  -3   0  16         54.03         55.52         6.70 o
  -2   0  16          1.35          2.14         3.36 o
  -1   0  16          9.17         13.17         3.05 o
   0   0  16         27.44         27.02         4.32 o
   1   0  16          0.13         -0.40         1.94 o
   2   0  16        344.52        353.94        14.97 o
   3   0  16          8.93         10.78         3.03 o
   4   0  16         66.81         84.47         9.75 o
   5   0  16         14.06         18.06         4.09 o
  -3   1  16          0.87          4.11         7.79 o
  -2   1  16         31.10         31.51         4.62 o
  -1   1  16         12.29         14.28         6.70 o
   0   1  16         16.13         20.54         2.93 o
   1   1  16          6.02          3.26         1.78 o
   2   1  16          5.07          5.19         2.40 o
   3   1  16          0.23         -0.16         4.06 o
   4   1  16         10.68          5.74         2.99 o
   5   1  16        116.00        138.62        10.18 o
  -3   2  16         11.72         12.27         3.48 o
  -2   2  16         12.75         12.13         3.22 o
  -1   2  16          0.10         -1.44         4.51 o
   0   2  16         39.72         31.02         3.42 o
   1   2  16        155.27        159.20         9.52 o
   2   2  16         54.66         48.18         5.62 o
   3   2  16         12.90         18.10         3.85 o
   4   2  16         91.77        101.00         8.40 o
   5   2  16         20.09         17.60         3.90 o
   6   2  16         47.03         49.74         9.90 o
  -2   3  16         10.44          3.78         3.15 o
  -1   3  16         55.44         54.94         7.97 o
   0   3  16        198.78        219.68        15.27 o
   1   3  16         43.45         44.06         4.15 o
   2   3  16         57.25         62.46         5.08 o
   3   3  16         28.28         22.10         6.23 o
   4   3  16          0.43         -3.24         3.24 o
   5   3  16         75.62         84.31         8.04 o
   6   3  16         20.25         24.77         5.11 o
  -2   4  16        141.38        125.08        11.98 o
  -1   4  16          8.33          8.66         2.74 o
   0   4  16         41.84         37.94         4.86 o
   1   4  16        157.66        153.33        10.65 o
   2   4  16          3.69          3.57         1.86 o
   3   4  16         13.14          9.89         3.04 o
   4   4  16          4.65          9.82         2.69 o
   5   4  16          1.09          1.44         2.04 o
   6   4  16        158.09        165.37         9.16 o
  -1   5  16          0.05         -2.07         2.07 o
   0   5  16         22.84         19.51         3.71 o
   1   5  16          0.07          0.96         1.81 o
   2   5  16          4.00          3.95         2.32 o
   3   5  16        179.98        180.84        10.53 o
   4   5  16         48.31         45.50         5.64 o
   5   5  16        140.60        152.60        18.66 o
   6   5  16         20.82         17.40         4.15 o
   0   6  16          6.48         10.27         4.68 o
   1   6  16         57.07         61.91         6.22 o
   2   6  16          7.86         11.44         4.02 o
   3   6  16        235.21        274.40        12.93 o
   4   6  16          0.06          3.06         2.01 o
   5   6  16          0.31          0.58         2.33 o
   1   7  16          1.80          0.52         2.26 o
   2   7  16         34.49         35.84         5.24 o
   3   7  16         42.13         55.01         6.33 o
   4   7  16         76.46         80.02        11.15 o
   5   7  16         14.17         15.19         3.78 o
   0  -2  17         28.92         29.88         7.56 o
   1  -2  17         40.38         35.93         5.30 o
  -1  -1  17         19.32         19.79         3.89 o
   0  -1  17         21.07         13.96         9.04 o
   1  -1  17        107.47        114.22        12.71 o
   2  -1  17        152.28        176.84        11.25 o
   3  -1  17         43.97         48.59         6.09 o
  -2   0  17          3.99          3.71         6.62 o
  -1   0  17          0.53          2.07         2.10 o
   0   0  17        130.38        153.00         9.96 o
   1   0  17          0.95         -0.36         4.30 o
   2   0  17          4.58          9.09         3.33 o
   3   0  17         53.60         52.65         6.57 o
   4   0  17         22.35         33.04         5.48 o
  -2   1  17         11.22         12.83         3.69 o
  -1   1  17         38.29         31.49         4.77 o
   0   1  17          5.05          1.00         2.99 o
   1   1  17          0.11          2.41         3.23 o
   2   1  17         58.29         48.89         5.95 o
   3   1  17        159.02        169.63        10.97 o
   4   1  17         21.32         22.11         4.42 o
  -2   2  17         22.65         19.70         4.17 o
  -1   2  17         15.54         22.36        10.59 o
   0   2  17        127.39        137.50         8.96 o
   1   2  17          2.00         -0.94         1.50 o
   2   2  17         25.32         34.08         5.13 o
   3   2  17         33.23         30.48         5.00 o
   4   2  17         50.04         65.43         6.93 o
   5   2  17         19.38         21.61         4.56 o
  -2   3  17         13.03         14.88         3.77 o
  -1   3  17        132.78        140.91         9.37 o
   0   3  17          4.77          7.63         4.84 o
   1   3  17         32.36         37.74         6.76 o
   2   3  17          8.42          1.38         1.62 o
   3   3  17          0.73          0.79         4.52 o
   4   3  17         79.38         73.10         7.34 o
   5   3  17         12.62         16.82         4.04 o
  -1   4  17          1.00          5.86         3.27 o
   0   4  17          1.05          2.84         2.56 o
   1   4  17         32.46         25.56         4.15 o
   2   4  17         38.41         40.41         4.30 o
   3   4  17          2.06         -0.03         1.69 o
   4   4  17        187.12        185.55         9.32 o
   5   4  17         35.51         28.78         7.52 o
   0   5  17          8.69         14.33         5.04 o
   1   5  17        170.56        194.88        13.99 o
   2   5  17         24.02         21.73         4.99 o
   3   5  17         87.05        111.87         8.65 o
   4   5  17          5.26          1.95         2.72 o
   5   5  17          0.01          3.47         2.98 o
   1   6  17         53.78         53.70         5.92 o
   2   6  17         16.14         16.87         5.16 o
   3   6  17          5.62         10.10         3.18 o
   4   6  17         27.28         26.02         4.56 o
   0   0  18          2.18          5.48         3.72 o
   1   0  18        100.91        111.36         9.52 o
   2   0  18         15.08         19.83         8.92 o
  -1   1  18         12.53         14.98         5.74 o
   0   1  18         42.10         58.15         9.71 o
   1   1  18         10.28          8.69         4.04 o
   2   1  18         76.36         77.07         7.62 o
   3   1  18          2.82          6.29         3.05 o
  -1   2  18         22.25         31.35         7.39 o
   0   2  18          0.01          4.26         3.94 o
   1   2  18         22.41         18.72         3.58 o
   2   2  18         13.96         12.70         3.17 o
   3   2  18          2.55          1.95         3.79 o
   4   2  18         21.79         17.74         4.02 o
   0   3  18          3.63          3.45         3.82 o
   1   3  18         28.12         36.94         5.00 o
   2   3  18        149.57        160.57         8.40 o
   3   3  18          5.32          5.85         2.86 o
   4   3  18        282.73        317.90        15.56 o
   0   4  18        110.75        152.88        14.90 o
   1   4  18         35.93         40.80         5.30 o
   2   4  18         75.11         70.57         5.64 o
   3   4  18         18.24         21.19         3.51 o
   4   4  18         29.83         35.54         4.32 o
   1   5  18          5.18          2.96         2.30 o
   2   5  18          6.86          7.84         3.77 o
   3   5  18          0.46         -2.63         6.92 o
   4   5  18         26.13         28.58         7.21 o
                                                
